# Supplementary material for: The effects of n-6 polyunsaturated fatty acid deprivation on the inflammatory gene response to lipopolysaccharide in the mouse hippocampus
Source: J Neuroinflammation. 2019 Nov 27;16:237. doi: 10.1186/s12974-019-1615-0 (PMC6882015; doi:10.1186/s12974-019-1615-0)
Supplement: Supplementary file 2 — Additional file 2. The full microarray data (median centered) is presented in two-way ANOVA analysis. N-6 PUFA adequate and n-6 PUFA deprived diet groups at baseline, day 1, and day 3 following LPS administration. [file 12974_2019_1615_MOESM2_ESM.xlsx]

## Sheet: Sheet1
Transcripts Cluster Id	p (Corr) (Time)	p (Corr) (Time-Diet)	p (Corr) (Diet)	p (Time)	p (Time-Diet)	p (Diet)	FC ([Adequate n-6-1] vs [Adequate n-6-0])	Log FC ([Adequate n-6-1] vs [Adequate n-6-0])	FC (abs) ([Adequate n-6-1] vs [Adequate n-6-0])	Regulation ([Adequate n-6-1] vs [Adequate n-6-0])	FC ([Adequate n-6-3] vs [Adequate n-6-0])	Log FC ([Adequate n-6-3] vs [Adequate n-6-0])	FC (abs) ([Adequate n-6-3] vs [Adequate n-6-0])	Regulation ([Adequate n-6-3] vs [Adequate n-6-0])	FC ([Deficient n-6-0] vs [Adequate n-6-0])	Log FC ([Deficient n-6-0] vs [Adequate n-6-0])	FC (abs) ([Deficient n-6-0] vs [Adequate n-6-0])	Regulation ([Deficient n-6-0] vs [Adequate n-6-0])	FC ([Deficient n-6-1] vs [Adequate n-6-1])	Log FC ([Deficient n-6-1] vs [Adequate n-6-1])	FC (abs) ([Deficient n-6-1] vs [Adequate n-6-1])	Regulation ([Deficient n-6-1] vs [Adequate n-6-1])	FC ([Deficient n-6-3] vs [Adequate n-6-3])	Log FC ([Deficient n-6-3] vs [Adequate n-6-3])	FC (abs) ([Deficient n-6-3] vs [Adequate n-6-3])	Regulation ([Deficient n-6-3] vs [Adequate n-6-3])	FC ([Deficient n-6-1] vs [Deficient n-6-0])	Log FC ([Deficient n-6-1] vs [Deficient n-6-0])	FC (abs) ([Deficient n-6-1] vs [Deficient n-6-0])	Regulation ([Deficient n-6-1] vs [Deficient n-6-0])	FC ([Deficient n-6-3] vs [Deficient n-6-0])	Log FC ([Deficient n-6-3] vs [Deficient n-6-0])	FC (abs) ([Deficient n-6-3] vs [Deficient n-6-0])	Regulation ([Deficient n-6-3] vs [Deficient n-6-0])	[Adequate n-6, 0, 1](raw)	[Adequate n-6, 0, 4](raw)	[Adequate n-6, 0, 14](raw)	[Adequate n-6, 1, 12](raw)	[Adequate n-6, 1, 13](raw)	[Adequate n-6, 1, 18](raw)	[Adequate n-6, 3, 2](raw)	[Adequate n-6, 3, 5](raw)	[Adequate n-6, 3, 11](raw)	[Deficient n-6, 0, 9](raw)	[Deficient n-6, 0, 16](raw)	[Deficient n-6, 0, 17](raw)	[Deficient n-6, 1, 8](raw)	[Deficient n-6, 1, 10](raw)	[Deficient n-6, 1, 15](raw)
17211131	0.0364543	0.971272	0.999968	0.000282582	0.48866	0.163436	-1.08503	-0.117732	1.08503	down	1.14398	0.194064	1.14398	up	-1.00647	-0.00929896	1.00647	down	1.08454	0.117084	1.08454	up	1.06197	0.0867499	1.06197	up	1.00601	0.00865094	1.00601	up	1.22274	0.290113	1.22274	up	123.965	129.007	141.039	116.565	125.583	120.623	160.693	149.736	140.341	128.212	143.813	119.985	137.01	120.233	136.74
17212750	0.00147987	0.92375	0.999968	8.55972e-07	0.180766	0.141512	2.22979	1.15691	2.22979	up	1.58961	0.668671	1.58961	up	1.07898	0.109675	1.07898	up	1.34903	0.431921	1.34903	up	-1.04147	-0.0586241	1.04147	down	2.78785	1.47915	2.78785	up	1.41458	0.500373	1.41458	up	37.6401	37.2573	39.8336	81.0812	73.3867	104.079	77.8064	54.7217	52.6995	42.3646	45.9175	36.0725	106.373	123.589	115.651
17212900	0.0348136	0.97546	0.999968	0.000246569	0.533945	0.419916	-1.05424	-0.0761984	1.05424	down	1.25979	0.333178	1.25979	up	1.10376	0.142428	1.10376	up	-1.00856	-0.0122999	1.00856	down	1.01137	0.0163078	1.01137	up	-1.17359	-0.230926	1.17359	down	1.15433	0.207058	1.15433	up	30.7845	30.2176	29.707	28.1511	30.4482	27.5156	37.589	36.1725	40.635	31.9557	32.7936	35.4599	29.304	26.8628	29.2045
17213213	0.0807808	0.943012	0.999968	0.00153023	0.286423	0.743818	1.25119	0.3233	1.25119	up	1.26074	0.334267	1.26074	up	-1.00958	-0.0137623	1.00958	down	1.14067	0.189881	1.14067	up	-1.07361	-0.102473	1.07361	down	1.44087	0.526943	1.44087	up	1.18555	0.245556	1.18555	up	24.3316	25.3751	24.9774	32.5138	31.5909	29.4079	38.8707	26.2506	30.2856	25.4808	25.1778	23.3596	30.7313	38.803	37.5947
17213880	0.0499016	0.965295	0.999968	0.000527481	0.443529	0.944751	1.17613	0.23405	1.17613	up	1.12245	0.166649	1.12245	up	1.00643	0.00925127	1.00643	up	1.03653	0.0517588	1.03653	up	-1.04903	-0.0690606	1.04903	down	1.2113	0.276557	1.2113	up	1.06314	0.0883374	1.06314	up	41.0333	40.7063	48.346	51.112	52.1385	49.2998	48.5788	49.2748	47.7074	46.8904	43.7398	40.1378	51.1406	54.2738	52.7126
17214487	0.0967146	0.955905	0.999968	0.00222371	0.389952	0.237062	-1.13503	-0.182737	1.13503	down	1.01632	0.0233582	1.01632	up	-1.00266	-0.00383457	1.00266	down	-1.00907	-0.0130232	1.00907	down	-1.08345	-0.115635	1.08345	down	-1.14229	-0.191925	1.14229	down	-1.06322	-0.0884426	1.06322	down	61.0486	53.9557	53.6792	49.4134	49.8582	49.0806	62.6537	55.1764	53.6925	59.1224	55.5812	53.3797	49.0291	47.3481	50.696
17214841	0.0676465	0.945799	0.999968	0.000995305	0.328595	0.147114	1.13699	0.185216	1.13699	up	1.12448	0.169256	1.12448	up	1.06641	0.0927583	1.06641	up	1.02631	0.0374625	1.02631	up	-1.00547	-0.00787195	1.00547	down	1.09423	0.12992	1.09423	up	1.04872	0.0686259	1.04872	up	179.247	183.533	184.289	212.246	206.793	203.029	216.746	201.044	197.823	196.331	201.235	186.098	200.357	225.102	213.59
17215029	0.0364543	0.953525	0.999968	0.000289013	0.366301	0.594018	1.06446	0.0901197	1.06446	up	1.18955	0.250411	1.18955	up	-1.08301	-0.115044	1.08301	down	1.01993	0.0284699	1.01993	up	1.01027	0.0147395	1.01027	up	1.17579	0.233633	1.17579	up	1.30152	0.380194	1.30152	up	35.2235	38.4324	34.036	37.1359	39.738	37.6578	44.2986	39.3848	44.4522	33.8438	31.5871	33.9302	37.9369	41.5214	37.4311
17215309	0.0499016	0.945799	0.999968	0.000529032	0.320745	0.468895	1.13089	0.177456	1.13089	up	1.37914	0.463774	1.37914	up	-1.01818	-0.0259878	1.01818	down	1.04234	0.0598237	1.04234	up	-1.12156	-0.16551	1.12156	down	1.20019	0.263268	1.20019	up	1.25201	0.324251	1.25201	up	26.8474	23.5205	25.9797	29.0399	30.9561	26.3938	41.7766	31.7679	32.4259	25.2948	24.7438	24.8323	27.0594	32.7176	30.3507
17216753	0.0829352	0.945799	0.999968	0.001634	0.334687	0.752106	-1.03256	-0.0462275	1.03256	down	1.17775	0.236032	1.17775	up	1.01832	0.0261838	1.01832	up	1.02387	0.0340293	1.02387	up	-1.07034	-0.0980721	1.07034	down	-1.02696	-0.0383819	1.02696	down	1.08056	0.111777	1.08056	up	60.8831	69.7426	73.4274	67.4094	65.4137	64.2269	83.31	76.8851	79.5194	67.1457	70.5308	69.5189	69.3559	67.5763	64.8574
17217241	0.0822395	0.948303	0.999968	0.00160861	0.355526	0.0697674	-1.17248	-0.229562	1.17248	down	-1.07851	-0.109041	1.07851	down	1.08693	0.120256	1.08693	up	1.09089	0.125503	1.09089	up	-1.00371	-0.00533676	1.00371	down	-1.16822	-0.224316	1.16822	down	-1.17661	-0.234634	1.17661	down	146.223	132.175	121.927	110.761	120.194	109.819	126.072	121.905	122.222	132.879	146.549	155.39	130.683	121.046	119.983
17217247	0.0803321	0.943012	0.999968	0.0015043	0.268066	0.930049	-1.05691	-0.0798459	1.05691	down	1.04429	0.0625197	1.04429	up	1.02958	0.0420575	1.02958	up	1.00596	0.00857544	1.00596	up	-1.03169	-0.0450125	1.03169	down	-1.08172	-0.113328	1.08172	down	-1.01716	-0.0245503	1.01716	down	47.3553	45.2801	44.7503	42.8796	44.9777	42.1421	50.732	46.4174	46.4056	47.6514	45.6818	48.1101	44.3161	43.3351	43.0832
17217455	0.0976083	0.996478	0.999968	0.00229007	0.894244	0.0558149	1.18651	0.246724	1.18651	up	1.2099	0.274884	1.2099	up	1.06994	0.0975326	1.06994	up	1.11671	0.159256	1.11671	up	1.07679	0.106739	1.07679	up	1.23837	0.308448	1.23837	up	1.21764	0.284091	1.21764	up	75.2655	62.417	78.694	88.2905	81.1605	86.1779	97.5292	80.909	82.9764	84.7956	76.5786	69.7333	96.7948	100.628	88.2893
17218006	0.0705532	0.943012	0.999968	0.00109508	0.29637	0.882832	1.09699	0.133545	1.09699	up	-1.01812	-0.0259061	1.01812	down	-1.04292	-0.0606222	1.04292	down	1.06822	0.0952115	1.06822	up	-1.01154	-0.016549	1.01154	down	1.22211	0.289379	1.22211	up	1.01267	0.0181672	1.01267	up	69.3957	66.2864	67.5857	76.5507	68.8858	77.828	67.9128	66.5628	65.1678	67.3774	68.5024	59.3806	80.2924	74.7375	83.3655
17218040	0.0927827	0.867249	0.999968	0.00205597	0.0275389	0.0191687	-1.09381	-0.129362	1.09381	down	1.04123	0.0582871	1.04123	up	1.00764	0.0109735	1.00764	up	-1.02965	-0.042157	1.02965	down	-1.14632	-0.197008	1.14632	down	-1.13484	-0.182493	1.13484	down	-1.10933	-0.149694	1.10933	down	22.1376	23.1262	24.8321	21.0508	21.8285	21.1412	23.0983	24.702	25.1522	24.5621	22.8202	23.2046	20.5085	20.4816	21.1863
17218430	0.0830464	0.904469	0.999968	0.00164059	0.129214	0.441052	-1.13405	-0.18149	1.13405	down	-1.14201	-0.19158	1.14201	down	-1.04141	-0.0585343	1.04141	down	1.04133	0.058428	1.04133	up	1.04265	0.0602587	1.04265	up	-1.04574	-0.0645277	1.04574	down	-1.05175	-0.0727873	1.05175	down	72.823	66.458	67.7756	59.1459	63.687	59.7052	62.3177	60.6563	58.2622	63.7067	68.3978	66.6499	64.4205	64.2966	61.3113
17218465	0.0343187	0.998941	0.999968	0.000239984	0.981725	0.17588	1.03701	0.0524332	1.03701	up	1.2405	0.310923	1.2405	up	1.05225	0.0734825	1.05225	up	1.04477	0.0631787	1.04477	up	1.03728	0.0528102	1.03728	up	1.02963	0.0421294	1.02963	up	1.22285	0.290251	1.22285	up	26.021	26.4241	27.6516	27.4155	29.3022	26.3936	35.1782	31.9701	32.2714	27.8612	27.4808	28.9319	30.3985	27.495	28.9298
17218752	0.0320112	0.980022	0.999968	0.000193823	0.618252	0.982417	-1.17411	-0.231567	1.17411	down	1.19593	0.258133	1.19593	up	-1.05917	-0.0829298	1.05917	down	-1.00464	-0.00668097	1.00464	down	1.06771	0.0945139	1.06771	up	-1.11367	-0.155318	1.11367	down	1.35245	0.435577	1.35245	up	24.5277	24.0814	31.1363	24.1787	20.9863	22.3929	29.0663	34.7268	31.165	25.7237	27.9469	21.5301	21.5225	23.2572	22.387
17219148	0.0555505	0.954203	0.999968	0.000674752	0.373879	0.777928	1.17175	0.228659	1.17175	up	1.15783	0.211429	1.15783	up	-1.07831	-0.108767	1.07831	down	-1.00773	-0.011106	1.00773	down	1.05362	0.0753609	1.05362	up	1.25381	0.32632	1.25381	up	1.31545	0.395557	1.31545	up	37.077	38.9751	33.4999	45.5994	40.5426	42.1274	45.113	39.5265	42.139	31.4964	37.6638	32.548	39.0979	43.5117	44.7349
17219199	0.0579382	0.941466	0.999968	0.00071517	0.242255	0.302466	1.16079	0.215109	1.16079	up	1.08002	0.111052	1.08002	up	1.00924	0.0132693	1.00924	up	1.11882	0.161974	1.11882	up	-1.0195	-0.0278664	1.0195	down	1.28682	0.363814	1.28682	up	1.04966	0.0699161	1.04966	up	19.9162	20.2394	20.0296	22.6855	22.468	24.7758	22.9967	20.7721	21.2922	20.4834	20.0597	20.1993	22.4318	29.7533	26.4983
17219581	0.0702731	0.983947	0.999968	0.00107369	0.705703	0.577923	1.39243	0.477607	1.39243	up	1.13262	0.17966	1.13262	up	1.00193	0.00277472	1.00193	up	1.11974	0.16317	1.11974	up	-1.0053	-0.00761938	1.0053	down	1.55617	0.638002	1.55617	up	1.12449	0.169266	1.12449	up	35.829	33.2865	34.7489	46.4551	40.4699	59.5113	45.4673	37.1329	35.6644	37.4558	31.194	35.6746	43.2461	59.2549	61.2986
17220255	0.0315075	0.892207	0.999968	0.000186508	0.0961896	0.754098	1.14313	0.19299	1.14313	up	1.11942	0.162747	1.11942	up	-1.01685	-0.0241006	1.01685	down	1.06639	0.0927335	1.06639	up	-1.07219	-0.100566	1.07219	down	1.23956	0.309824	1.23956	up	1.06163	0.0862813	1.06163	up	55.9728	52.8971	56.9054	65.4882	59.0151	65.1213	66.3005	58.9354	60.4845	53.2123	57.1692	52.6772	65.1735	70.2545	66.6578
17220370	0.0736855	0.975666	0.999968	0.00121202	0.553849	0.457696	-1.10577	-0.145053	1.10577	down	1.10213	0.140301	1.10213	up	1.06042	0.084641	1.06042	up	-1.03345	-0.0474687	1.03345	down	1.07105	0.0990235	1.07105	up	-1.21181	-0.277162	1.21181	down	1.11318	0.154683	1.11318	up	26.8599	27.1249	29.0425	25.1034	25.2089	24.7299	31.1454	32.6506	27.8565	30.1367	28.5512	29.3242	24.6766	24.8199	23.1503
17221347	0.0648584	0.901129	0.999968	0.000907389	0.114396	0.275933	1.26664	0.341009	1.26664	up	1.05339	0.0750376	1.05339	up	-1.08102	-0.112392	1.08102	down	1.0526	0.0739544	1.0526	up	1.21103	0.276233	1.21103	up	1.44128	0.527355	1.44128	up	1.37904	0.463662	1.37904	up	100.309	115.024	109.106	151.521	130.809	129.072	134.913	95.7713	113.882	100.918	110.292	89.5289	128.859	153.18	151.151
17222096	0.0632629	0.977564	0.999968	0.000832467	0.57128	0.641423	-1.30549	-0.384595	1.30549	down	-1.16294	-0.217775	1.16294	down	-1.04312	-0.0609032	1.04312	down	1.03886	0.0549981	1.03886	up	-1.04902	-0.0690419	1.04902	down	-1.20472	-0.268694	1.20472	down	-1.16952	-0.225913	1.16952	down	184.592	190.729	163.107	134.175	135.036	142.449	159.598	158.898	143.974	159.514	180.15	176.062	158.517	131.017	139.329
17222777	0.0727152	0.984552	0.999968	0.00116254	0.715259	0.987313	-1.00448	-0.0064497	1.00448	down	1.22166	0.288841	1.22166	up	1.03696	0.0523591	1.03696	up	-1.0058	-0.00834465	1.0058	down	-1.03269	-0.0464004	1.03269	down	-1.04765	-0.0671535	1.04765	down	1.14083	0.190082	1.14083	up	22.1355	23.3304	24.5605	23.3041	24.044	22.335	26.3851	27.417	31.9684	24.4771	24.5942	23.4932	22.1484	22.3595	24.8362
17222837	0.0322078	0.855048	0.999968	0.000200717	0.0106402	0.270461	1.05538	0.0777653	1.05538	up	1.26134	0.334956	1.26134	up	-1.01884	-0.0269264	1.01884	down	1.07648	0.106324	1.07648	up	-1.14514	-0.19553	1.14514	down	1.1575	0.211015	1.1575	up	1.12222	0.166353	1.12222	up	36.1133	33.644	33.8881	40.4167	34.5307	34.6805	44.2846	43.7661	42.6312	35.5486	32.9409	33.2465	38.6912	37.9952	41.0704
17223069	0.0475789	0.901129	0.999968	0.000486762	0.114012	0.564354	1.13603	0.184005	1.13603	up	1.1785	0.236956	1.1785	up	-1.01283	-0.0183934	1.01283	down	1.11638	0.158831	1.11638	up	-1.04636	-0.0653863	1.04636	down	1.28452	0.361229	1.28452	up	1.14073	0.189963	1.14073	up	24.1436	25.9826	27.0706	28.7424	27.9215	31.0237	32.7836	29.7841	28.4665	26.4983	25.5562	24.1356	29.7793	32.9989	35.2517
17223766	0.092073	0.96068	0.999968	0.00198337	0.424984	0.371098	1.11751	0.160289	1.11751	up	1.02005	0.0286458	1.02005	up	-1.02653	-0.0377693	1.02653	down	1.05922	0.0830032	1.05922	up	1.04508	0.0636121	1.04508	up	1.21509	0.281062	1.21509	up	1.09431	0.130027	1.09431	up	57.0354	66.4492	67.981	73.3807	68.2328	71.8129	61.1914	66.3993	67.3036	60.0268	66.9423	59.2744	78.1121	73.3902	74.5384
17223793	0.0490853	0.904469	0.999968	0.000508312	0.122735	0.020663	-1.06485	-0.0906488	1.06485	down	-1.03479	-0.0493315	1.03479	down	-1.04458	-0.0629272	1.04458	down	-1.02635	-0.0375209	1.02635	down	1.00226	0.00325537	1.00226	up	-1.04626	-0.0652424	1.04626	down	1.01175	0.0168511	1.01175	up	23.5603	23.4808	23.5384	22.4916	21.8743	21.9206	22.6773	22.9227	22.6081	23.3067	21.6761	22.6141	21.4368	21.4209	21.7232
17224180	0.0666811	0.950822	0.999968	0.00097002	0.361817	0.428095	1.36281	0.446582	1.36281	up	1.36658	0.450573	1.36658	up	-1.00015	-0.000216484	1.00015	down	-1.03067	-0.0435861	1.03067	down	1.21746	0.28387	1.21746	up	1.32245	0.403212	1.32245	up	1.664	0.73466	1.664	up	96.4608	105.707	134.125	142.13	135.951	179.142	169.632	164.032	125.439	108.238	116.891	108.046	128.123	178.349	138.36
17224270	0.0727152	0.962962	0.999968	0.00116681	0.433791	0.310276	1.25452	0.327131	1.25452	up	1.13601	0.183981	1.13601	up	-1.04188	-0.0591907	1.04188	down	1.1017	0.139737	1.1017	up	1.10588	0.145194	1.10588	up	1.43999	0.526058	1.43999	up	1.30891	0.388366	1.30891	up	35.6266	34.7261	45.2038	49.6791	44.1767	50.3114	43.2297	48.1089	39.423	39.1441	36.6225	34.4935	46.8518	61.0425	51.6261
17226302	0.0884638	0.977953	0.999968	0.00183887	0.573278	0.512982	1.17888	0.23742	1.17888	up	1.20197	0.265406	1.20197	up	1.02436	0.0347287	1.02436	up	-1.04669	-0.0658395	1.04669	down	-1.03697	-0.0523806	1.03697	down	1.0995	0.136852	1.0995	up	1.13155	0.178296	1.13155	up	35.9561	41.4803	34.8543	46.1957	41.2082	44.7402	49.4729	42.6426	42.7903	38.1251	39.4117	37.1876	42.6312	41.6947	41.7846
17226572	0.0554806	0.976137	0.999968	0.000645899	0.558314	0.170562	1.19041	0.251465	1.19041	up	1.02978	0.0423387	1.02978	up	1.00701	0.0100837	1.00701	up	1.03588	0.0508572	1.03588	up	1.08838	0.122185	1.08838	up	1.22454	0.292238	1.22454	up	1.11299	0.15444	1.11299	up	67.0103	70.2937	79.976	90.7114	84.3851	83.0205	74.7913	69.3863	79.2736	75.3039	74.758	68.3359	85.6603	91.28	90.3413
17227261	0.0866477	0.983962	0.999968	0.00176979	0.707038	0.499039	1.45018	0.536236	1.45018	up	1.27296	0.348184	1.27296	up	1.07812	0.108517	1.07812	up	-1.02893	-0.0411445	1.02893	down	1.07591	0.105564	1.07591	up	1.30729	0.386575	1.30729	up	1.27035	0.345231	1.27035	up	116.916	122.357	169.791	213.809	195.477	177.241	173.193	158.555	182.452	162.473	138.701	135.069	192.581	166.617	211.932
17227696	0.0306367	0.937242	0.999968	0.000177206	0.206366	0.18471	1.56908	0.649923	1.56908	up	1.41156	0.497293	1.41156	up	-1.09849	-0.135521	1.09849	down	1.37176	0.456033	1.37176	up	1.16449	0.219702	1.16449	up	2.3644	1.24148	2.3644	up	1.80565	0.852516	1.80565	up	54.5197	41.1148	55.7465	110.31	71.278	61.3958	68.8734	68.9326	74.0276	44.7597	50.8255	41.4393	105.987	101.461	115.876
17227828	0.0055139	0.997022	0.999968	6.9766e-06	0.912333	0.116502	1.21427	0.280094	1.21427	up	1.11706	0.159709	1.11706	up	1.02826	0.0402021	1.02826	up	1.02341	0.033388	1.02341	up	1.04253	0.0600875	1.04253	up	1.20855	0.27328	1.20855	up	1.13257	0.179594	1.13257	up	23.5731	23.9393	23.5671	29.8317	27.3654	29.1679	27.2764	25.8451	26.2966	23.4194	23.8598	25.8761	28.2902	29.4838	30.5998
17228544	0.0761661	0.992582	0.999968	0.0013189	0.820829	0.407409	1.16249	0.217224	1.16249	up	1.21961	0.286416	1.21961	up	1.01041	0.0149345	1.01041	up	1.06602	0.0922381	1.06602	up	1.02052	0.0292999	1.02052	up	1.22648	0.294528	1.22648	up	1.23181	0.300781	1.23181	up	67.2359	67.2723	76.057	89.0211	78.1916	77.642	98.6171	76.6446	82.5662	67.4411	76.9488	68.3813	82.0384	88.8699	89.8003
17228968	0.0989686	0.994998	0.999968	0.00237613	0.852677	0.0158637	1.06526	0.0912069	1.06526	up	-1.00255	-0.00366974	1.00255	down	1.03553	0.050375	1.03553	up	1.05618	0.0788536	1.05618	up	1.03898	0.055171	1.03898	up	1.0865	0.119685	1.0865	up	1.00078	0.00112629	1.00078	up	304.487	284.716	297.151	316.188	313.147	314.509	308.193	287.897	288.127	306.864	321.888	289.601	337.924	335.953	323.178
17229451	0.0441672	0.95663	0.999968	0.000435892	0.393037	0.0878214	-1.08177	-0.113391	1.08177	down	1.12316	0.167559	1.12316	up	-1.06533	-0.0912968	1.06533	down	-1.14997	-0.201597	1.14997	down	-1.00835	-0.0119988	1.00835	down	-1.16772	-0.223692	1.16772	down	1.18662	0.246858	1.18662	up	33.4473	32.5999	35.1022	31.1242	34.4545	28.1946	37.1085	34.7923	42.0027	31.7466	30.9106	32.2596	26.7433	26.2074	28.3669
17229607	0.0647032	0.941466	0.999968	0.000902879	0.241175	0.376791	1.38791	0.472913	1.38791	up	1.47961	0.565218	1.47961	up	-1.1251	-0.170051	1.1251	down	1.34257	0.424997	1.34257	up	1.08557	0.118457	1.08557	up	2.09647	1.06796	2.09647	up	1.80716	0.853725	1.80716	up	31.7775	27.364	31.3078	37.6546	41.9916	46.0314	60.0765	37.0386	39.631	29.5315	27.1312	23.8576	47.8788	67.6408	54.3869
17229620	0.00301022	0.867249	0.999968	2.86007e-06	0.0325133	0.565944	1.37659	0.461095	1.37659	up	1.35593	0.439285	1.35593	up	1.10442	0.143287	1.10442	up	-1.0898	-0.124068	1.0898	down	1.03176	0.0451078	1.03176	up	1.14373	0.193741	1.14373	up	1.26673	0.341107	1.26673	up	25.9972	25.6803	30.4377	37.9634	35.8222	38.9792	37.3651	38.8389	34.9076	28.7862	30.191	31.4976	34.5617	34.2453	34.6027
17229658	0.0219568	0.981986	0.999968	9.03012e-05	0.676258	0.331857	2.81259	1.4919	2.81259	up	2.9999	1.58491	2.9999	up	1.0013	0.00187576	1.0013	up	1.44596	0.532025	1.44596	up	1.15136	0.203337	1.15136	up	4.0616	2.02205	4.0616	up	3.44947	1.78637	3.44947	up	60.2013	67.8778	72.6177	149.448	191.109	231.166	314.7	144.108	176.649	73.5817	63.0454	64.2165	188.015	320.763	330.968
17229984	0.0402389	0.97521	0.999968	0.000369095	0.512738	0.0777803	1.13239	0.179377	1.13239	up	-1.06949	-0.0969284	1.06949	down	1.04155	0.058733	1.04155	up	1.13312	0.180303	1.13312	up	1.0354	0.050183	1.0354	up	1.23195	0.300947	1.23195	up	-1.07585	-0.105478	1.07585	down	73.178	58.9069	65.9706	80.9583	70.901	71.941	64.3125	58.6594	61.621	61.5788	75.7211	68.9111	85.1154	81.814	86.2747
17230078	0.0927827	0.977525	0.999968	0.00204536	0.570401	0.332117	1.3055	0.384601	1.3055	up	1.08649	0.119679	1.08649	up	1.01302	0.0186632	1.01302	up	1.17029	0.226872	1.17029	up	1.01735	0.0248095	1.01735	up	1.50818	0.59281	1.50818	up	1.09113	0.125825	1.09113	up	23.0544	26.9374	24.4049	29.1682	29.0447	39.8052	30.1428	26.446	24.3851	25.2219	25.9277	24.0935	32.3274	38.0463	43.9459
17230282	0.0854955	0.945799	0.999968	0.00172771	0.332584	0.854973	1.11424	0.156056	1.11424	up	1.04924	0.0693471	1.04924	up	-1.0489	-0.0688715	1.0489	down	-1.00453	-0.00651709	1.00453	down	1.04022	0.0568854	1.04022	up	1.16345	0.21841	1.16345	up	1.14481	0.195104	1.14481	up	440.666	484.15	443.036	538.84	485.565	499.752	473.419	499.516	461.701	431.751	454.545	417.371	488.332	529.992	498.415
17231694	0.0807755	0.882881	0.999968	0.00151778	0.0855907	0.163473	1.06846	0.0955323	1.06846	up	-1.06941	-0.0968092	1.06941	down	1.01368	0.0196031	1.01368	up	-1.01822	-0.0260495	1.01822	down	1.07391	0.102876	1.07391	up	1.03518	0.0498797	1.03518	up	-1.00943	-0.0135365	1.00943	down	25.6617	27.7308	25.6182	28.1739	27.6436	28.5515	25.4054	23.3471	25.1311	27.0317	26.2655	26.7449	28.5379	27.4077	26.9309
17231859	0.0976455	0.976079	0.999968	0.00229998	0.557332	0.433478	1.30416	0.383116	1.30416	up	1.37613	0.460615	1.37613	up	-1.06133	-0.0858774	1.06133	down	1.14805	0.199187	1.14805	up	1.12186	0.165895	1.12186	up	1.58907	0.66818	1.58907	up	1.63851	0.712387	1.63851	up	47.217	48.612	65.3804	80.4394	72.2029	57.3131	77.9248	58.3007	86.0827	59.4427	47.5601	44.401	73.7754	85.312	80.0275
17232283	0.0187564	0.998441	0.999968	6.49314e-05	0.945704	0.283067	1.0452	0.0637774	1.0452	up	1.38955	0.474616	1.38955	up	1.06541	0.091406	1.06541	up	1.02943	0.0418485	1.02943	up	1.05117	0.0719954	1.05117	up	1.00991	0.0142199	1.00991	up	1.37098	0.455206	1.37098	up	53.6729	48.9233	61.5696	61.5518	57.3417	52.3025	81.2144	69.9717	76.3313	60.7814	60.5699	53.1076	60.9147	55.5469	59.5175
17233022	0.0841018	0.867249	0.999968	0.00169347	0.0655313	0.0453597	1.07162	0.0997936	1.07162	up	1.0231	0.0329499	1.0231	up	-1.00184	-0.00265169	1.00184	down	1.17015	0.226696	1.17015	up	1.02312	0.0329785	1.02312	up	1.25627	0.329141	1.25627	up	1.04868	0.0685802	1.04868	up	37.2025	38.5231	32.9926	40.6554	37.5038	38.1628	38.952	34.8721	37.2785	36.7173	36.8569	34.7477	42.2343	47.1839	46.7843
17233347	0.0218681	0.868058	0.999968	8.74606e-05	0.0720635	0.664499	-1.00267	-0.00384362	1.00267	down	1.22896	0.297443	1.22896	up	-1.00541	-0.00778008	1.00541	down	-1.11635	-0.158791	1.11635	down	1.19369	0.255426	1.19369	up	-1.11331	-0.154855	1.11331	down	1.47493	0.560649	1.47493	up	145.563	161.218	168.414	173.391	169.103	133.72	178.987	189.783	215.964	160.778	162.577	148.776	144.848	122.866	158.353
17233384	0.036403	0.976581	0.999968	0.000271309	0.560996	0.0717895	1.73427	0.794332	1.73427	up	1.87681	0.908286	1.87681	up	1.32567	0.406722	1.32567	up	1.09446	0.130213	1.09446	up	1.10608	0.145453	1.10608	up	1.43179	0.517823	1.43179	up	1.56593	0.647017	1.56593	up	111.496	146.198	148.493	273.287	224.551	205.745	306.101	190.773	274.027	180.953	170.742	182.521	303.208	236.425	230.9
17234494	0.0384156	0.981872	0.999968	0.000324968	0.66269	0.598662	-1.03127	-0.0444282	1.03127	down	1.2403	0.310689	1.2403	up	1.06334	0.0885971	1.06334	up	1.00879	0.0126228	1.00879	up	-1.01451	-0.0207882	1.01451	down	-1.08704	-0.120402	1.08704	down	1.14974	0.201303	1.14974	up	51.8634	59.796	56.6406	54.7903	56.3652	51.859	72.7034	77.3241	59.6172	59.2077	61.3603	58.1308	52.8319	52.6969	59.055
17235941	0.0967146	0.943012	0.999968	0.00222714	0.267754	0.201984	1.11359	0.155213	1.11359	up	-1.02191	-0.0312686	1.02191	down	-1.03385	-0.048031	1.03385	down	1.08492	0.117585	1.08492	up	1.08006	0.111117	1.08006	up	1.24905	0.320829	1.24905	up	1.09269	0.12788	1.09269	up	118.501	102.083	112.812	119.778	132.746	118.524	106.294	108.094	111.298	112.829	110.715	98.8616	138.962	139.128	124.476
17237451	0.0402389	0.999742	0.999968	0.000372394	0.996002	0.943783	1.02419	0.0344876	1.02419	up	1.49622	0.581319	1.49622	up	1.01265	0.01813	1.01265	up	-1.00081	-0.00117223	1.00081	down	1.00211	0.00303841	1.00211	up	1.01058	0.0151854	1.01058	up	1.48065	0.566228	1.48065	up	45.506	42.428	48.4498	47.5063	50.0091	42.3017	78.0171	57.2808	70.1128	44.0093	52.4652	42.0698	51.1394	39.8872	49.1486
17237522	0.0784588	0.893588	0.999968	0.00142134	0.100788	0.982823	-1.14103	-0.190335	1.14103	down	-1.07818	-0.108596	1.07818	down	-1.02227	-0.0317729	1.02227	down	1.05811	0.081491	1.05811	up	-1.03391	-0.0481106	1.03391	down	-1.05487	-0.0770707	1.05487	down	-1.09046	-0.124934	1.09046	down	29.0205	26.9529	24.8913	23.5941	23.6713	23.4663	24.9577	25.2563	24.644	25.5866	26.5876	26.7901	25.0754	25.2835	24.4895
17237715	0.0924836	0.998916	0.999968	0.00200897	0.964731	0.30331	1.06476	0.0905322	1.06476	up	1.18349	0.243043	1.18349	up	-1.03778	-0.0535053	1.03778	down	-1.04265	-0.0602568	1.04265	down	-1.02233	-0.0318596	1.02233	down	1.05979	0.0837806	1.05979	up	1.20138	0.264689	1.20138	up	132.157	130.359	124.282	151.865	136.629	124.567	163.144	148.929	146.077	121.573	127.187	123.892	125.766	136.38	132.944
17238367	0.0402389	0.982479	0.999968	0.000367568	0.682954	0.524852	1.26672	0.341098	1.26672	up	1.07093	0.0988676	1.07093	up	1.01469	0.0210387	1.01469	up	1.07714	0.107205	1.07714	up	-1.01034	-0.0148395	1.01034	down	1.34468	0.427264	1.34468	up	1.04463	0.0629894	1.04463	up	34.9362	32.8109	35.9417	41.7976	40.7751	49.1346	38.3857	36.206	36.4106	32.8759	36.758	35.6174	42.8901	55.0385	44.3328
17238594	0.0144511	0.985058	0.999968	3.65693e-05	0.718192	0.16269	1.65925	0.730531	1.65925	up	1.47042	0.556232	1.47042	up	1.02615	0.0372359	1.02615	up	1.11498	0.157023	1.11498	up	1.16829	0.224401	1.16829	up	1.8029	0.850318	1.8029	up	1.67411	0.743397	1.67411	up	44.6731	42.393	41.8322	70.5285	59.7097	85.9363	76.4599	56.4784	58.326	45.9024	43.4717	42.8978	72.7761	97.1958	70.9179
17239113	0.0243523	0.994998	0.999968	0.000114985	0.853806	0.993967	-1.04681	-0.0659986	1.04681	down	1.29463	0.372543	1.29463	up	1.01954	0.0279244	1.01954	up	1.01131	0.0162188	1.01131	up	-1.03016	-0.0428751	1.03016	down	-1.05534	-0.0777041	1.05534	down	1.23263	0.301744	1.23263	up	89.8724	93.5635	81.0965	92.2207	84.4966	76.2894	131.723	109.516	102.573	90.1215	86.2177	93.0096	83.6755	88.2971	83.2213
17239719	0.0830464	0.966978	0.999968	0.00165991	0.456948	0.454795	1.01217	0.0174524	1.01217	up	1.11637	0.158818	1.11637	up	1.01027	0.0147386	1.01027	up	-1.00736	-0.0105769	1.00736	down	-1.04163	-0.0588436	1.04163	down	-1.00547	-0.00786305	1.00547	down	1.06086	0.0852359	1.06086	up	23.5602	24.75	24.9081	24.832	24.4212	24.8357	26.5151	29.0758	26.2117	24.6873	24.3535	24.9097	24.2504	23.6208	25.721
17239919	0.0399615	0.990047	0.999968	0.000342987	0.765303	0.480464	-1.05362	-0.0753568	1.05362	down	1.07996	0.110979	1.07996	up	1.03147	0.0447041	1.03147	up	1.00759	0.0109022	1.00759	up	1.00021	0.000309467	1.00021	up	-1.0786	-0.109159	1.0786	down	1.04723	0.066584	1.04723	up	31.4055	32.174	33.2917	30.8811	30.0357	31.0072	33.9889	35.759	34.8617	33.8927	31.8786	34.1676	32.1417	29.0504	31.5078
17240020	0.0621391	0.980022	0.999968	0.0008016	0.63406	0.348334	1.10099	0.138802	1.10099	up	1.1584	0.212129	1.1584	up	-1.06564	-0.0917196	1.06564	down	1.00031	0.000450769	1.00031	up	-1.01784	-0.0255082	1.01784	down	1.17363	0.230973	1.17363	up	1.2128	0.27834	1.2128	up	447.599	411.156	408.959	455.723	455.861	483.496	516.449	486.579	465.551	401.214	383.759	403.934	452.902	465.523	476.857
17240226	0.0322758	0.960964	0.999968	0.000203268	0.426153	0.670532	1.1509	0.202761	1.1509	up	1.31343	0.393334	1.31343	up	1.04653	0.0656193	1.04653	up	-1.051	-0.0717611	1.051	down	-1.0371	-0.0525481	1.0371	down	1.04636	0.0653803	1.04636	up	1.21013	0.275167	1.21013	up	72.6388	75.7992	82.7649	91.139	87.5971	87.0155	110.209	96.0125	97.5779	81.3783	80.9034	79.335	74.8133	87.7806	91.1184
17240937	0.0784588	0.901129	0.999968	0.00141978	0.111638	0.0646697	1.2034	0.267114	1.2034	up	1.23783	0.307808	1.23783	up	1.02702	0.0384595	1.02702	up	-1.06984	-0.0973949	1.06984	down	-1.13024	-0.176626	1.13024	down	1.09525	0.13126	1.09525	up	1.06638	0.0927224	1.06638	up	207.137	201.303	207.59	231.441	250.113	260.595	260.9	276.21	227.813	200.022	209.928	223.305	220.802	235.504	236.91
17241162	0.0801971	0.96246	0.999968	0.00149888	0.431799	0.222817	1.19308	0.254694	1.19308	up	1.2258	0.293719	1.2258	up	-1.02313	-0.0329876	1.02313	down	1.14941	0.200894	1.14941	up	1.078	0.108357	1.078	up	1.40306	0.488576	1.40306	up	1.35197	0.435064	1.35197	up	40.1403	42.3262	48.029	55.8257	48.7776	50.8921	63.2481	48.7102	48.7843	42.9013	41.0794	43.2322	50.7178	70.049	59.2336
17241409	0.00168634	0.941466	0.999968	1.29931e-06	0.239073	0.427573	1.65015	0.722597	1.65015	up	1.13456	0.182138	1.13456	up	-1.08086	-0.112179	1.08086	down	1.15074	0.202562	1.15074	up	1.06277	0.0878256	1.06277	up	2.05244	1.03734	2.05244	up	1.30328	0.382143	1.30328	up	41.4375	39.9798	40.1676	74.3838	57.0338	70.4805	48.8167	41.7613	47.671	38.2228	37.4337	36.8312	62.8134	92.7378	78.2173
17243576	0.0343187	0.990945	0.999968	0.00023364	0.792793	0.674114	-1.33746	-0.419491	1.33746	down	1.09501	0.130944	1.09501	up	-1.06105	-0.0854891	1.06105	down	1.02359	0.0336393	1.02359	up	-1.02842	-0.040435	1.02842	down	-1.23145	-0.300362	1.23145	down	1.12975	0.175998	1.12975	up	88.1848	81.1008	79.9561	66.4817	66.0594	54.4248	91.4954	96.095	85.3936	79.5351	79.068	76.1214	74.4031	57.7712	59.6362
17243738	0.0634091	0.997022	0.999968	0.000836683	0.906818	0.183015	1.3265	0.407625	1.3265	up	1.0625	0.0874608	1.0625	up	1.05097	0.0717243	1.05097	up	1.052	0.0731328	1.052	up	1.09771	0.134493	1.09771	up	1.3278	0.409033	1.3278	up	1.10975	0.150229	1.10975	up	333.907	392.181	357.401	441.526	491.555	503.339	394.607	403.841	352.272	353.195	469.489	327.643	487.622	520.369	501.235
17245171	0.0638855	0.879158	0.999968	0.000866788	0.0842809	0.735314	1.27044	0.345326	1.27044	up	1.17643	0.234414	1.17643	up	1.08492	0.117586	1.08492	up	-1.00599	-0.00861645	1.00599	down	-1.11407	-0.155846	1.11407	down	1.16403	0.219124	1.16403	up	-1.02741	-0.0390177	1.02741	down	263.766	231.082	260.942	320.35	325.055	313.192	294.095	283.139	310.984	268.035	282.24	268.478	324.481	313.717	314.69
17245302	0.0273189	0.941466	0.999968	0.000145177	0.240475	0.190319	1.38242	0.467199	1.38242	up	1.28354	0.360133	1.28354	up	-1.03481	-0.0493661	1.03481	down	1.24823	0.319887	1.24823	up	1.05992	0.0839558	1.05992	up	1.78565	0.836452	1.78565	up	1.40781	0.493454	1.40781	up	130.673	106.171	129.59	168.09	162.575	173.817	197.086	133.121	144.908	119.542	128.992	105.22	190.02	247.058	196.778
17246967	0.021646	0.990047	0.999968	7.98169e-05	0.766051	0.938192	1.32527	0.406284	1.32527	up	-1.02603	-0.0370795	1.02603	down	1.04541	0.064065	1.04541	up	-1.01033	-0.0148239	1.01033	down	-1.02487	-0.0354427	1.02487	down	1.25475	0.327396	1.25475	up	-1.0993	-0.136587	1.0993	down	72.4502	84.1294	90.8044	104.594	108.917	113.085	80.5713	79.946	79.5483	90.9309	93.4596	74.4073	107.856	103.51	111.89
17247515	0.0924836	0.943012	0.999968	0.00200502	0.280847	0.0810623	1.03	0.0426385	1.03	up	-1.02974	-0.0422816	1.02974	down	1.00015	0.000210285	1.00015	up	1.01406	0.0201476	1.01406	up	1.03654	0.0517797	1.03654	up	1.04433	0.0625758	1.04433	up	1.00646	0.00928783	1.00646	up	20.865	21.529	21.1982	22.2197	21.9191	21.3642	20.5436	20.3438	20.8664	21.9577	20.7036	20.9556	21.8674	22.2052	22.3456
17247962	0.0554806	0.904469	0.999968	0.000671187	0.131803	0.657464	1.06078	0.0851267	1.06078	up	1.00458	0.00659498	1.00458	up	-1.05175	-0.0727913	1.05175	down	1.03876	0.0548574	1.03876	up	-1.01009	-0.0144785	1.01009	down	1.15892	0.212775	1.15892	up	1.04602	0.0649077	1.04602	up	46.9698	42.2798	42.9428	47.4406	45.2991	47.3674	45.264	42.3493	45.1023	40.6414	43.4542	41.5054	48.9456	49.2858	47.2961
17248809	0.0472979	0.867249	0.999968	0.000480468	0.0619036	0.161021	1.06517	0.0910797	1.06517	up	1.14879	0.200116	1.14879	up	1.0127	0.018208	1.0127	up	-1.0024	-0.00345214	1.0024	down	-1.07626	-0.106032	1.07626	down	1.04929	0.0694195	1.04929	up	1.054	0.0758759	1.054	up	20.2149	20.0205	21.5943	22.0924	22.8018	20.9665	23.6732	23.3899	23.9289	20.3308	21.4774	20.7869	21.9049	22.1051	21.6564
17248925	0.0576714	0.981872	0.999968	0.000708853	0.664201	0.0882351	-1.11625	-0.158665	1.11625	down	-1.11487	-0.156871	1.11487	down	-1.05173	-0.0727576	1.05173	down	-1.01233	-0.017673	1.01233	down	-1.03212	-0.0456039	1.03212	down	-1.07444	-0.10358	1.07444	down	-1.09408	-0.129717	1.09408	down	27.256	26.9853	26.3838	23.9248	23.9086	24.3913	23.9467	23.2241	25.181	24.3728	25.6891	26.642	24.7242	24.209	22.4687
17249787	0.0650294	0.906576	0.999968	0.000915827	0.150689	0.0574467	1.28812	0.365266	1.28812	up	1.06202	0.0868053	1.06202	up	-1.0235	-0.0335059	1.0235	down	-1.16621	-0.221824	1.16621	down	-1.01393	-0.0199532	1.01393	down	1.13049	0.176947	1.13049	up	1.07204	0.100358	1.07204	up	26.965	28.9485	27.4162	38.8548	37.2626	31.5924	29.2812	27.5028	31.8317	26.5055	27.1308	27.7572	29.9901	33.0466	29.0984
17249977	0.0749637	0.954203	0.999968	0.00126556	0.378827	0.740422	1.05508	0.0773508	1.05508	up	-1.02817	-0.0400769	1.02817	down	1.00718	0.0103285	1.00718	up	-1.01686	-0.0241248	1.01686	down	1.02051	0.0292892	1.02051	up	1.03018	0.0428975	1.03018	up	-1.01474	-0.0211161	1.01474	down	19.9467	20.5703	21.0247	21.3391	21.8023	21.7781	19.8212	19.9115	20.1101	21.1586	20.3642	20.4558	21.1362	22.1321	20.5996
17249980	0.0351114	0.961576	0.999968	0.000255129	0.429653	0.34842	1.36439	0.448256	1.36439	up	1.06613	0.0923816	1.06613	up	1.02037	0.0290871	1.02037	up	1.17605	0.233953	1.17605	up	-1.01565	-0.0223975	1.01565	down	1.57257	0.653121	1.57257	up	1.02875	0.040897	1.02875	up	21.4179	23.1122	21.9747	29.0473	25.5388	37.2436	27.103	21.6122	22.5037	22.7135	21.9848	23.1421	30.4099	42.7527	34.5667
17249990	0.0343187	0.941466	0.999968	0.000240685	0.234221	0.170703	1.12118	0.165022	1.12118	up	1.07246	0.100925	1.07246	up	1.04453	0.062854	1.04453	up	1.04337	0.0612443	1.04337	up	-1.01751	-0.0250428	1.01751	down	1.11993	0.163412	1.11993	up	1.00907	0.013028	1.00907	up	20.7591	20.4098	21.108	23.3543	22.753	23.7202	23.6947	21.9053	21.2538	21.5425	21.6086	21.8943	24.1956	23.2154	25.487
17250920	0.0365933	0.909192	0.999968	0.000296324	0.152626	0.339709	-1.15242	-0.204668	1.15242	down	-1.22159	-0.288757	1.22159	down	-1.07925	-0.110032	1.07925	down	-1.02064	-0.0294712	1.02064	down	1.03379	0.0479431	1.03379	up	-1.08983	-0.124107	1.08983	down	-1.09489	-0.130781	1.09489	down	43.8147	43.7912	42.4914	36.0381	38.3611	38.532	35.7307	34.1065	36.6992	41.5394	38.5115	40.5404	35.2122	39.6188	35.9141
17251659	0.0819342	0.941466	0.999968	0.00158466	0.250493	0.753647	1.12381	0.168396	1.12381	up	1.0373	0.0528347	1.0373	up	-1.06659	-0.0930015	1.06659	down	1.06359	0.0889367	1.06359	up	1.03275	0.0464916	1.03275	up	1.27486	0.350334	1.27486	up	1.14261	0.192328	1.14261	up	49.7296	55.4847	54.3451	60.2659	60.7873	58.0955	58.8784	54.3666	52.2848	51.7635	51.0482	46.7688	56.1756	66.3251	68.7256
17251855	0.0124646	0.983947	0.999968	2.8388e-05	0.706557	0.366868	1.20904	0.273857	1.20904	up	1.1828	0.242201	1.1828	up	1.04368	0.0616738	1.04368	up	1.00301	0.00434017	1.00301	up	1.01129	0.0161915	1.01129	up	1.16193	0.216523	1.16193	up	1.14609	0.196719	1.14609	up	346.899	349.664	361.361	444.337	396.013	440.241	424.221	408.41	418.636	362.712	396.575	346.421	435.325	413.768	433.972
17252341	0.00909004	0.957873	0.999968	1.7745e-05	0.398833	0.764011	1.21105	0.276262	1.21105	up	1.02737	0.0389613	1.02737	up	-1.04098	-0.057944	1.04098	down	1.04635	0.0653631	1.04635	up	1.01833	0.02621	1.01833	up	1.31911	0.399569	1.31911	up	1.08908	0.123115	1.08908	up	23.8377	24.6992	23.3746	28.6263	27.6903	30.8381	26.0189	23.997	23.9019	22.5111	22.5227	24.0628	31.2215	32.3568	27.7198
17252626	0.0525323	0.945799	0.999968	0.000573522	0.328626	0.306776	1.12183	0.165858	1.12183	up	1.10193	0.140037	1.10193	up	-1.0093	-0.0133511	1.0093	down	1.08178	0.113402	1.08178	up	1.0084	0.0120713	1.0084	up	1.22486	0.292611	1.22486	up	1.12152	0.165459	1.12152	up	28.7832	29.2585	29.5012	33.296	33.441	31.5025	34.5159	30.7415	31.3295	27.7243	27.4837	31.7131	34.0956	35.8792	36.2984
17253885	0.00855314	0.980022	0.999968	1.63877e-05	0.643622	0.352602	1.09448	0.130243	1.09448	up	1.45524	0.54126	1.45524	up	-1.01416	-0.0202858	1.01416	down	1.05681	0.0797221	1.05681	up	1.09365	0.129155	1.09365	up	1.17304	0.230251	1.17304	up	1.61407	0.690701	1.61407	up	31.5247	31.6405	33.2999	35.2752	36.0691	34.2258	53.1559	46.5536	41.3657	34.1758	31.3713	29.7007	33.2983	41.8626	36.873
17253937	0.0915265	0.941466	0.999968	0.00195435	0.224715	0.293262	-1.03182	-0.0451875	1.03182	down	-1.09687	-0.133395	1.09687	down	-1.02186	-0.031192	1.02186	down	1.02553	0.0363695	1.02553	up	-1.08628	-0.119396	1.08628	down	1.01563	0.022374	1.01563	up	-1.16603	-0.221599	1.16603	down	34.7205	39.7429	39.2392	34.9388	37.8538	37.2682	35.0514	33.0863	35.3787	36.1338	36.9851	37.9711	35.8994	37.5408	39.4466
17253972	0.0968777	0.995996	0.999968	0.00223596	0.889558	0.173915	1.09976	0.137189	1.09976	up	-1.00615	-0.00883913	1.00615	down	1.03929	0.055604	1.03929	up	1.03887	0.0550149	1.03887	up	1.01638	0.0234335	1.01638	up	1.09931	0.1366	1.09931	up	-1.02883	-0.0410096	1.02883	down	143.851	145.009	148.567	168.163	163.24	150.164	147.24	135.788	152.18	158.49	146.703	149.625	176.659	163.413	160.097
17254059	0.00169384	0.896333	0.999968	1.40837e-06	0.105299	0.385563	1.45032	0.536373	1.45032	up	1.1162	0.15859	1.1162	up	1.00718	0.0103264	1.00718	up	1.17008	0.226605	1.17008	up	-1.06134	-0.0858874	1.06134	down	1.68489	0.752652	1.68489	up	1.04418	0.0623762	1.04418	up	19.8417	20.0167	20.2656	24.9455	29.3353	33.5539	24.7763	21.6091	20.9064	20.1143	20.4535	19.9887	31.3435	34.2824	36.6058
17254166	0.0954517	0.945799	0.999968	0.00218426	0.339094	0.776395	1.38585	0.470766	1.38585	up	1.18481	0.244654	1.18481	up	1.00484	0.00696278	1.00484	up	1.18577	0.245819	1.18577	up	-1.11634	-0.158773	1.11634	down	1.63538	0.709622	1.63538	up	1.05623	0.0789186	1.05623	up	23.8392	24.8359	24.3553	32.1996	28.7291	41.4894	35.3715	25.6742	26.4095	23.9968	24.6822	24.7011	30.4271	52.746	39.8708
17254633	0.0647032	0.923372	0.999968	0.000898677	0.177229	0.234388	1.12904	0.1751	1.12904	up	-1.06651	-0.0928969	1.06651	down	-1.02919	-0.0415153	1.02919	down	1.02732	0.0388796	1.02732	up	1.10919	0.149503	1.10919	up	1.19374	0.255495	1.19374	up	1.07038	0.0981218	1.07038	up	48.6172	46.0701	47.269	60.4652	49.9928	50.4084	43.9704	43.6855	45.4353	45.964	48.7228	43.3654	56.9881	51.3091	56.5001
17255232	0.0757815	0.867249	0.999968	0.00130763	0.066983	0.162422	1.12331	0.167758	1.12331	up	1.10261	0.140918	1.10261	up	1.03572	0.0506277	1.03572	up	1.14274	0.192496	1.14274	up	-1.0453	-0.0639207	1.0453	down	1.23939	0.309626	1.23939	up	1.01845	0.0263693	1.01845	up	115.795	118.221	115.924	129.312	137.837	126.198	131.629	120.495	134.121	129.005	117.061	116.751	134.562	163.622	152.453
17256404	0.0972607	0.97546	0.999968	0.00225026	0.526923	0.541669	-1.15419	-0.206878	1.15419	down	1.09471	0.130544	1.09471	up	-1.06754	-0.0942923	1.06754	down	-1.09557	-0.131688	1.09557	down	1.05555	0.0779983	1.05555	up	-1.1845	-0.244274	1.1845	down	1.23357	0.302835	1.23357	up	78.8041	85.6046	101.596	80.1829	76.6531	72.5237	96.029	104.884	89.2696	90.9618	79.5841	77.8181	74.1992	61.5961	74.1673
17256502	0.0621391	0.964063	0.999968	0.000799287	0.440892	0.0850337	1.0046	0.00662072	1.0046	up	1.20673	0.271105	1.20673	up	-1.05212	-0.0732967	1.05212	down	-1.00759	-0.0109037	1.00759	down	-1.10204	-0.140178	1.10204	down	1.049	0.0690137	1.049	up	1.15207	0.204223	1.15207	up	28.1304	27.9765	27.6559	27.1854	29.4421	27.5698	36.6089	32.5676	32.0789	26.3821	24.4834	28.9323	26.7524	28.1291	28.6663
17256959	0.00624631	0.989059	0.999968	8.35491e-06	0.745747	0.364424	1.5501	0.632365	1.5501	up	2.13418	1.09368	2.13418	up	1.03964	0.0560821	1.03964	up	1.15985	0.213934	1.15985	up	1.01975	0.0282207	1.01975	up	1.72934	0.790218	1.72934	up	2.09336	1.06582	2.09336	up	131.229	122.378	151.824	214.683	204.977	206.375	393.363	236.642	254.616	139.069	145.552	135.356	225.972	249.952	250.869
17258131	0.0327173	0.941725	0.999968	0.000212725	0.26443	0.507785	1.24449	0.315555	1.24449	up	1.13485	0.1825	1.13485	up	1.01033	0.0148206	1.01033	up	-1.07906	-0.10977	1.07906	down	1.01599	0.0228883	1.01599	up	1.14153	0.190965	1.14153	up	1.14121	0.190568	1.14121	up	72.6297	80.0085	77.9339	97.3391	98.4567	91.0791	89.8804	86.2381	85.3938	81.3425	73.8803	77.7168	86.1001	82.1922	98.1715
17258842	0.0976455	0.998916	0.999968	0.00229797	0.974839	0.471876	1.51591	0.60018	1.51591	up	1.44212	0.528194	1.44212	up	1.03935	0.0556861	1.03935	up	1.08919	0.123254	1.08919	up	1.06718	0.0938071	1.06718	up	1.58859	0.667747	1.58859	up	1.48074	0.566315	1.48074	up	49.6781	35.1851	45.9413	62.786	67.799	65.7139	79.9661	54.9839	54.7762	51.527	49.6349	35.2529	63.2027	72.3533	79.0421
17259078	0.0456649	0.97546	0.999968	0.000460578	0.544393	0.587103	1.68463	0.752431	1.68463	up	1.23552	0.305124	1.23552	up	-1.07184	-0.100087	1.07184	down	1.21565	0.28173	1.21565	up	1.03576	0.0506943	1.03576	up	2.19504	1.13425	2.19504	up	1.37164	0.455905	1.37164	up	32.9671	33.8993	35.9966	51.8698	49.7383	74.5485	55.5654	36.7035	37.2027	32.2367	30.5151	33.2109	54.7975	86.2009	73.1475
17260761	0.0579382	0.911529	0.999968	0.000716733	0.159428	0.275589	1.47792	0.563573	1.47792	up	1.6835	0.75146	1.6835	up	-1.01453	-0.0208098	1.01453	down	1.49681	0.581892	1.49681	up	-1.05024	-0.0707167	1.05024	down	2.24431	1.16627	2.24431	up	1.62625	0.701553	1.62625	up	33.3189	32.0847	33.6099	47.3935	42.7123	57.2983	68.8231	50.8621	48.9738	32.7412	33.127	31.7239	46.6517	98.7065	84.4696
17260869	0.0320112	0.943012	0.999968	0.000197886	0.296002	0.0505549	1.31757	0.397876	1.31757	up	1.10387	0.142572	1.10387	up	1.12219	0.166314	1.12219	up	1.18797	0.248501	1.18797	up	-1.00118	-0.00170819	1.00118	down	1.3948	0.480063	1.3948	up	-1.0178	-0.0254494	1.0178	down	53.0756	60.4951	60.8917	74.9078	73.3697	81.3667	71.2308	56.6662	65.1532	63.8696	64.417	67.1543	81.1978	93.1437	99.1313
17262224	0.0217999	0.867249	0.999968	8.15136e-05	0.0444848	0.933934	-1.24841	-0.320094	1.24841	down	1.02317	0.033049	1.02317	up	-1.06019	-0.0843271	1.06019	down	1.09523	0.13124	1.09523	up	-1.03915	-0.0554067	1.03915	down	-1.07514	-0.104527	1.07514	down	1.04389	0.0619693	1.04389	up	83.0333	82.6313	74.6614	61.6102	67.0765	63.7083	86.5736	83.5457	75.8629	77.756	73.0416	75.6892	66.938	70.9464	72.8346
17264835	0.0254378	0.995996	0.999968	0.000129006	0.889142	0.421948	1.92805	0.947144	1.92805	up	2.58089	1.36787	2.58089	up	1.01925	0.0275062	1.01925	up	1.17411	0.231569	1.17411	up	1.16355	0.218539	1.16355	up	2.221	1.15121	2.221	up	2.94629	1.5589	2.94629	up	45.9328	48.4009	53.1744	123.3	97.5708	70.4289	187.896	94.9943	113.86	54.954	53.5007	42.5756	109.635	112.685	111.007
17264884	0.0911535	0.992582	0.999968	0.00192443	0.822018	0.97658	-1.02964	-0.0421467	1.02964	down	1.04339	0.0612726	1.04339	up	-1.00657	-0.00944916	1.00657	down	1.0105	0.0150671	1.0105	up	-1.00286	-0.00411813	1.00286	down	-1.0123	-0.0176304	1.0123	down	1.04725	0.0666037	1.04725	up	22.4572	22.422	22.4008	22.1257	21.4304	21.7923	24.4363	22.9723	22.8238	22.0596	22.3279	22.455	22.1458	21.9137	21.9701
17266157	0.0784588	0.954203	0.999968	0.00140177	0.381659	0.0684364	1.21569	0.281781	1.21569	up	1.24869	0.32041	1.24869	up	1.02609	0.0371601	1.02609	up	1.22781	0.296093	1.22781	up	1.08423	0.116666	1.08423	up	1.45469	0.540714	1.45469	up	1.31943	0.399916	1.31943	up	108.539	118.362	119.142	143.704	140.36	136.339	178.084	129.831	128.889	119.737	129.61	106.55	157.119	182.466	177.55
17266424	0.0472313	0.867249	0.142863	0.000478084	0.0328649	5.1646e-06	-1.0388	-0.0549242	1.0388	down	1.0062	0.00891272	1.0062	up	-1.06312	-0.0883082	1.06312	down	-1.02247	-0.0320517	1.02247	down	-1.03981	-0.0563176	1.03981	down	1.00092	0.00133228	1.00092	up	1.02876	0.0409032	1.02876	up	22.2229	22.0386	21.7382	21.3266	21.0593	21.1467	21.9006	21.9222	22.59	20.7682	20.6324	20.678	20.6008	20.8371	20.6986
17266520	0.00518696	0.969349	0.999968	5.43785e-06	0.476321	0.266491	2.12765	1.08926	2.12765	up	1.45882	0.544802	1.45882	up	-1.04632	-0.0653198	1.04632	down	1.14601	0.196624	1.14601	up	1.20047	0.2636	1.20047	up	2.55125	1.3512	2.55125	up	1.83238	0.873722	1.83238	up	59.1104	66.2143	72.061	140.164	144.828	133.822	99.1037	76.9929	114.757	69.4016	53.3483	66.5022	143.661	170.538	166.887
17266946	0.0172789	0.975272	0.999968	5.41181e-05	0.515966	0.631273	3.48805	1.80242	3.48805	up	2.51212	1.3289	2.51212	up	1.02249	0.0320804	1.02249	up	1.40917	0.494849	1.40917	up	-1.13015	-0.176513	1.13015	down	4.80717	2.26519	4.80717	up	2.17394	1.12031	2.17394	up	29.7512	32.2524	29.7066	133.793	91.0961	99.2504	147.438	43.699	70.1387	30.7282	34.5517	28.7001	191.416	141.374	125.087
17267601	0.0612881	0.948109	0.999968	0.000781426	0.349531	0.991892	1.16159	0.216096	1.16159	up	1.34457	0.42715	1.34457	up	-1.0223	-0.0318189	1.0223	down	1.09595	0.132188	1.09595	up	-1.07057	-0.0983799	1.07057	down	1.30143	0.380103	1.30143	up	1.28395	0.360589	1.28395	up	49.6154	48.0716	53.8666	60.1502	54.1768	61.7914	71.4257	65.4951	66.7599	56.0314	52.8103	40.6386	59.6913	72.7431	61.0456
17267775	0.0243523	0.906576	0.999968	0.000115326	0.141199	0.738258	1.15301	0.205399	1.15301	up	1.11862	0.161715	1.11862	up	1.02872	0.0408465	1.02872	up	1.04151	0.0586705	1.04151	up	-1.05113	-0.0719401	1.05113	down	1.16734	0.223223	1.16734	up	1.0345	0.0489287	1.0345	up	51.773	52.4942	54.0909	59.2384	62.313	61.0451	61.077	56.9559	59.1515	51.5031	56.5248	54.9736	59.9885	67.2107	63.141
17270322	0.0554806	0.941466	0.999968	0.000668354	0.249776	0.516108	1.00704	0.0101175	1.00704	up	-1.05974	-0.0837073	1.05974	down	-1.02714	-0.0386292	1.02714	down	1.02633	0.037492	1.02633	up	-1.02812	-0.0400055	1.02812	down	1.0616	0.0862387	1.0616	up	-1.06075	-0.0850836	1.06075	down	86.9631	85.021	89.1075	92.7411	86.9627	83.4271	84.6285	82.9217	78.8852	84.7982	84.0825	85.2703	88.5231	90.0704	91.2288
17270354	0.00129109	0.990945	0.999968	5.60087e-07	0.793858	0.211475	2.7867	1.47856	2.7867	up	2.8916	1.53187	2.8916	up	1.05195	0.0730709	1.05195	up	1.23194	0.300928	1.23194	up	1.12191	0.165952	1.12191	up	3.26349	1.70641	3.26349	up	3.08388	1.62475	3.08388	up	155.243	144.676	141.363	404.263	360.984	470.831	569.068	374.844	359.87	157.202	151.767	154.918	404.616	574.95	552.217
17270388	0.0784588	0.980022	0.999968	0.00143137	0.606468	0.18863	-1.04998	-0.0703638	1.04998	down	1.10765	0.147503	1.10765	up	1.07786	0.108167	1.07786	up	1.00801	0.0115066	1.00801	up	1.03137	0.0445635	1.03137	up	-1.12274	-0.167024	1.12274	down	1.05988	0.0839003	1.05988	up	29.4441	30.6643	30.9269	29.5348	27.8722	29.3034	33.0103	33.0433	34.7892	35.2664	29.0127	34.1746	30.3166	30.1201	27.0569
17270937	0.0241276	0.97546	0.999968	0.000111645	0.540705	0.983909	1.32293	0.403732	1.32293	up	1.17828	0.236681	1.17828	up	1.01057	0.0151682	1.01057	up	1.0455	0.0641975	1.0455	up	-1.05898	-0.0826804	1.05898	down	1.36866	0.452761	1.36866	up	1.10101	0.138833	1.10101	up	34.4666	36.5517	31.0019	51.5911	40.6046	43.1669	43.379	40.2927	36.5539	33.0219	35.1672	34.71	45.4925	44.8676	50.6297
17271244	0.0370235	0.941466	0.999968	0.000304344	0.228005	0.601283	1.01993	0.0284684	1.01993	up	1.07803	0.108401	1.07803	up	-1.04668	-0.0658264	1.04668	down	1.00864	0.0124145	1.00864	up	1.01356	0.0194322	1.01356	up	1.07677	0.106709	1.07677	up	1.14366	0.19366	1.14366	up	24.6926	25.2935	26.603	25.8521	25.5899	26.6471	26.1101	28.451	28.0217	25.2649	24.2182	23.6809	26.3723	25.9669	26.4155
17271399	0.0327173	0.986861	0.999968	0.000215235	0.731154	0.420911	1.05873	0.0823304	1.05873	up	1.23907	0.309256	1.23907	up	1.00375	0.00539446	1.00375	up	-1.055	-0.0772371	1.055	down	-1.02343	-0.0334096	1.02343	down	-1.00021	-0.000301205	1.00021	down	1.20619	0.270452	1.20619	up	24.0408	22.7221	23.7653	26.443	26.4324	22.0416	30.78	29.1458	27.5284	23.3107	24.5327	22.9567	24.4619	21.8912	24.5008
17272241	0.0370235	0.948303	0.999968	0.000303918	0.354776	0.41922	1.19675	0.259118	1.19675	up	1.09011	0.124478	1.09011	up	1.05932	0.0831439	1.05932	up	1.03247	0.0461054	1.03247	up	-1.02941	-0.0418143	1.02941	down	1.16641	0.222079	1.16641	up	-1.00033	-0.000480019	1.00033	down	105.629	111.274	112.479	137.602	126.802	129.869	127.354	113.061	118.943	119.548	119.061	110.413	130.162	135.843	141.05
17272785	0.000164839	0.994998	0.999968	1.78771e-08	0.858919	0.312943	3.07021	1.61834	3.07021	up	2.00308	1.00222	2.00308	up	1.0222	0.0316775	1.0222	up	1.07336	0.10214	1.07336	up	1.11419	0.155996	1.11419	up	3.22388	1.6888	3.22388	up	2.18334	1.12654	2.18334	up	50.0932	43.7924	54.5285	175.469	152.188	129.635	106.685	81.0335	111.206	48.385	48.4341	54.5188	164.378	157.63	165.22
17273165	0.0241276	0.943012	0.999968	0.000111439	0.277805	0.333539	1.37678	0.461298	1.37678	up	1.28937	0.366668	1.28937	up	1.0754	0.10487	1.0754	up	1.11849	0.161547	1.11849	up	-1.05779	-0.0810596	1.05779	down	1.43194	0.517976	1.43194	up	1.13346	0.180739	1.13346	up	73.614	69.5979	71.6118	99.058	93.8089	103.039	106.733	96.8118	76.1111	71.0917	85.9543	74.6726	109.564	117.871	103.741
17273182	0.0610129	0.994886	0.999968	0.000767569	0.847761	0.351628	1.23132	0.300202	1.23132	up	1.1291	0.175172	1.1291	up	1.00867	0.0124499	1.00867	up	1.06208	0.0868874	1.06208	up	1.03786	0.0536148	1.03786	up	1.29652	0.37464	1.29652	up	1.16178	0.216337	1.16178	up	167.905	164.41	191.972	230.514	216.307	198.413	210.642	175.869	205.917	181.775	182.181	164.223	212.698	225.978	246.59
17273961	0.0175851	0.867249	0.999968	5.63895e-05	0.0502143	0.00952584	1.12801	0.173782	1.12801	up	1.12197	0.166033	1.12197	up	1.076	0.105683	1.076	up	-1.00991	-0.0142314	1.00991	down	1.05648	0.0792645	1.05648	up	1.03804	0.0538677	1.03804	up	1.10161	0.139615	1.10161	up	174.632	182.639	183.047	201.482	205.667	202.219	202.067	205.583	198.49	184.681	203.697	193.337	200.594	201.942	200.827
17274212	0.0784588	0.867249	0.999968	0.00140739	0.0297849	0.0146442	1.03171	0.0450363	1.03171	up	-1.14188	-0.191406	1.14188	down	-1.02467	-0.035159	1.02467	down	1.07325	0.101992	1.07325	up	1.15017	0.201842	1.15017	up	1.1346	0.182187	1.1346	up	1.03211	0.0455955	1.03211	up	242.329	255.663	255.296	257.695	258.904	260.342	220.852	218.411	220.234	237.157	259.279	239.091	294.29	279.944	260.645
17274620	0.0364543	0.906576	0.999968	0.000288065	0.150799	0.119873	1.25192	0.324138	1.25192	up	1.04477	0.0631793	1.04477	up	1.10289	0.141283	1.10289	up	1.19624	0.258506	1.19624	up	-1.05185	-0.0729307	1.05185	down	1.35788	0.441361	1.35788	up	-1.11037	-0.151034	1.11037	down	45.3741	52.114	57.5176	59.2737	61.4905	73.2182	52.1112	51.9802	57.26	63.6412	51.6662	55.4893	79.6908	73.3383	78.1635
17275925	0.0746869	0.971272	0.999968	0.00125279	0.486833	0.994327	1.08315	0.115227	1.08315	up	1.06302	0.088165	1.06302	up	-1.01676	-0.0239728	1.01676	down	1.0302	0.0429296	1.0302	up	-1.0136	-0.0194945	1.0136	down	1.13456	0.182129	1.13456	up	1.06632	0.0926433	1.06632	up	39.1252	37.5056	36.1523	40.2678	40.7343	41.099	40.8629	39.6468	39.3343	36.9458	37.3339	36.5908	39.8383	45.3618	40.7875
17276386	0.0927827	0.998859	0.999968	0.00202924	0.955738	0.651107	1.43934	0.525405	1.43934	up	1.04205	0.0594254	1.04205	up	1.00667	0.00959142	1.00667	up	1.03327	0.0472159	1.03327	up	1.06046	0.0846931	1.06046	up	1.47737	0.56303	1.47737	up	1.09773	0.134527	1.09773	up	23.1164	22.4896	25.2449	32.0823	29.9094	40.784	25.3528	23.7901	24.6218	24.0292	23.1634	24.0545	26.5845	48.5591	33.4429
17278200	0.0218681	0.956302	0.999968	8.81811e-05	0.39095	0.943175	1.41337	0.499135	1.41337	up	1.30047	0.379034	1.30047	up	1.02198	0.0313649	1.02198	up	1.07427	0.103351	1.07427	up	-1.08706	-0.120433	1.08706	down	1.48568	0.571121	1.48568	up	1.17059	0.227236	1.17059	up	43.8057	41.3576	34.0943	54.7914	55.1309	57.733	60.2876	47.1266	47.8163	40.2138	40.9868	40.0013	64.1696	55.4942	60.7142
17278328	0.00653422	0.998916	0.999968	9.85223e-06	0.977687	0.293449	4.37981	2.13087	4.37981	up	2.3962	1.26075	2.3962	up	1.12877	0.174745	1.12877	up	1.21794	0.284446	1.21794	up	1.18772	0.248195	1.18772	up	4.72584	2.24057	4.72584	up	2.52135	1.3342	2.52135	up	200.944	174.982	187.547	810.465	694.905	983.751	760.863	313.154	380.786	215.411	228.892	192.349	720.895	1296.06	1071.35
17279404	0.00648485	0.995922	0.999968	9.28297e-06	0.886066	0.628942	1.63102	0.705779	1.63102	up	2.64461	1.40305	2.64461	up	-1.01905	-0.0272222	1.01905	down	1.07415	0.10319	1.07415	up	1.10086	0.138627	1.10086	up	1.78533	0.836191	1.78533	up	2.96679	1.5689	2.96679	up	26.5442	28.8393	32.8278	50.4462	57.1932	37.7925	107.405	62.1544	69.6277	29.1598	27.8794	29.2108	55.7426	43.8383	55.3003
17279941	0.0554806	0.994931	0.999968	0.000642823	0.848411	0.614015	-1.02961	-0.0421038	1.02961	down	-1.03833	-0.0542628	1.03833	down	1.00161	0.00232204	1.00161	up	-1.00765	-0.010993	1.00765	down	-1.00426	-0.0061307	1.00426	down	-1.03916	-0.0554188	1.03916	down	-1.04443	-0.0627155	1.04443	down	21.0344	20.8556	21.0163	20.0337	20.1739	20.8996	20.2064	20.3351	20.0434	20.8223	20.6693	21.5255	20.0696	20.2366	20.3275
17281025	0.0647032	0.980022	0.999968	0.000901094	0.625404	0.166382	1.17701	0.235123	1.17701	up	1.20614	0.270403	1.20614	up	1.06892	0.0961585	1.06892	up	1.00232	0.00333802	1.00232	up	1.06724	0.0938877	1.06724	up	1.10367	0.142303	1.10367	up	1.20425	0.268132	1.20425	up	28.3786	29.2198	30.3427	33.6753	36.2827	33.5774	39.2502	34.2387	32.8518	32.1015	32.7936	29.1908	34.7862	36.8591	32.2197
17282563	0.0055139	0.979509	0.999968	6.90204e-06	0.586554	0.269658	1.12257	0.166802	1.12257	up	1.39661	0.481934	1.39661	up	-1.00447	-0.00643413	1.00447	down	1.08596	0.118975	1.08596	up	1.03939	0.0557386	1.03939	up	1.22452	0.292212	1.22452	up	1.45812	0.544106	1.45812	up	54.0774	58.8208	61.2459	68.279	65.5897	61.5373	91.1727	79.7806	72.961	63.897	54.5185	55.181	70.7612	71.691	69.574
17282723	0.0434034	0.980022	0.999968	0.000418939	0.616783	0.13017	1.29446	0.372351	1.29446	up	1.25553	0.328294	1.25553	up	1.06678	0.0932609	1.06678	up	1.1329	0.18002	1.1329	up	1.01991	0.0284368	1.01991	up	1.37469	0.459111	1.37469	up	1.20036	0.26347	1.20036	up	123.166	134.654	138.076	187.622	157.994	167.56	188.53	156.315	153.789	147.164	152.345	124	214.502	195.623	172.115
17283203	0.0172789	0.989373	0.999968	5.4344e-05	0.757439	0.874214	1.01163	0.0166756	1.01163	up	1.21496	0.280907	1.21496	up	1.02461	0.0350752	1.02461	up	1.00514	0.00739177	1.00514	up	-1.01841	-0.0263163	1.01841	down	-1.00766	-0.0110078	1.00766	down	1.16434	0.219516	1.16434	up	60.5734	61.2834	63.9452	60.81	62.3757	64.7891	78.6291	77.6916	69.6884	65.8509	62.0611	62.4781	65.3292	58.9681	64.7803
17283445	0.00661635	0.999033	0.999968	1.0285e-05	0.985284	0.928636	1.63927	0.71305	1.63927	up	1.84027	0.879919	1.84027	up	1.00948	0.0136104	1.00948	up	-1.01436	-0.0205666	1.01436	down	-1.01234	-0.0176924	1.01234	down	1.60089	0.678873	1.60089	up	1.80077	0.848616	1.80077	up	132.438	130.077	151.858	231.558	236.956	210.024	312.321	233.917	223.168	148.446	151.141	119.947	238.137	197.542	234.713
17284349	0.0139038	0.983205	0.999968	3.46816e-05	0.690482	0.424078	1.21247	0.277952	1.21247	up	2.42287	1.27672	2.42287	up	-1.00664	-0.00954643	1.00664	down	-1.03354	-0.0475998	1.03354	down	-1.20813	-0.272776	1.20813	down	1.18091	0.239899	1.18091	up	2.01878	1.01349	2.01878	up	38.1007	33.3291	52.5478	46.3299	53.3794	48.094	90.0299	123.443	85.3976	49.9657	35.2953	37.0936	52.4892	40.995	50.0654
17284519	0.0255307	0.832324	0.999968	0.000131512	0.00428964	0.0405204	-1.01659	-0.0237405	1.01659	down	-1.01619	-0.0231659	1.01619	down	1.05833	0.0817893	1.05833	up	-1.00009	-0.000130653	1.00009	down	-1.00909	-0.013051	1.00909	down	-1.07599	-0.10566	1.07599	down	-1.08523	-0.118006	1.08523	down	23.4601	23.9748	23.345	23.402	23.2685	22.9518	23.5167	23.3428	22.7944	24.7747	24.8721	25.2592	23.4767	23.5312	22.6172
17284702	0.0634971	0.832324	0.999968	0.000847026	0.0031187	0.00749505	-1.0162	-0.0231891	1.0162	down	1.00479	0.00689777	1.00479	up	1.04902	0.0690414	1.04902	up	1.01387	0.0198674	1.01387	up	-1.00989	-0.0141978	1.00989	down	-1.05144	-0.0723631	1.05144	down	-1.05434	-0.0763415	1.05434	down	20.0184	20.0603	20.1851	19.7155	19.7876	19.7996	19.9981	20.1564	20.3999	20.5502	21.1048	21.5751	19.9406	20.161	20.0239
17284706	0.0634971	0.941466	0.999968	0.000844609	0.219244	0.120314	-1.0417	-0.0589452	1.0417	down	-1.0281	-0.0399874	1.0281	down	1.00861	0.0123649	1.00861	up	-1.03733	-0.0528735	1.03733	down	-1.02333	-0.0332778	1.02333	down	-1.08989	-0.124183	1.08989	down	-1.06115	-0.0856301	1.06115	down	22.9914	23.1478	23.3097	22.5703	21.9766	22.1249	22.8992	22.0744	22.5835	22.4147	23.5443	24.1191	21.436	21.5376	21.2956
17285225	0.0724434	0.960964	0.999968	0.00115492	0.426526	0.300161	1.19654	0.258871	1.19654	up	1.2075	0.272021	1.2075	up	1.01032	0.0148055	1.01032	up	1.12789	0.173626	1.12789	up	1.0001	0.000144638	1.0001	up	1.33579	0.417692	1.33579	up	1.19529	0.25736	1.19529	up	26.728	24.9469	27.8322	36.2671	29.4564	29.7593	30.7469	30.3153	35.0531	26.7351	27.758	25.7888	35.8223	32.4172	39.2813
17285859	0.0343187	0.980022	0.999968	0.000238754	0.606783	0.121653	-1.03521	-0.0499223	1.03521	down	1.14766	0.198693	1.14766	up	-1.02454	-0.0349723	1.02454	down	-1.0162	-0.0231862	1.0162	down	-1.06762	-0.0943923	1.06762	down	-1.02679	-0.0381362	1.02679	down	1.10135	0.139273	1.10135	up	23.1478	21.4835	21.5412	21.393	21.8293	20.6771	25.7548	26.1848	24.0112	21.296	21.8924	21.3654	21.0066	20.5892	21.2748
17286587	0.00106569	0.998916	0.999968	3.85255e-07	0.978845	0.474699	2.87724	1.52469	2.87724	up	3.1393	1.65044	3.1393	up	1.09718	0.133797	1.09718	up	1.05297	0.0744591	1.05297	up	1.05656	0.0793719	1.05656	up	2.7613	1.46535	2.7613	up	3.02308	1.59602	3.02308	up	57.311	54.0375	56.2527	128.416	219.303	147.347	231.09	147.367	158.269	72.3462	56.5282	56.2634	176.966	157.148	174.201
17287869	0.0327173	0.867249	0.999968	0.000211726	0.0330511	0.440324	1.20071	0.263892	1.20071	up	1.19093	0.252092	1.19093	up	1.02167	0.0309293	1.02167	up	1.16501	0.220346	1.16501	up	-1.099	-0.136194	1.099	down	1.36918	0.453308	1.36918	up	1.06066	0.0849687	1.06066	up	33.7579	33.3915	38.3424	41.8665	40.7598	43.8439	41.9197	40.0017	43.5367	35.1751	35.9885	36.4103	53.8796	46.0581	47.6728
17288650	0.0915265	0.994998	0.999968	0.00195458	0.865707	0.493746	1.32574	0.406803	1.32574	up	1.73933	0.798531	1.73933	up	1.023	0.0328078	1.023	up	1.15561	0.20865	1.15561	up	1.04309	0.0608648	1.04309	up	1.49759	0.582645	1.49759	up	1.77349	0.826588	1.77349	up	184.955	153.371	189.035	229.741	230.382	236.073	426.703	258.434	255.872	191.393	174.198	172.192	238.233	278.854	290.258
17288654	0.0055139	0.904469	0.999968	6.5168e-06	0.131512	0.907486	1.17662	0.234644	1.17662	up	1.09133	0.126086	1.09133	up	-1.03994	-0.0565073	1.03994	down	1.06556	0.09161	1.06556	up	-1.01733	-0.0247835	1.01733	down	1.30383	0.382761	1.30383	up	1.11559	0.15781	1.11559	up	26.4878	25.0557	26.5486	31.8355	29.4969	30.5641	29.2668	28.1774	27.7706	25.0954	26.0117	23.9994	32.9682	34.5592	30.4769
17289388	0.0586715	0.995875	0.999968	0.000731751	0.883013	0.506229	-1.03793	-0.0537052	1.03793	down	1.13898	0.187738	1.13898	up	1.02262	0.0322657	1.02262	up	1.02919	0.0415112	1.02919	up	-1.0002	-0.000286415	1.0002	down	-1.0313	-0.0444597	1.0313	down	1.11357	0.155186	1.11357	up	23.2655	23.1025	25.4244	23.8651	23.0833	22.1851	25.5995	28.8548	27.3349	25.0829	25.2962	23.0318	23.2843	24.1164	23.7266
17289527	0.0702731	0.997724	0.999968	0.00108398	0.921741	0.399523	1.36366	0.447489	1.36366	up	1.74451	0.80282	1.74451	up	1.10428	0.143113	1.10428	up	1.10196	0.14007	1.10196	up	1.02578	0.0367233	1.02578	up	1.36079	0.444446	1.36079	up	1.62049	0.696431	1.62049	up	25.3506	23.4956	23.1443	31.9173	37.9035	28.8959	55.7106	32.9579	39.8603	26.8716	26.9477	25.6358	36.9526	32.8316	38.5568
17289889	0.0807808	0.976581	0.999968	0.00152582	0.561857	0.462725	1.25723	0.330254	1.25723	up	1.16489	0.220191	1.16489	up	-1.00888	-0.0127548	1.00888	down	1.00788	0.0113184	1.00788	up	1.10552	0.144721	1.10552	up	1.27839	0.354327	1.27839	up	1.29924	0.377667	1.29924	up	73.0399	74.1064	80.2598	93.4655	91.1989	101.279	99.0318	82.3823	84.17	72.5215	84.695	68.8763	87.3947	109.585	92.2884
17289928	0.0727518	0.96068	0.999968	0.00117576	0.423119	0.127991	1.18349	0.243046	1.18349	up	1.11678	0.159346	1.11678	up	1.04554	0.0642495	1.04554	up	1.12102	0.164816	1.12102	up	1.00462	0.00665569	1.00462	up	1.26893	0.343613	1.26893	up	1.07308	0.101752	1.07308	up	41.5353	47.2726	46.7644	56.0107	52.346	51.9135	53.5592	44.9227	53.1553	49.0697	50.9966	41.9382	59.159	60.5462	59.8647
17290074	0.0474162	0.981986	0.999968	0.000483384	0.676476	0.372831	1.15505	0.20796	1.15505	up	1.14943	0.200923	1.14943	up	-1.00938	-0.0134675	1.00938	down	1.05128	0.0721477	1.05128	up	1.03971	0.0561864	1.03971	up	1.22567	0.293575	1.22567	up	1.20629	0.270577	1.20629	up	287.107	304.97	335.573	378.866	325.989	366.613	347.216	375.131	342.576	316.805	316.371	285.06	382.386	359.677	382.504
17290398	0.0653832	0.941466	0.999968	0.000926549	0.21952	0.390739	1.19423	0.256076	1.19423	up	-1.06103	-0.0854648	1.06103	down	1.0146	0.0209061	1.0146	up	-1.03497	-0.0495896	1.03497	down	1.10441	0.14327	1.10441	up	1.13727	0.18558	1.13727	up	1.02591	0.0368988	1.02591	up	83.3657	86.6475	94.5222	110.796	108.317	96.8983	87.683	78.6291	82.9079	94.5567	88.4372	85.2766	96.0817	110.804	98.5273
17293328	0.0945134	0.976137	0.999968	0.00212179	0.558609	0.0458018	-1.06226	-0.0871306	1.06226	down	-1.07671	-0.106623	1.07671	down	-1.03462	-0.0490979	1.03462	down	-1.0436	-0.0615729	1.0436	down	-1.0092	-0.013212	1.0092	down	-1.07148	-0.0996056	1.07148	down	-1.05025	-0.0707375	1.05025	down	22.8995	21.3684	21.6195	20.2931	21.0805	20.6313	20.2296	20.8388	20.1046	22.0043	20.2403	21.4476	19.5548	19.913	19.9416
17293362	0.0243523	0.958681	0.999968	0.000114881	0.403508	0.986275	1.36692	0.450931	1.36692	up	1.14074	0.18997	1.14074	up	1.06977	0.0973026	1.06977	up	-1.03211	-0.045591	1.03211	down	-1.03465	-0.0491439	1.03465	down	1.23802	0.308037	1.23802	up	1.03063	0.0435235	1.03063	up	21.0101	22.9912	21.7824	33.0101	26.7593	30.4231	24.9259	23.9276	26.1881	23.1551	22.6882	24.5201	26.2754	30.2747	30.7272
17293706	0.0218681	0.964225	0.999968	8.816e-05	0.442012	0.725067	1.3471	0.429856	1.3471	up	1.56208	0.643464	1.56208	up	-1.05088	-0.0715925	1.05088	down	1.08498	0.11767	1.08498	up	-1.09678	-0.133279	1.09678	down	1.53594	0.619118	1.53594	up	1.49669	0.581777	1.49669	up	69.9738	67.9037	77.9243	108.74	93.9925	88.5564	137.259	111.214	92.4502	65.3957	74.8368	65.1903	103.583	116.328	95.9388
17294934	0.00567476	0.97546	0.999968	7.38527e-06	0.52915	0.287761	-1.47019	-0.556005	1.47019	down	1.38176	0.46651	1.38176	up	-1.13825	-0.186823	1.13825	down	1.03149	0.044728	1.03149	up	-1.11028	-0.150928	1.11028	down	-1.25219	-0.324454	1.25219	down	1.41657	0.502405	1.41657	up	46.4599	44.9987	43.8505	27.7206	31.2732	33.2779	65.1251	76.519	48.5329	38.8154	43.5061	36.8113	30.8751	35.4542	28.9233
17295278	0.00168634	0.92375	0.999968	1.34117e-06	0.183053	0.71598	1.47794	0.563586	1.47794	up	2.01174	1.00845	2.01174	up	1.13389	0.181276	1.13389	up	-1.13586	-0.183788	1.13586	down	1.06439	0.0900211	1.06439	up	1.14752	0.198522	1.14752	up	1.88844	0.917192	1.88844	up	138.904	135.041	151.109	241.49	222.342	170.42	307.461	296.172	253.429	156.158	166.364	159.059	224.104	159.87	174.28
17295877	0.0968777	0.890577	0.999968	0.0022379	0.0925817	0.174937	1.20684	0.27124	1.20684	up	1.15882	0.212654	1.15882	up	-1.12039	-0.163996	1.12039	down	1.13108	0.177702	1.13108	up	1.32357	0.40443	1.32357	up	1.52937	0.612938	1.52937	up	1.71842	0.781079	1.71842	up	224.914	187.119	244.988	246.988	249.118	294.546	292.142	259.479	211.656	216.253	183.761	184.486	253.543	340.47	303.798
17296281	0.0713912	0.980022	0.999968	0.00112783	0.613222	0.368017	1.15265	0.20495	1.15265	up	1.12686	0.172311	1.12686	up	1.04188	0.0591868	1.04188	up	-1.00999	-0.0143401	1.00999	down	1.03007	0.0427462	1.03007	up	1.09537	0.131423	1.09537	up	1.11409	0.15587	1.11409	up	26.6417	27.9602	26.9126	32.6861	30.7413	30.5535	33.4638	29.8915	28.6779	27.484	29.0536	28.3941	30.7553	31.083	31.1712
17296312	0.0708311	0.867249	0.999968	0.00110863	0.0599184	0.0167605	1.0869	0.120221	1.0869	up	1.06717	0.0937947	1.06717	up	-1.0257	-0.0366131	1.0257	down	1.11381	0.155498	1.11381	up	1.16941	0.225776	1.16941	up	1.24171	0.312332	1.24171	up	1.28004	0.356184	1.28004	up	47.1183	47.8407	45.4151	54.754	48.4806	49.5192	52.1006	46.8371	50.987	44.9898	48.0965	43.8424	53.7745	58.2515	57.9832
17296388	0.0510237	0.990037	0.999968	0.000545984	0.762266	0.559546	1.00235	0.00339286	1.00235	up	1.21386	0.279599	1.21386	up	1.04018	0.0568328	1.04018	up	1.02601	0.0370391	1.02601	up	-1.01235	-0.0177048	1.01235	down	-1.01143	-0.0164008	1.01143	down	1.15274	0.205062	1.15274	up	31.7344	31.9614	33.6099	33.0945	32.7111	31.7129	40.2471	34.6653	43.7017	33.0154	32.5483	35.7029	32.7834	34.6434	32.6485
17299401	0.0554806	0.867249	0.999968	0.000652486	0.0298097	0.716056	-1.09247	-0.127598	1.09247	down	1.09569	0.131838	1.09569	up	1.03401	0.0482453	1.03401	up	1.05887	0.0825245	1.05887	up	-1.07313	-0.101825	1.07313	down	-1.06682	-0.0933189	1.06682	down	-1.01272	-0.0182322	1.01272	down	35.2639	32.6964	31.9166	29.9384	29.6556	31.7891	37.613	37.1189	34.6716	35.4147	34.5225	33.2759	33.0803	32.6547	31.0188
17299575	0.000909764	0.945799	0.999968	2.3022e-07	0.328985	0.327661	1.05632	0.0790413	1.05632	up	1.52301	0.606928	1.52301	up	-1.07776	-0.108037	1.07776	down	1.03623	0.0513444	1.03623	up	-1.05635	-0.0790903	1.05635	down	1.1797	0.238423	1.1797	up	1.55388	0.635875	1.55388	up	42.5121	41.5441	39.2889	46.073	44.5102	39.8812	69.24	62.3226	56.8069	38.5833	38.2907	37.5174	49.3643	42.0329	43.8571
17299627	0.0666811	0.837276	0.999968	0.00097628	0.00824943	0.105277	-1.14872	-0.200027	1.14872	down	1.10305	0.141502	1.10305	up	1.10341	0.141967	1.10341	up	-1.05376	-0.0755426	1.05376	down	-1.25877	-0.332015	1.25877	down	-1.33564	-0.417536	1.33564	down	-1.25918	-0.332481	1.25918	down	110.919	92.4062	95.5388	80.0329	86.8681	92.9215	111.797	116.387	101.005	114.656	112.781	101.733	79.6355	90.0834	76.9612
17300332	0.0784588	0.966974	0.999968	0.00143233	0.453451	0.443767	-1.01631	-0.0233444	1.01631	down	1.00295	0.0042429	1.00295	up	1.00336	0.00483259	1.00336	up	-1.01097	-0.0157372	1.01097	down	-1.0031	-0.00446288	1.0031	down	-1.03091	-0.0439142	1.03091	down	-1.00351	-0.00505257	1.00351	down	19.6194	20.268	20.2704	19.6515	19.8065	19.7275	20.0824	20.3198	19.9277	20.1638	20.0456	20.1434	19.5774	19.3986	19.5676
17300548	0.0254378	0.97546	0.999968	0.000128191	0.531261	0.122384	1.24287	0.31367	1.24287	up	1.12897	0.175001	1.12897	up	1.02322	0.0331141	1.02322	up	1.11453	0.156438	1.11453	up	1.03372	0.0478462	1.03372	up	1.35378	0.436994	1.35378	up	1.14055	0.189733	1.14055	up	74.5599	75.2647	67.5014	95.7313	85.4384	88.915	86.8469	76.3381	82.2158	78.7841	68.7146	74.9596	109.815	89.7626	102.141
17300591	0.00769716	0.862861	0.999968	1.41911e-05	0.022386	0.184514	1.55004	0.632304	1.55004	up	1.40614	0.491744	1.40614	up	1.11191	0.153039	1.11191	up	1.30614	0.385307	1.30614	up	-1.16212	-0.216761	1.16212	down	1.8208	0.864572	1.8208	up	1.0882	0.121943	1.0882	up	35.5117	33.849	33.7116	52.6997	46.7154	61.2996	55.7578	41.6706	48.4898	37.1515	36.2976	41.3096	58.6865	82.6632	69.3174
17300984	0.0727518	0.970913	0.999968	0.00118614	0.485341	0.128102	1.18142	0.240517	1.18142	up	-1.10307	-0.141524	1.10307	down	-1.00142	-0.00205167	1.00142	down	1.09058	0.125096	1.09058	up	1.13586	0.18379	1.13586	up	1.29026	0.367665	1.29026	up	1.0312	0.0443176	1.0312	up	85.3141	69.8823	88.6915	102.994	100.361	84.3529	74.4828	68.0786	77.6951	85.0617	78.7434	78.6083	104.199	102.996	105.382
17301213	0.0376473	0.997022	0.999968	0.000314831	0.915439	0.195367	1.49852	0.583537	1.49852	up	1.44807	0.53413	1.44807	up	1.05387	0.075696	1.05387	up	1.11766	0.160476	1.11766	up	1.12152	0.165451	1.12152	up	1.58922	0.668316	1.58922	up	1.54102	0.623885	1.54102	up	555.636	556.449	749.244	1054.56	912.689	809.897	1005.33	737.991	948.086	737.211	666.983	551.434	913.636	1124.88	1058.93
17301247	0.0954517	0.94131	0.999968	0.00218317	0.217833	0.713232	1.08627	0.119381	1.08627	up	1.0391	0.0553328	1.0391	up	1.0197	0.028145	1.0197	up	1.00867	0.0124504	1.00867	up	-1.04636	-0.0653806	1.04636	down	1.07452	0.103686	1.07452	up	-1.02683	-0.0381927	1.02683	down	33.0402	34.232	34.7527	38.0747	37.6979	35.1012	35.8131	35.4327	34.7527	34.8723	35.4945	33.6697	38.0436	36.6014	37.1313
17301452	0.0186518	0.987944	0.999968	6.20335e-05	0.743185	0.471616	1.33692	0.418918	1.33692	up	1.23281	0.301945	1.23281	up	1.01381	0.0197852	1.01381	up	1.00068	0.000980698	1.00068	up	1.06727	0.0939302	1.06727	up	1.31961	0.400114	1.31961	up	1.29782	0.37609	1.29782	up	306.778	327.611	373.199	489.766	444.554	411.652	413.525	391.02	434.616	376.242	329.368	315.385	430.141	456.485	457.397
17301718	0.0867799	0.977953	0.999968	0.00177877	0.576897	0.613669	-1.09188	-0.126819	1.09188	down	-1.23556	-0.305171	1.23556	down	-1.06455	-0.0902395	1.06455	down	1.02763	0.0393252	1.02763	up	-1.01798	-0.025708	1.01798	down	1.00191	0.00274579	1.00191	up	-1.18152	-0.240639	1.18152	down	80.9139	71.4552	75.6978	67.2437	75.6861	66.0609	63.6733	59.4365	61.3103	72.5841	68.8281	72.6171	69.0579	65.316	80.8896
17302238	0.0638855	0.980562	0.999968	0.000870641	0.654925	0.217847	1.17213	0.229136	1.17213	up	1.26894	0.343619	1.26894	up	1.06891	0.0961359	1.06891	up	1.06835	0.0953841	1.06835	up	-1.00081	-0.00116476	1.00081	down	1.17152	0.228385	1.17152	up	1.18618	0.246318	1.18618	up	24.9143	27.2692	25.7932	32.5681	28.6017	30.2951	37.3694	29.1659	32.8514	28.6325	27.1726	27.5078	31.1476	34.9658	31.5959
17302523	0.0785166	0.953525	0.999968	0.00144192	0.367534	0.311219	-1.09871	-0.135808	1.09871	down	1.03974	0.0562234	1.03974	up	-1.04734	-0.0667361	1.04734	down	-1.08843	-0.122255	1.08843	down	1.02968	0.0422015	1.02968	up	-1.14181	-0.191327	1.14181	down	1.12129	0.165161	1.12129	up	63.5865	58.5384	61.6297	56.0413	59.8205	51.5931	69.7334	63.4089	58.3149	60.1802	60.4991	54.8434	52.0562	48.6969	52.9137
17302724	0.0830464	0.958681	0.999968	0.00165256	0.405339	0.895198	1.24654	0.317931	1.24654	up	-1.04364	-0.0616225	1.04364	down	-1.10204	-0.140175	1.10204	down	1.00491	0.00706291	1.00491	up	1.07481	0.104079	1.07481	up	1.38048	0.465169	1.38048	up	1.13495	0.182632	1.13495	up	88.9472	86.9188	78.4341	112.032	104.853	99.9882	96.5469	73.8547	74.8141	75.289	91.0591	66.0853	104.867	104.976	108.273
17302773	0.0958916	0.97546	0.999968	0.00220126	0.530354	0.600965	1.21264	0.278148	1.21264	up	1.0626	0.0876052	1.0626	up	1.06734	0.0940194	1.06734	up	1.01737	0.0248481	1.01737	up	-1.02931	-0.0416788	1.02931	down	1.15587	0.208976	1.15587	up	-1.0339	-0.048093	1.0339	down	142.305	137.852	158.085	179.373	173.203	177.993	162.72	148.735	153.74	163.012	160.352	144.258	167.901	193.436	179.294
17303433	0.0677544	0.972742	0.999968	0.00100179	0.496542	0.905564	-1.02432	-0.03466	1.02432	down	-1.28823	-0.365387	1.28823	down	-1.07543	-0.104914	1.07543	down	1.06455	0.090243	1.06455	up	-1.00632	-0.00909457	1.00632	down	1.11767	0.160497	1.11767	up	-1.20545	-0.269567	1.20545	down	588.196	471.136	547.095	508.993	554.849	499.509	409.592	454.88	380.633	471.61	567.292	455.611	607.515	478.442	585.519
17304434	0.0214654	0.977347	0.999968	7.8375e-05	0.569986	0.607263	1.36121	0.444895	1.36121	up	-1.00532	-0.00765689	1.00532	down	-1.10038	-0.138007	1.10038	down	1.0375	0.0531071	1.0375	up	-1.02048	-0.029254	1.02048	down	1.55402	0.636008	1.55402	up	1.07259	0.101096	1.07259	up	40.1088	41.8693	34.6199	67.6481	42.9215	50.5023	38.0341	39.2444	38.335	35.1596	35.0715	35.386	55.0267	53.4006	55.7292
17304817	0.0729191	0.867249	0.999968	0.00119411	0.0608908	0.257766	1.01247	0.0178814	1.01247	up	1.10797	0.147921	1.10797	up	-1.08956	-0.123745	1.08956	down	1.07398	0.102968	1.07398	up	1.15142	0.203416	1.15142	up	1.18476	0.244595	1.18476	up	1.39	0.475081	1.39	up	92.1012	77.2777	81.4383	78.7483	86.6575	88.1555	100.026	91.3328	86.2966	83.3877	78.8737	68.1335	87.8442	97.4785	87.029
17304906	0.0784588	0.993055	0.999968	0.00139569	0.82981	0.783182	1.01644	0.0235283	1.01644	up	1.0642	0.0897729	1.0642	up	1.00566	0.00813866	1.00566	up	1.00815	0.0117067	1.00815	up	-1.0056	-0.00805346	1.0056	down	1.01896	0.0270963	1.01896	up	1.05233	0.0735807	1.05233	up	22.0379	21.8823	22.1628	22.2739	22.5404	22.3552	23.8952	23.2577	23.1784	21.9911	21.9286	22.5414	22.4336	22.3261	22.9614
17305636	0.0976083	0.975666	0.999968	0.00228802	0.550483	0.173039	1.19613	0.258374	1.19613	up	1.05344	0.0751098	1.05344	up	1.07913	0.109874	1.07913	up	1.00321	0.00462182	1.00321	up	1.037	0.0524173	1.037	up	1.11197	0.153122	1.11197	up	1.01231	0.0176533	1.01231	up	96.1461	92.0861	100.947	111.192	111.797	123.04	104.287	94.346	106.192	105.422	103.219	103.217	115.345	124.79	107.287
17305685	0.0913603	0.980022	0.999968	0.00194201	0.628193	0.752392	1.13737	0.185699	1.13737	up	1.15678	0.210118	1.15678	up	-1.01765	-0.0252357	1.01765	down	-1.04248	-0.0600131	1.04248	down	1.03031	0.0430733	1.03031	up	1.11028	0.150922	1.11028	up	1.21287	0.278427	1.21287	up	136.647	157.229	152.299	172.168	164.824	169.651	187.496	160.699	168.104	148.538	155.097	134.771	168.504	158.657	158.952
17306666	0.0579382	0.92745	0.999968	0.000718415	0.195535	0.33647	-1.06137	-0.0859291	1.06137	down	1.00746	0.0107226	1.00746	up	1.02461	0.0350699	1.02461	up	-1.05368	-0.0754382	1.05368	down	-1.02099	-0.0299648	1.02099	down	-1.14587	-0.196437	1.14587	down	-1.03836	-0.0543121	1.03836	down	60.2312	53.6817	55.1243	53.2915	54.9016	50.9504	58.1138	57.7677	54.2888	56.6114	58.7135	57.6794	50.5778	49.5232	50.8737
17306856	0.0403124	0.997022	0.999968	0.000374531	0.913956	0.213188	1.82662	0.869175	1.82662	up	1.67295	0.742391	1.67295	up	1.08017	0.111261	1.08017	up	1.14268	0.192418	1.14268	up	1.19762	0.260165	1.19762	up	1.93232	0.950331	1.93232	up	1.85484	0.891295	1.85484	up	93.5902	100.021	119.842	202.166	154.973	218.228	228.234	139.044	165.518	119.099	119.314	99.4977	183.426	237.708	233.96
17307280	0.0583851	0.954203	0.999968	0.000726067	0.384145	0.84174	1.32876	0.41008	1.32876	up	1.10012	0.13766	1.10012	up	-1.1122	-0.153417	1.1122	down	1.09225	0.127309	1.09225	up	1.05565	0.0781283	1.05565	up	1.61418	0.690805	1.61418	up	1.29164	0.369205	1.29164	up	31.9167	39.0133	32.8698	46.3866	39.1941	52.8146	38.8648	32.7875	42.7646	30.0763	29.7788	33.2161	47.6247	44.5979	58.9106
17307502	0.0744434	0.997022	0.999968	0.00123794	0.914622	0.798384	1.07221	0.100583	1.07221	up	1.04962	0.0698682	1.04962	up	-1.00443	-0.0063715	1.00443	down	1.00369	0.00531816	1.00369	up	-1.00892	-0.0128136	1.00892	down	1.08093	0.112273	1.08093	up	1.04494	0.0634262	1.04494	up	22.3175	21.1843	23.0568	23.6341	24.0488	23.6408	23.4596	23.0269	23.3346	22.3919	22.7219	21.1431	23.4169	23.9179	24.2574
17309268	0.0490853	0.995264	0.999968	0.000509272	0.877971	0.225239	1.28286	0.359359	1.28286	up	1.47201	0.557784	1.47201	up	1.06678	0.0932578	1.06678	up	1.05061	0.0712323	1.05061	up	1.13078	0.177323	1.13078	up	1.26342	0.337333	1.26342	up	1.56033	0.641849	1.56033	up	72.5555	93.8909	110.915	133.663	117.23	101.804	131.298	120.86	151.87	113.167	95.4773	84.8958	122.622	125.781	119.94
17309785	0.0352337	0.867249	0.999968	0.000257292	0.0576644	0.640594	-1.00148	-0.00212844	1.00148	down	1.08859	0.122457	1.08859	up	-1.03694	-0.05233	1.03694	down	-1.03522	-0.0499317	1.03522	down	1.11231	0.153554	1.11231	up	1.00019	0.00026989	1.00019	up	1.25557	0.328341	1.25557	up	41.4689	36.6001	38.7847	38.7437	38.4902	39.3	41.2001	45.1698	40.8045	37.5158	37.8807	37.1513	41.3857	34.4537	37.0479
17309935	0.0749637	0.998916	0.999968	0.00126393	0.963246	0.126381	1.36896	0.453078	1.36896	up	1.35687	0.440284	1.35687	up	1.10469	0.143644	1.10469	up	1.07786	0.108174	1.07786	up	1.12054	0.164193	1.12054	up	1.33571	0.417608	1.33571	up	1.37634	0.460833	1.37634	up	36.3945	31.3889	37.2643	53.7615	45.5669	44.5814	57.2875	39.1715	47.3905	39.0197	38.723	37.9818	44.9249	51.6895	58.8947
17310349	0.080079	0.901129	0.999968	0.00148798	0.115246	0.294332	-1.05158	-0.0725611	1.05158	down	-1.08846	-0.12229	1.08846	down	-1.01205	-0.0172833	1.01205	down	1.06416	0.089709	1.06416	up	-1.00264	-0.00379864	1.00264	down	1.02415	0.0344311	1.02415	up	-1.07834	-0.108806	1.07834	down	28.3001	28.4129	27.9681	27.0311	27.23	26.274	25.1548	25.1785	27.5345	27.7039	28.6647	27.3193	29.5946	27.6772	28.4523
17312050	0.069008	0.832324	0.999968	0.00104028	0.00218271	0.792411	1.05136	0.0722551	1.05136	up	1.00747	0.0107361	1.00747	up	-1.06872	-0.0958859	1.06872	down	-1.02402	-0.0342474	1.02402	down	1.10823	0.14826	1.10823	up	1.09725	0.133894	1.09725	up	1.19324	0.254882	1.19324	up	1316.32	1365.94	1289.08	1427.78	1339.15	1408.74	1301.41	1329.33	1370	1306.42	1223.6	1187.83	1370.49	1359.38	1346.41
17312086	0.0175851	0.897754	0.999968	5.65784e-05	0.106795	0.942834	1.21685	0.283157	1.21685	up	1.27293	0.348154	1.27293	up	-1.04916	-0.0692325	1.04916	down	1.12425	0.168959	1.12425	up	-1.06339	-0.088676	1.06339	down	1.4353	0.521349	1.4353	up	1.25589	0.32871	1.25589	up	32.9685	30.2332	34.1493	41.4891	38.199	38.6986	47.9333	39.2747	37.2932	30.0172	32.151	30.5405	46.8869	43.3808	42.8468
17312850	0.0872994	0.943012	0.999968	0.00179581	0.270416	0.0137866	1.07399	0.102975	1.07399	up	1.01104	0.0158451	1.01104	up	1.00847	0.0121732	1.00847	up	1.06698	0.0935307	1.06698	up	1.07837	0.108856	1.07837	up	1.13629	0.184332	1.13629	up	1.08112	0.112528	1.08112	up	24.5854	27.685	26.7903	28.3657	29.0406	27.4218	27.8539	26.0371	25.9854	25.9656	26.7202	26.956	29.0985	31.1004	30.3197
17312920	0.0554806	0.998916	0.999968	0.000652586	0.971239	0.105084	-1.01569	-0.0224597	1.01569	down	1.17678	0.234846	1.17678	up	1.05922	0.0829991	1.05922	up	1.04528	0.0638876	1.04528	up	1.06401	0.0895068	1.06401	up	-1.02923	-0.0415711	1.02923	down	1.1821	0.241354	1.1821	up	44.1961	50.2581	45.6839	44.269	44.1872	49.5077	55.6184	50.1642	59.2689	49.2468	47.4959	51.5554	47.217	48.2236	48.5745
17313739	0.0274566	0.990047	0.999968	0.000150061	0.765046	0.855366	1.03176	0.045107	1.03176	up	-1.16049	-0.214736	1.16049	down	1.01315	0.0188492	1.01315	up	1.00547	0.00786718	1.00547	up	-1.03473	-0.0492538	1.03473	down	1.02394	0.034125	1.02394	up	-1.21659	-0.282839	1.21659	down	30.7798	32.7434	33.5795	36.3274	33.365	30.6672	29.2178	27.987	26.4809	34.6094	34.4463	29.5222	33.9985	32.2544	34.4552
17313767	0.0311335	0.941466	0.999968	0.000182331	0.241993	0.120649	1.11968	0.163085	1.11968	up	-1.00688	-0.00989389	1.00688	down	1.01712	0.024495	1.01712	up	-1.0032	-0.00461372	1.0032	down	1.06164	0.08629	1.06164	up	1.09731	0.133976	1.09731	up	1.03663	0.0519012	1.03663	up	60.6522	59.041	65.1166	70.9044	68.0489	67.8388	63.6228	60.6226	59.2257	61.6339	64.3788	61.8372	68.3974	68.5557	69.1389
17313998	0.088681	0.940376	0.999968	0.0018562	0.213522	0.805502	1.23766	0.30762	1.23766	up	1.10707	0.146749	1.10707	up	1.07985	0.110834	1.07985	up	1.03672	0.0520253	1.03672	up	-1.08893	-0.122909	1.08893	down	1.18823	0.248811	1.18823	up	-1.06215	-0.0869937	1.06215	down	45.78	50.3019	49.9347	55.4379	63.012	62.4081	55.8844	54.6588	51.0787	49.5262	54.532	53.6129	55.053	68.0428	64.8473
17314222	0.0307911	0.832324	0.999968	0.000179212	0.00328737	0.653251	-1.15432	-0.207041	1.15432	down	-1.08634	-0.119476	1.08634	down	-1.07494	-0.10425	1.07494	down	1.04499	0.063491	1.04499	up	1.01281	0.0183579	1.01281	up	-1.02761	-0.0392998	1.02761	down	1.00217	0.00313234	1.00217	up	31.6692	30.8784	32.5651	27.2488	27.1448	27.9919	29.1128	28.6285	29.8032	30.4828	28.6412	29.3663	27.8038	28.9494	29.3535
17314541	0.0320112	0.95663	0.999968	0.000192911	0.395049	0.0217964	-1.06665	-0.0930802	1.06665	down	-1.02173	-0.0310165	1.02173	down	-1.01126	-0.0161505	1.01126	down	-1.0192	-0.0274385	1.0192	down	-1.04243	-0.0599537	1.04243	down	-1.07502	-0.104368	1.07502	down	-1.05323	-0.0748197	1.05323	down	25.5596	24.5271	24.0934	23.2368	23.748	22.5546	23.7495	24.5283	24.3089	24.6777	24.4738	24.1827	22.8827	22.8124	22.5206
17315200	0.0822395	0.867249	0.999968	0.00161467	0.0395068	0.010656	-1.05707	-0.0800706	1.05707	down	1.01482	0.0212183	1.01482	up	-1.02121	-0.0302731	1.02121	down	1.00241	0.00347471	1.00241	up	-1.05837	-0.0818502	1.05837	down	-1.03263	-0.0463228	1.03263	down	-1.02127	-0.0303588	1.02127	down	22.8423	22.1526	22.4051	20.9943	21.5121	21.2529	22.0693	23.0081	23.3349	21.7411	21.765	22.4975	21.0608	21.2583	21.5942
17315438	0.0548938	0.990792	0.999968	0.000621058	0.770639	0.778757	1.07082	0.0987164	1.07082	up	1.04873	0.068648	1.04873	up	-1.00872	-0.0125313	1.00872	down	1.01265	0.01813	1.01265	up	1.00673	0.00967471	1.00673	up	1.09382	0.129378	1.09382	up	1.065	0.090854	1.065	up	26.7087	26.1814	27.3842	28.8193	28.1403	28.9924	28.7836	27.9437	27.4608	27.4015	26.8641	25.3444	29.2392	28.1491	29.6646
17315447	0.0217999	0.904469	0.999968	8.24973e-05	0.127465	0.116604	1.09556	0.131668	1.09556	up	1.06293	0.0880534	1.06293	up	1.00981	0.0140909	1.00981	up	1.07288	0.101492	1.07288	up	-1.00532	-0.00764942	1.00532	down	1.16398	0.219069	1.16398	up	1.04704	0.0663131	1.04704	up	528.614	484.038	520.77	578.577	557.292	543.41	536.321	547.507	544.967	517.625	516.273	513.446	598.202	574.893	629.206
17316043	0.0351114	0.937242	0.999968	0.000254548	0.207362	0.365775	1.08343	0.115603	1.08343	up	-1.13203	-0.178917	1.13203	down	1.02221	0.0316909	1.02221	up	1.00982	0.0140915	1.00982	up	-1.15495	-0.207834	1.15495	down	1.07029	0.0980037	1.07029	up	-1.33648	-0.418442	1.33648	down	46.958	51.6406	42.2943	49.737	56.5331	46.3876	40.9468	38.2197	45.175	49.3588	47.2232	46.9984	50.2537	55.3328	48.3013
17316392	0.0241101	0.962962	0.999968	0.000107966	0.435676	0.917727	1.20065	0.263812	1.20065	up	1.42911	0.515114	1.42911	up	1.05142	0.0723451	1.05142	up	-1.08841	-0.122229	1.08841	down	1.02106	0.0300744	1.02106	up	1.04916	0.0692382	1.04916	up	1.38784	0.472844	1.38784	up	83.5268	84.1324	97.8661	116.39	103.214	99.0862	133.95	117.386	127.661	92.8487	97.7048	88.1178	99.7671	90.7719	101.94
17316780	0.0951464	0.979509	0.999968	0.00216695	0.585983	0.672081	1.19041	0.251464	1.19041	up	1.0542	0.0761423	1.0542	up	-1.02058	-0.0293942	1.02058	down	1.00149	0.00215323	1.00149	up	1.06341	0.088696	1.06341	up	1.21673	0.283012	1.21673	up	1.14412	0.194232	1.14412	up	20.8926	22.9233	22.2484	28.3252	24.0014	26.4395	25.7421	22.1822	21.8616	22.5157	21.939	20.2918	24.2573	28.3972	26.2114
17316986	0.0986557	0.966974	0.999968	0.00235123	0.450828	0.262984	1.11459	0.156508	1.11459	up	1.19615	0.258397	1.19615	up	1.02041	0.0291459	1.02041	up	1.10215	0.14032	1.10215	up	-1.00235	-0.00338999	1.00235	down	1.20387	0.267682	1.20387	up	1.16948	0.225862	1.16948	up	145.958	157.782	146.023	168.057	153.935	179.992	184.554	180.461	172.805	159.747	168.225	132.955	176.432	185.607	190.369
17317264	0.0757815	0.867249	0.999968	0.00130554	0.0630521	0.26738	-1.08897	-0.122968	1.08897	down	-1.03519	-0.0498918	1.03519	down	1.15069	0.202503	1.15069	up	-1.03393	-0.0481326	1.03393	down	-1.00648	-0.00931565	1.00648	down	-1.29558	-0.373603	1.29558	down	-1.1989	-0.26171	1.1989	down	29.1585	26.7934	28.3473	25.8315	25.3419	26.198	28.0522	27.1045	26.2567	28.9497	34.5868	33.7	25.2575	25.3978	24.1881
17317266	0.0984052	0.974184	0.999968	0.00232762	0.500178	0.377191	-1.03306	-0.0469303	1.03306	down	1.18918	0.249967	1.18918	up	1.03034	0.0431226	1.03034	up	-1.07396	-0.102935	1.07396	down	-1.06443	-0.0900788	1.06443	down	-1.14313	-0.192988	1.14313	down	1.0843	0.116765	1.0843	up	31.7065	31.7971	30.9707	32.8548	30.3196	28.4303	35.481	44.5732	33.2016	32.741	32.7168	31.8835	29.307	26.2794	29.6864
17318083	0.000942246	0.983478	0.999968	2.78367e-07	0.696884	0.423089	3.00711	1.58838	3.00711	up	1.27225	0.34738	1.27225	up	-1.00358	-0.00516143	1.00358	down	1.04366	0.0616577	1.04366	up	1.17596	0.233833	1.17596	up	3.14966	1.6552	3.14966	up	1.50147	0.586375	1.50147	up	180.989	130.147	210.111	594.42	490.293	461.779	199.046	222.42	230.21	167.532	192.058	152.176	618.656	423.274	584.243
17318100	0.015715	0.930649	0.999968	4.20401e-05	0.199212	0.301773	1.25375	0.326255	1.25375	up	1.07914	0.109888	1.07914	up	1.01536	0.0219851	1.01536	up	1.13186	0.178694	1.13186	up	-1.03076	-0.043714	1.03076	down	1.39761	0.482964	1.39761	up	1.0311	0.0441888	1.0311	up	20.456	20.5606	21.4467	29.3219	23.1404	26.1993	24.2296	20.8493	22.4397	22.1658	21.5403	19.7758	27.1246	30.5528	31.104
17319037	0.0727518	0.980022	0.999968	0.0011813	0.609276	0.157966	2.07666	1.05427	2.07666	up	2.31327	1.20993	2.31327	up	1.14564	0.196154	1.14564	up	1.62264	0.698339	1.62264	up	1.13103	0.177643	1.13103	up	2.94129	1.55645	2.94129	up	2.28378	1.19142	2.28378	up	38.3273	31.2156	32.3572	69.0991	66.5269	75.4186	133.093	55.4303	64.9571	39.1275	34.5275	43.0873	80.1413	138.123	133.81
17319339	0.0612881	0.945799	0.999968	0.000777718	0.332138	0.0866883	-1.15371	-0.206278	1.15371	down	-1.05202	-0.0731603	1.05202	down	1.00189	0.00271845	1.00189	up	-1.05255	-0.0738937	1.05255	down	-1.10423	-0.143046	1.10423	down	-1.21663	-0.28289	1.21663	down	-1.16387	-0.218925	1.16387	down	154.008	141.511	124.931	118.135	123.703	121.326	135.859	135.668	126.872	134.012	141.64	144.254	122.714	107.633	115.117
17319607	0.0784588	0.98597	0.999968	0.00143423	0.722703	0.421635	1.135	0.182697	1.135	up	1.22155	0.288713	1.22155	up	-1.01121	-0.0160801	1.01121	down	-1.0697	-0.0972106	1.0697	down	-1.00625	-0.00899029	1.00625	down	1.07294	0.101566	1.07294	up	1.22757	0.295803	1.22757	up	37.3312	36.7581	39.1011	44.7118	41.3876	42.3949	48.6493	45.3794	44.301	37.9879	37.4191	36.5051	35.3781	39.6887	45.6473
17319830	0.094809	0.986861	0.999968	0.00214556	0.729492	0.938733	1.2754	0.350948	1.2754	up	1.17465	0.232228	1.17465	up	1.04011	0.0567325	1.04011	up	-1.01545	-0.0221163	1.01545	down	-1.03355	-0.0476114	1.03355	down	1.20756	0.272099	1.20756	up	1.09269	0.127884	1.09269	up	76.1966	80.7656	82.2457	97.9139	103.371	103.746	104.507	84.862	92.4991	77.598	89.5676	81.9423	99.6263	108.687	92.6166
17320225	0.0219568	0.945799	0.999968	9.07085e-05	0.322021	0.795179	1.09105	0.125717	1.09105	up	1.26081	0.334351	1.26081	up	-1.08762	-0.12117	1.08762	down	-1.006	-0.00862837	1.006	down	1.0621	0.0869187	1.0621	up	1.17957	0.238259	1.17957	up	1.45643	0.54244	1.45643	up	177.885	217.057	219.333	217.515	240.485	210.268	276.508	244.405	251.159	192.934	191.181	178.457	216.516	208.082	239.791
17320928	0.0218681	0.980562	0.999968	8.80399e-05	0.653942	0.336856	1.30348	0.382373	1.30348	up	-1.10058	-0.138259	1.10058	down	-1.00639	-0.00919469	1.00639	down	1.1172	0.159891	1.1172	up	1.0499	0.0702513	1.0499	up	1.46557	0.551458	1.46557	up	-1.04161	-0.0588128	1.04161	down	146.892	115.224	147.479	171.935	181.728	176.93	127.927	118.273	123.755	138.751	146.55	120.433	178.183	207.29	208.709
17321243	0.0438559	0.912284	0.796116	0.000426228	0.161706	0.000287801	1.05932	0.083132	1.05932	up	-1.00969	-0.0139089	1.00969	down	1.07253	0.101017	1.07253	up	1.13976	0.18873	1.13976	up	1.05162	0.072618	1.05162	up	1.12572	0.170846	1.12572	up	-1.02976	-0.0423074	1.02976	down	31.3833	27.6403	29.9357	31.249	31.3737	31.4851	29.3739	28.9138	29.7033	31.234	32.0414	32.0125	37.4067	35.4133	34.501
17321768	0.0451065	0.954934	0.999968	0.000447108	0.38844	0.752397	1.81244	0.857936	1.81244	up	1.32856	0.409863	1.32856	up	1.0592	0.08297	1.0592	up	-1.12773	-0.173426	1.12773	down	1.14452	0.194739	1.14452	up	1.51734	0.60154	1.51734	up	1.43558	0.521633	1.43558	up	24.5079	26.7814	27.3475	51.6027	59.9239	34.5603	42.0779	29.4155	34.0071	27.5223	27.3101	28.3777	44.2587	38.9679	43.2041
17322355	0.0381006	0.958681	0.999968	0.000320925	0.405259	0.161561	2.67481	1.41943	2.67481	up	1.47841	0.564048	1.47841	up	1.07427	0.10336	1.07427	up	1.8674	0.901035	1.8674	up	1.1175	0.160281	1.1175	up	4.64961	2.21711	4.64961	up	1.53791	0.620969	1.53791	up	21.4488	22.4677	21.5669	48.1058	47.7679	86.555	53.0478	24.304	26.0489	23.4568	21.9487	25.0273	61.208	136.747	154.744
17323755	0.0499016	0.957573	0.999968	0.00052979	0.396842	0.569745	1.23032	0.299028	1.23032	up	1.41357	0.499346	1.41357	up	1.0268	0.0381621	1.0268	up	1.00828	0.011893	1.00828	up	-1.11554	-0.157741	1.11554	down	1.20812	0.272759	1.20812	up	1.23409	0.303443	1.23409	up	30.1357	31.9173	28.7373	36.6297	38.1737	36.8133	47.8218	38.9162	41.9518	28.7015	31.1911	33.4258	37.1795	33.3473	42.5576
17324446	0.00495787	0.966649	0.999968	5.01845e-06	0.447705	0.422391	1.65328	0.725329	1.65328	up	1.12166	0.165637	1.12166	up	-1.05686	-0.0797877	1.05686	down	1.10699	0.146638	1.10699	up	1.09298	0.128262	1.09298	up	1.93422	0.951755	1.93422	up	1.29566	0.373688	1.29566	up	23.4652	26.9728	25.0174	48.2216	32.423	45.7651	26.9958	26.3949	31.359	25.2286	23.4852	22.6386	48.7396	48.8364	40.7785
17325109	0.0172066	0.989373	0.999968	5.03844e-05	0.751284	0.614441	1.19876	0.261547	1.19876	up	1.63571	0.709918	1.63571	up	1.02355	0.0335792	1.02355	up	-1.08377	-0.116055	1.08377	down	-1.02908	-0.0413561	1.02908	down	1.08066	0.111913	1.08066	up	1.55292	0.634983	1.55292	up	56.8707	60.154	54.6051	67.8435	80.2868	59.0792	113.48	90.5909	79.5248	56.5317	57.5993	61.5181	69.6006	58.0728	62.5451
17326510	0.0129827	0.972742	0.999968	3.05068e-05	0.494769	0.25346	1.41657	0.502404	1.41657	up	1.40355	0.489076	1.40355	up	1.0191	0.0272994	1.0191	up	1.14948	0.200986	1.14948	up	1.01318	0.018888	1.01318	up	1.5978	0.67609	1.5978	up	1.39539	0.480665	1.39539	up	27.9442	28.383	28.3062	40.2724	40.4949	39.1326	45.56	36.2281	37.6082	29.3257	30.1813	26.8472	44.1397	53.3511	41.1608
17326565	0.092073	0.832324	0.999968	0.00198379	0.00632435	0.490787	-1.03126	-0.0444064	1.03126	down	-1.02232	-0.0318495	1.02232	down	-1.01699	-0.0243015	1.01699	down	-1.00284	-0.00409873	1.00284	down	1.0307	0.0436293	1.0307	up	-1.01692	-0.0242036	1.01692	down	1.02533	0.0360813	1.02533	up	20.4446	20.8233	20.377	19.655	20.0633	20.058	19.9686	19.8538	20.4792	20.1972	20.2421	20.1732	19.7632	19.9028	19.9384
17327038	0.0402389	0.976137	0.999968	0.000366044	0.558194	0.375552	1.17769	0.235966	1.17769	up	1.34936	0.432275	1.34936	up	-1.01903	-0.0272033	1.01903	down	1.11764	0.160461	1.11764	up	1.04112	0.0581409	1.04112	up	1.3413	0.42363	1.3413	up	1.43159	0.517619	1.43159	up	74.1007	61.002	62.4055	80.1815	74.8705	76.7543	108.665	79.4594	80.2674	64.2755	63.2425	65.5794	82.6801	96.9716	80.2329
17327054	0.077614	0.996497	0.999968	0.00135801	0.902384	0.114091	1.23881	0.308958	1.23881	up	1.3212	0.401848	1.3212	up	1.05865	0.082231	1.05865	up	1.1101	0.150696	1.1101	up	1.11853	0.161599	1.11853	up	1.29902	0.377423	1.29902	up	1.39592	0.481216	1.39592	up	27.688	28.7878	28.2757	34.5999	37.0804	33.3972	43.2635	33.2301	36.1546	32.0786	27.5096	30.3022	32.8826	45.391	39.2722
17328625	0.0924836	0.966974	0.999968	0.00200935	0.453015	0.483527	1.19961	0.262565	1.19961	up	1.01679	0.0240202	1.01679	up	1.06745	0.0941699	1.06745	up	1.07564	0.105189	1.07564	up	-1.04801	-0.067649	1.04801	down	1.20881	0.273584	1.20881	up	-1.10023	-0.137799	1.10023	down	37.5975	36.0174	38.2705	37.2676	45.1767	53.1384	40.3765	35.4742	38.0352	38.6923	43.1013	37.7976	44.1303	49.0439	51.4431
17329063	0.0817862	0.998441	0.999968	0.00157884	0.940326	0.47673	1.04735	0.0667485	1.04735	up	1.13955	0.188467	1.13955	up	-1.02642	-0.0376188	1.02642	down	-1.00644	-0.0092624	1.00644	down	-1.01823	-0.0260666	1.01823	down	1.06814	0.0951049	1.06814	up	1.14871	0.20002	1.14871	up	23.0282	24.8969	22.9131	24.2116	24.9251	25.0097	28.2984	26.5718	25.8529	22.3551	21.9398	24.7689	23.8978	25.5814	24.2172
17329759	0.00136816	0.941466	0.999968	7.41898e-07	0.245399	0.270072	3.35077	1.74449	3.35077	up	1.66862	0.73866	1.66862	up	-1.07507	-0.104437	1.07507	down	1.06787	0.0947406	1.06787	up	1.41417	0.499959	1.41417	up	3.84683	1.94367	3.84683	up	2.53688	1.34306	2.53688	up	196.585	147.306	277.337	707.347	573.528	744.775	439.976	306.406	276.776	216.826	204.216	145.97	628.134	720.913	812.525
17330119	0.0646941	0.998441	0.999968	0.000888719	0.941615	0.299893	1.11241	0.153683	1.11241	up	1.06636	0.0926897	1.06636	up	1.01372	0.0196555	1.01372	up	1.02866	0.0407667	1.02866	up	1.01697	0.0242761	1.01697	up	1.1288	0.174794	1.1288	up	1.06978	0.0973102	1.06978	up	25.0736	25.7222	26.4783	28.9063	28.7855	28.2513	27.4739	26.6524	28.2791	25.2068	26.8675	26.2676	27.4916	31.2464	29.7865
17330203	0.033793	0.862861	0.999968	0.000228447	0.0212078	0.996666	1.00989	0.0141929	1.00989	up	1.07388	0.102829	1.07388	up	-1.01291	-0.0185123	1.01291	down	1.04039	0.0571267	1.04039	up	-1.02724	-0.0387751	1.02724	down	1.06425	0.0898318	1.06425	up	1.0589	0.0825664	1.0589	up	20.0713	20.3679	21.077	21.0146	20.5173	20.5829	21.66	22.5484	21.8485	20.0151	20.2387	20.4679	21.9945	21.2002	21.4331
17330963	0.08658	0.862861	0.999968	0.00176528	0.0187909	0.808701	-1.06445	-0.0901057	1.06445	down	-1.03294	-0.0467529	1.03294	down	1.16454	0.219762	1.16454	up	-1.04194	-0.0592702	1.04194	down	-1.09224	-0.127285	1.09224	down	-1.29158	-0.369138	1.29158	down	-1.31385	-0.3938	1.31385	down	25.2129	25.1093	27.84	22.125	23.9122	27.6218	26.5822	24.0261	25.0398	28.1046	32.0145	30.9363	23.0091	24.3822	23.028
17331705	0.0623669	0.990945	0.999968	0.000816167	0.788494	0.670884	1.43069	0.516711	1.43069	up	1.15849	0.212241	1.15849	up	-1.01145	-0.0164247	1.01145	down	1.01613	0.0230783	1.01613	up	-1.08612	-0.119179	1.08612	down	1.47041	0.556214	1.47041	up	1.07884	0.109487	1.07884	up	35.4205	31.4439	30.3871	39.9782	44.3063	55.9536	43.0319	34.638	35.3029	30.8409	32.3201	32.8131	37.9369	56.5149	48.499
17332739	0.0684038	0.943012	0.999968	0.00101634	0.296393	0.0647139	-1.14453	-0.194753	1.14453	down	-1.06912	-0.096422	1.06912	down	-1.02433	-0.0346778	1.02433	down	-1.01486	-0.0212752	1.01486	down	-1.10056	-0.138236	1.10056	down	-1.13394	-0.18135	1.13394	down	-1.14868	-0.199981	1.14868	down	216.875	221.953	197.943	178.564	198.786	179.041	209.567	197.746	188.15	202.518	212.547	205.957	188.27	183.24	176.245
17332956	0.0438559	0.981872	0.999968	0.000428484	0.664106	0.263992	1.12739	0.17299	1.12739	up	1.37811	0.462694	1.37811	up	1.00032	0.000462532	1.00032	up	1.07273	0.101287	1.07273	up	1.13461	0.182196	1.13461	up	1.209	0.273814	1.209	up	1.56312	0.644428	1.56312	up	151.328	137.985	128.177	165.412	151.882	152.658	236.103	168.184	176.414	129.407	146.576	141.241	168.918	170.383	164.497
17333206	0.0647032	0.832324	0.999968	0.00090263	0.00668574	0.389654	-1.13155	-0.178295	1.13155	down	1.04606	0.0649702	1.04606	up	1.08988	0.124175	1.08988	up	1.07203	0.100345	1.07203	up	-1.10408	-0.14285	1.10408	down	-1.15039	-0.202126	1.15039	down	-1.15034	-0.202055	1.15034	down	41.1827	42.3293	41.8765	39.1661	36.1114	35.6251	45.7665	43.4992	41.9731	44.0513	47.9671	44.7266	41.8546	38.4641	38.5596
17334419	0.091988	0.860401	0.999968	0.00197201	0.0162674	0.897258	1.07359	0.102445	1.07359	up	1.08797	0.121632	1.08797	up	-1.10608	-0.145461	1.10608	down	1.20529	0.269384	1.20529	up	-1.07364	-0.102505	1.07364	down	1.43126	0.51729	1.43126	up	1.12085	0.164589	1.12085	up	41.9935	41.4499	41.6948	48.4459	42.4924	43.625	50.1246	43.3638	42.9985	42.7372	36.9864	33.9293	51.3839	58.1908	52.5897
17334716	0.0776829	0.867249	0.999968	0.00136202	0.0649862	0.349724	-1.16915	-0.225464	1.16915	down	-1.15619	-0.20938	1.15619	down	-1.09289	-0.128145	1.09289	down	1.00024	0.000343166	1.00024	up	1.03241	0.046013	1.03241	up	-1.06953	-0.0969755	1.06953	down	-1.02471	-0.0352217	1.02471	down	26.9574	28.4081	25.8799	23.2598	23.6516	22.5426	21.6606	23.8931	24.7771	24.3742	25.4289	24.4962	23.3208	23.3894	22.752
17335467	0.0320112	0.979509	0.999968	0.000195988	0.589617	0.854314	1.53518	0.61841	1.53518	up	-1.02443	-0.0348285	1.02443	down	-1.0755	-0.105002	1.0755	down	1.13878	0.187485	1.13878	up	-1.01176	-0.0168715	1.01176	down	1.88022	0.910898	1.88022	up	1.03764	0.0533024	1.03764	up	47.5116	30.3035	35.2418	47.3811	57.3967	67.5053	35.7788	34.7156	37.9968	38.4463	31.6859	33.4813	47.3399	79.4363	72.094
17335519	0.0162861	0.832324	0.999968	4.47454e-05	0.00243114	0.123691	1.00798	0.0114605	1.00798	up	1.04998	0.0703576	1.04998	up	-1.05661	-0.0794474	1.05661	down	1.01333	0.019101	1.01333	up	1.12842	0.174308	1.12842	up	1.07923	0.110009	1.07923	up	1.25189	0.324114	1.25189	up	25.7205	25.2104	25.5864	26.6042	26.0315	24.534	26.2521	26.6951	27.4038	24.4448	23.5287	24.4531	25.4314	25.5543	27.204
17336075	0.0986557	0.85702	0.999968	0.00234946	0.0149748	0.000514695	-1.02714	-0.0386359	1.02714	down	1.00327	0.00470702	1.00327	up	1.02968	0.0421995	1.02968	up	1.03417	0.048468	1.03417	up	-1.00088	-0.00127443	1.00088	down	-1.02269	-0.0323674	1.02269	down	-1.02724	-0.0387669	1.02724	down	20.1993	19.7619	20.1788	19.7542	19.4626	19.3334	20.2088	20.1017	20.0235	20.59	20.7965	20.5365	20.4087	19.8862	20.2569
17336228	0.0150541	0.937242	0.999968	3.94443e-05	0.207137	0.286641	1.33194	0.413526	1.33194	up	1.20505	0.269089	1.20505	up	-1.03261	-0.0462973	1.03261	down	1.17329	0.230556	1.17329	up	1.01614	0.0230994	1.01614	up	1.61371	0.69038	1.61371	up	1.26443	0.338486	1.26443	up	39.8877	40.0573	49.6806	62.4892	54.1412	55.4403	57.3873	47.907	50.5247	42.8524	38.5065	43.6905	62.6878	64.3237	75.1307
17336446	0.0366335	0.954203	0.999968	0.000297974	0.3755	0.669966	1.20834	0.273027	1.20834	up	1.13317	0.180365	1.13317	up	-1.01377	-0.0197285	1.01377	down	1.08564	0.118548	1.08564	up	-1.02557	-0.0364197	1.02557	down	1.32989	0.411303	1.32989	up	1.12014	0.163674	1.12014	up	25.0603	25.8064	25.5338	29.3234	30.9694	32.0812	29.568	27.0267	30.0676	23.811	25.7444	25.8554	33.6952	34.6549	31.9244
17336788	0.0807808	0.996606	0.999968	0.0015255	0.905332	0.626482	-1.02034	-0.0290491	1.02034	down	-1.03248	-0.0461187	1.03248	down	-1.00444	-0.00638914	1.00444	down	1.00072	0.00104396	1.00072	up	-1.0044	-0.00633971	1.0044	down	-1.0151	-0.021616	1.0151	down	-1.03245	-0.0460693	1.03245	down	20.64	20.9238	20.8555	20.2334	20.4247	20.517	20.1945	19.9927	20.2683	20.8149	20.3384	20.9948	20.6942	20.4409	20.0877
17336896	0.0991052	0.938768	0.999968	0.00239523	0.211157	0.875854	1.20732	0.271806	1.20732	up	1.26788	0.342413	1.26788	up	-1.00462	-0.00664313	1.00462	down	1.12945	0.175623	1.12945	up	-1.0992	-0.136455	1.0992	down	1.3699	0.454072	1.3699	up	1.15878	0.212601	1.15878	up	24.6142	23.8459	22.795	28.9406	27.9973	29.059	34.4215	28.1006	28.1918	23.7362	23.6269	23.53	29.915	38.6288	29.3567
17337120	0.0055139	0.941466	0.999968	6.62571e-06	0.223881	0.702737	1.8402	0.879864	1.8402	up	1.92493	0.944809	1.92493	up	-1.18701	-0.247326	1.18701	down	1.1898	0.250719	1.1898	up	-1.10149	-0.139452	1.10149	down	2.59891	1.37791	2.59891	up	2.07438	1.05268	2.07438	up	43.4382	48.9042	42.7904	91.6226	67.1816	92.0254	115.339	75.8001	74.1593	41.3838	35.9895	36.4922	85.4482	115.589	96.5968
17337477	0.0548938	0.85702	0.999968	0.000622603	0.0138578	0.013158	-1.03283	-0.0465981	1.03283	down	-1.01577	-0.0225789	1.01577	down	1.08637	0.119516	1.08637	up	1.02259	0.0322329	1.02259	up	-1.01017	-0.0145919	1.01017	down	-1.09724	-0.133881	1.09724	down	-1.11472	-0.156687	1.11472	down	23.8902	22.8022	23.4878	22.5357	22.0043	23.4195	22.3596	23.6156	23.1199	25.2559	24.9838	25.9987	23.5806	22.8966	23.0006
17337770	0.0364543	0.897754	0.999968	0.000289927	0.107123	0.971478	1.10641	0.145881	1.10641	up	1.14844	0.199675	1.14844	up	-1.09733	-0.134002	1.09733	down	1.08163	0.113209	1.08163	up	1.01791	0.0256106	1.01791	up	1.31321	0.393092	1.31321	up	1.28279	0.359288	1.28279	up	49.7239	43.6688	47.4236	57.0465	52.6857	46.4037	53.9018	50.6412	57.141	43.0547	42.518	42.5718	60.0221	55.5276	52.9532
17338416	0.00168634	0.977953	0.999968	1.07226e-06	0.576884	0.0906259	-1.00205	-0.00296084	1.00205	down	1.65484	0.726695	1.65484	up	-1.14884	-0.200175	1.14884	down	-1.02001	-0.0285819	1.02001	down	-1.09801	-0.134894	1.09801	down	1.12399	0.168632	1.12399	up	1.73144	0.791976	1.73144	up	39.1904	42.3972	44.4728	41.7554	48.85	36.0049	70.5389	73.9949	64.1581	37.4255	37.5075	34.7177	46.361	37.2359	40.0877
17339357	0.0746869	0.969349	0.999968	0.00125118	0.477325	0.354518	-1.11224	-0.153467	1.11224	down	-1.10689	-0.146514	1.10689	down	-1.01415	-0.0202748	1.01415	down	1.00855	0.0122757	1.00855	up	-1.05718	-0.0802212	1.05718	down	-1.08743	-0.120916	1.08743	down	-1.15385	-0.206461	1.15385	down	585.959	510.313	555.791	489	493.677	500.344	505.003	496.348	488.899	539.527	576.785	512.009	516.497	478.64	501.222
17339554	0.049223	0.979509	0.999968	0.00051248	0.585472	0.0403432	1.39645	0.481759	1.39645	up	1.36027	0.443895	1.36027	up	1.18909	0.249858	1.18909	up	1.1045	0.143392	1.1045	up	1.05346	0.0751314	1.05346	up	1.2971	0.375294	1.2971	up	1.20511	0.269168	1.20511	up	71.632	64.8552	93.2954	109.639	107.707	99.9487	104.107	95.7363	109.454	98.1657	89.9234	82.5513	110.404	121.303	118.748
17339772	0.0554806	0.966978	0.999968	0.000645972	0.454402	0.0541597	1.08169	0.113282	1.08169	up	1.30312	0.381964	1.30312	up	1.15364	0.206188	1.15364	up	1.01404	0.0201089	1.01404	up	1.12858	0.174504	1.12858	up	-1.05175	-0.0727979	1.05175	down	1.27481	0.35028	1.27481	up	39.0129	39.8046	47.5875	43.406	51.576	41.7774	52.2072	57.579	54.3988	47.2661	51.3511	46.7458	48.9292	40.1213	49.6771
17339910	0.0363853	0.945799	0.999968	0.000269648	0.323355	0.0890108	-1.03125	-0.044395	1.03125	down	-1.05288	-0.0743391	1.05288	down	1.0024	0.00345532	1.0024	up	1.00636	0.00913986	1.00636	up	1.02371	0.0338124	1.02371	up	-1.0272	-0.0387104	1.0272	down	-1.03096	-0.043982	1.03096	down	22.1801	22.9379	22.5852	22.0736	21.9263	21.6476	21.3445	21.3728	21.5803	22.1995	22.719	22.9471	22.1853	21.9001	21.978
17340050	0.0924836	0.93936	0.999968	0.00200608	0.211477	0.671198	-1.21912	-0.285838	1.21912	down	-1.04589	-0.0647322	1.04589	down	-1.07585	-0.105476	1.07585	down	1.05008	0.0704955	1.05008	up	-1.01033	-0.0148223	1.01033	down	-1.07913	-0.109867	1.07913	down	1.01813	0.0259213	1.01813	up	39.8777	38.6311	38.5666	31.3629	33.9945	30.755	37.5879	38.5252	35.8613	35.7308	37.4119	35.692	35.8838	32.8118	32.246
17340220	0.0927827	0.992582	0.999968	0.00202272	0.813569	0.926064	1.18371	0.243313	1.18371	up	1.21208	0.277486	1.21208	up	-1.0088	-0.0126381	1.0088	down	1.03909	0.0553141	1.03909	up	-1.01884	-0.0269327	1.01884	down	1.2408	0.311265	1.2408	up	1.20013	0.263191	1.20013	up	31.0937	30.7198	33.9686	37.6131	37.0443	38.6226	45.5344	35.7185	35.5248	31.7419	30.2533	32.9117	34.2903	42.9794	40.966
17340720	0.045472	0.992565	0.999968	0.000454079	0.811393	0.337398	1.13169	0.178473	1.13169	up	1.40909	0.494761	1.40909	up	1.01505	0.021551	1.01505	up	1.05245	0.0737535	1.05245	up	1.11181	0.152913	1.11181	up	1.17338	0.230676	1.17338	up	1.54341	0.626123	1.54341	up	150.38	137.564	128.744	166.016	150.512	154.482	243.952	172.252	177.325	132.255	145.962	144.289	161.53	169.085	164.759
17340756	0.0784588	0.867249	0.999968	0.00141533	0.057592	0.0406814	1.16579	0.221302	1.16579	up	1.11534	0.157483	1.11534	up	1.02349	0.0334984	1.02349	up	1.00412	0.0059379	1.00412	up	1.23991	0.310239	1.23991	up	1.14373	0.193741	1.14373	up	1.35118	0.434223	1.35118	up	396.415	447.094	499.012	553.369	549.723	460.635	488.286	516.289	486.76	485.656	459.77	424.663	524.239	494.227	547.548
17341843	0.0562891	0.998916	0.999968	0.000687793	0.977809	0.545661	-1.11328	-0.154812	1.11328	down	-1.06505	-0.09092	1.06505	down	-1.01231	-0.0176541	1.01231	down	-1.01337	-0.0191588	1.01337	down	-1.00538	-0.00774272	1.00538	down	-1.11444	-0.156316	1.11444	down	-1.05776	-0.0810086	1.05776	down	25.3288	26.1646	24.8526	23.1287	21.9972	23.4625	24.2361	24.7533	22.7246	23.7787	25.1219	26.5776	22.6871	22.1568	22.8194
17342625	0.0294922	0.994998	0.999968	0.00016952	0.869266	0.57318	-1.02949	-0.0419302	1.02949	down	1.09073	0.125293	1.09073	up	1.0134	0.0192103	1.0134	up	-1.00256	-0.00369167	1.00256	down	1.01899	0.0271444	1.01899	up	-1.04596	-0.0648322	1.04596	down	1.09674	0.133227	1.09674	up	25.7609	26.5513	26.3848	26.4854	24.9922	24.9876	29.8831	27.7973	28.1918	25.625	27.396	26.7546	26.3677	24.1602	25.7648
17342642	0.0927953	0.993055	0.999968	0.00206309	0.831416	0.747475	1.25664	0.329573	1.25664	up	-1.08881	-0.122755	1.08881	down	-1.03069	-0.0436149	1.03069	down	1.06273	0.0877759	1.06273	up	1.03098	0.0440146	1.03098	up	1.37646	0.460964	1.37646	up	-1.02465	-0.0351259	1.02465	down	39.2204	35.7362	43.367	57.3989	41.7302	50.357	32.2556	35.5556	41.0589	39.3035	39.0714	36.1495	43.1817	55.8933	59.9825
17343227	0.0780191	0.990792	0.999968	0.0013717	0.771405	0.702646	1.22289	0.290294	1.22289	up	1.01898	0.0271201	1.01898	up	-1.04772	-0.0672509	1.04772	down	1.02726	0.0388048	1.02726	up	-1.03177	-0.0451277	1.03177	down	1.31617	0.396349	1.31617	up	1.03472	0.0492433	1.03472	up	58.0447	45.3519	49.4943	69.927	63.7384	53.46	53.2254	51.2669	50.5184	51.0202	47.5562	46.6908	69.2109	57.7279	64.6485
17343710	0.0172789	0.982437	0.999968	5.33002e-05	0.68157	0.843531	1.81134	0.857059	1.81134	up	1.85222	0.889259	1.85222	up	-1.04638	-0.0654039	1.04638	down	1.13557	0.183417	1.13557	up	-1.02937	-0.0417547	1.02937	down	2.1523	1.10588	2.1523	up	1.88284	0.912908	1.88284	up	23.7536	27.0695	32.403	55.3869	45.6284	48.9952	74.7158	41.1655	43.0457	24.1679	26.1923	28.7287	49.6347	60.5235	60.3571
17343813	0.0646941	0.941466	0.999968	0.000886897	0.226814	0.251518	-1.01168	-0.0167465	1.01168	down	1.08074	0.112023	1.08074	up	1.00076	0.0010945	1.00076	up	1.04991	0.0702618	1.04991	up	-1.00307	-0.00441901	1.00307	down	1.037	0.0524208	1.037	up	1.07662	0.106509	1.07662	up	19.7676	20.5422	20.0006	19.8262	19.7305	20.0513	22.729	20.6887	21.802	20.1525	19.814	20.3859	20.5255	21.0832	20.977
17343918	0.0499016	0.996497	0.999968	0.000530369	0.89805	0.674093	1.7824	0.833823	1.7824	up	2.18786	1.12952	2.18786	up	-1.13408	-0.181526	1.13408	down	1.02044	0.0291891	1.02044	up	-1.06206	-0.0868619	1.06206	down	2.06271	1.04454	2.06271	up	2.33623	1.22418	2.33623	up	50.8974	41.2543	38.6565	63.0261	76.2782	95.6057	144.755	84.4142	69.5657	38.9208	34.9714	40.8844	77.3872	74.8195	84.3491
17344309	0.0872994	0.893035	0.999968	0.00179943	0.100097	0.0593518	1.11867	0.161785	1.11867	up	1.02445	0.0348503	1.02445	up	-1.00581	-0.008358	1.00581	down	1.24432	0.315357	1.24432	up	1.0427	0.060325	1.0427	up	1.40007	0.4855	1.40007	up	1.0744	0.103533	1.0744	up	20.8172	21.302	22.017	22.1978	23.8007	25.8706	23.1961	21.2522	21.2939	21.6221	20.6846	21.4539	24.2304	33.3016	32.6345
17344405	0.036403	0.945799	0.999968	0.000272511	0.318367	0.593708	1.12115	0.164979	1.12115	up	1.20446	0.268387	1.20446	up	-1.05187	-0.072962	1.05187	down	-1.06132	-0.0858569	1.06132	down	1.05743	0.0805577	1.05743	up	1.11117	0.152084	1.11117	up	1.3397	0.421907	1.3397	up	51.962	47.7625	51.289	53.8171	56.9303	58.5497	69.3209	58.2656	55.0679	47.1497	46.8778	49.4834	52.4385	50.0929	57.1248
17344568	0.0402389	0.959583	0.999968	0.000361839	0.415695	0.342044	1.07531	0.104752	1.07531	up	1.00612	0.00879828	1.00612	up	-1.00919	-0.0131923	1.00919	down	1.04146	0.058612	1.04146	up	1.01258	0.0180343	1.01258	up	1.13018	0.176557	1.13018	up	1.02813	0.0400249	1.02813	up	19.9603	21.1392	20.2702	21.7037	21.9866	22.2856	20.0131	20.6186	21.1099	20.5538	20.0119	20.2311	21.361	23.6259	23.8034
17344686	0.0801971	0.906576	0.999968	0.00149819	0.137887	0.308103	1.17486	0.232485	1.17486	up	1.12813	0.173938	1.12813	up	1.03578	0.0507242	1.03578	up	-1.06987	-0.0974368	1.06987	down	-1.03062	-0.0435157	1.03062	down	1.06019	0.0843237	1.06019	up	1.0568	0.0796982	1.0568	up	20.5639	20.4805	21.7121	25.6667	24.5736	23.5106	25.7504	22.7154	22.4454	21.5715	20.94	22.4958	23.1331	22.7398	23.0192
17346125	0.0658189	0.990055	0.999968	0.000937483	0.767326	0.282082	1.036	0.051023	1.036	up	-1.23516	-0.304694	1.23516	down	-1.07269	-0.101233	1.07269	down	-1.05334	-0.0749683	1.05334	down	-1.00466	-0.00670894	1.00466	down	1.05503	0.077288	1.05503	up	-1.15682	-0.210169	1.15682	down	39.3142	30.9875	35.8284	34.617	34.0072	41.2268	28.2749	29.1292	28.1233	35.2295	31.3154	32.0534	31.4395	36.2182	36.47
17346528	0.0370235	0.999742	0.999968	0.000305161	0.994681	0.700053	3.6957	1.88585	3.6957	up	2.91972	1.54583	2.91972	up	-1.0658	-0.0919319	1.0658	down	-1.10958	-0.150016	1.10958	down	-1.06197	-0.0867461	1.06197	down	3.54987	1.82776	3.54987	up	2.93023	1.55102	2.93023	up	24.4828	23.7328	25.8364	84.4897	127.525	70.3291	154.411	46.9182	51.5758	23.1627	23.8176	22.4767	60.0055	109.585	84.3551
17346603	0.0744005	0.998916	0.999968	0.00123454	0.971533	0.300524	-1.03132	-0.0444965	1.03132	down	1.00125	0.00179847	1.00125	up	-1.0073	-0.0104898	1.0073	down	-1.00425	-0.00611337	1.00425	down	-1.00704	-0.010115	1.00704	down	-1.0282	-0.0401201	1.0282	down	1.00151	0.00217326	1.00151	up	21.6787	22.1052	22.0326	21.3636	21.2619	21.19	21.7639	22.1788	21.9553	22.0834	21.934	21.3272	21.2457	20.7912	21.5147
17347355	0.0221789	0.927051	0.999968	9.54122e-05	0.194685	0.0363803	1.2482	0.319846	1.2482	up	1.0972	0.133829	1.0972	up	1.01649	0.023591	1.01649	up	1.21257	0.278069	1.21257	up	1.06482	0.0906097	1.06482	up	1.48898	0.574324	1.48898	up	1.14937	0.200848	1.14937	up	22.3905	23.3625	22.746	30.824	28.1165	26.6985	26.6762	23.7845	24.7702	23.6589	23.0003	22.9649	35.0904	38.7243	30.359
17348674	0.0757815	0.892207	0.999968	0.00130951	0.0974437	0.153183	1.14892	0.200274	1.14892	up	1.29232	0.369959	1.29232	up	1.0959	0.132115	1.0959	up	1.12074	0.164458	1.12074	up	-1.06035	-0.0845464	1.06035	down	1.17496	0.232617	1.17496	up	1.11211	0.153298	1.11211	up	424.845	381.398	361.055	462.846	421.947	454.311	540.237	495.708	471.497	430.119	432.754	413.68	565.629	454.8	485.53
17349520	0.0402389	0.983478	0.999968	0.000371631	0.693474	0.0976145	1.30181	0.380523	1.30181	up	1.19403	0.255841	1.19403	up	1.02614	0.0372338	1.02614	up	1.10557	0.144794	1.10557	up	1.12038	0.163985	1.12038	up	1.40258	0.488084	1.40258	up	1.30368	0.382592	1.30368	up	51.7233	43.2148	55.8986	68.2989	58.8092	68.629	63.6936	60.353	55.3315	53.8043	54.2574	46.2455	62.5861	75.746	78.5762
17350356	0.0983674	0.966409	0.999968	0.0023221	0.446812	0.84249	1.22227	0.289567	1.22227	up	1.11632	0.158747	1.11632	up	-1.06351	-0.0888317	1.06351	down	1.10167	0.139696	1.10167	up	-1.00487	-0.00700648	1.00487	down	1.43206	0.518095	1.43206	up	1.18146	0.240572	1.18146	up	42.2102	49.1445	56.1496	62.5292	61.12	55.6517	55.7366	57.3964	50.6498	51.3552	48.3701	38.9812	63.0677	67.7024	66.6027
17350916	0.0816827	0.904469	0.999968	0.00156639	0.132314	0.105086	1.08509	0.117819	1.08509	up	1.05765	0.0808593	1.05765	up	1.0333	0.0472554	1.0333	up	1.0857	0.118632	1.0857	up	-1.01758	-0.0251449	1.01758	down	1.14013	0.189196	1.14013	up	1.00588	0.00845909	1.00588	up	19.8068	18.9346	19.7122	21.4942	20.2394	21.7114	20.9759	20.0941	20.751	20.7101	19.7637	19.9265	21.3436	24.2474	23.3565
17350925	0.0989686	0.980022	0.999968	0.00238581	0.619936	0.736672	1.33838	0.420484	1.33838	up	1.05503	0.0772796	1.05503	up	-1.01316	-0.0188622	1.01316	down	1.13024	0.176631	1.13024	up	-1.03746	-0.0530547	1.03746	down	1.5326	0.615977	1.5326	up	1.03032	0.0430872	1.03032	up	22.2389	21.9134	22.4243	25.6941	25.5996	39.8302	25.061	22.1999	23.0666	22.3732	21.3548	21.9931	25.4509	41.8195	35.5394
17351053	0.00301022	0.997022	0.999968	2.84008e-06	0.909776	0.794323	1.36527	0.449181	1.36527	up	2.04287	1.0306	2.04287	up	-1.02091	-0.029862	1.02091	down	1.04702	0.0662929	1.04702	up	1.02623	0.0373471	1.02623	up	1.45936	0.545336	1.45936	up	2.14029	1.09781	2.14029	up	78.7445	81.229	88.6169	110.384	142.534	91.6804	196.98	162.715	150.774	86.1032	77.1391	80.2022	135.7	98.4586	123.918
17351465	0.0554806	0.943719	0.999968	0.000651829	0.311177	0.451723	1.15537	0.208353	1.15537	up	-1.00487	-0.00701316	1.00487	down	-1.04721	-0.0665536	1.04721	down	1.09049	0.124974	1.09049	up	1.04015	0.0567934	1.04015	up	1.3194	0.399881	1.3194	up	1.08398	0.116334	1.08398	up	23.8414	24.1752	22.6955	24.8945	25.5908	31.6678	22.8855	25.0917	22.4501	23.9314	22.6688	20.9963	28.3321	30.4904	30.2849
17352862	0.0221789	0.998441	0.999968	9.35131e-05	0.93451	0.166705	1.96697	0.975973	1.96697	up	2.05059	1.03604	2.05059	up	1.13691	0.185117	1.13691	up	1.12517	0.170138	1.12517	up	1.22396	0.291559	1.22396	up	1.94665	0.960994	1.94665	up	2.20761	1.14248	2.20761	up	69.793	93.2433	110.657	167.84	154.292	211.622	228.97	144.548	187.61	110.742	107.412	88.9651	138.753	276.085	203.78
17353663	0.0373693	0.997022	0.999968	0.000310713	0.913418	0.513321	1.21076	0.275909	1.21076	up	1.22642	0.294459	1.22642	up	1.00957	0.0137448	1.00957	up	1.04339	0.0612817	1.04339	up	1.01579	0.0226086	1.01579	up	1.25132	0.323446	1.25132	up	1.23398	0.303322	1.23398	up	20.6915	21.254	22.05	25.6763	25.978	25.8031	29.9195	23.0654	25.9207	22.2009	21.4626	20.9411	26.8346	26.2744	27.7284
17354233	0.0659523	0.965295	0.999968	0.000941767	0.443575	0.804913	1.15868	0.212486	1.15868	up	1.08288	0.114872	1.08288	up	1.00767	0.011028	1.00767	up	-1.03046	-0.0432898	1.03046	down	1.03918	0.0554422	1.03918	up	1.11587	0.158168	1.11587	up	1.11673	0.159287	1.11673	up	43.0535	38.59	43.9559	48.9727	49.4469	46.9137	46.5289	42.9129	46.4439	41.6077	41.3698	43.4112	44.7175	48.1172	48.2526
17354810	0.0863193	0.882881	0.999968	0.00175161	0.0857503	0.00445664	1.02157	0.0307862	1.02157	up	1.15904	0.212925	1.15904	up	-1.06542	-0.0914272	1.06542	down	-1.01225	-0.0175678	1.01225	down	-1.13956	-0.188476	1.13956	down	1.07523	0.104646	1.07523	up	1.08363	0.115876	1.08363	up	26.6853	28.9513	29.6746	28.7557	28.7539	29.5602	31.5899	35.5583	31.7779	26.8073	25.8219	27.3852	28.4984	28.186	29.3366
17355231	0.0708311	0.867249	0.999968	0.00110757	0.0266564	0.751078	1.08522	0.117991	1.08522	up	1.02855	0.04061	1.02855	up	-1.04141	-0.0585443	1.04141	down	1.13235	0.179314	1.13235	up	-1.12133	-0.165215	1.12133	down	1.27974	0.355849	1.27974	up	-1.04685	-0.0660604	1.04685	down	51.0025	55.5757	55.2967	57.7198	59.3821	58.4455	56.8861	59.2414	50.608	51.8945	56.0496	47.7101	61.7258	74.8222	62.9754
17355565	0.00301022	0.990945	0.999968	2.93818e-06	0.77927	0.0786249	1.42931	0.515317	1.42931	up	1.31914	0.399599	1.31914	up	1.04329	0.0611342	1.04329	up	1.05603	0.0786441	1.05603	up	1.10374	0.142395	1.10374	up	1.44676	0.532827	1.44676	up	1.39557	0.480859	1.39557	up	41.4459	41.4996	48.3693	63.3561	59.2424	64.7219	60.723	53.4885	58.7969	49.9058	42.428	44.6171	62.5122	67.8489	67.4509
17356002	0.036534	0.97546	0.999968	0.00029237	0.524983	0.475725	1.34252	0.424948	1.34252	up	1.99567	0.996873	1.99567	up	1.05973	0.0836984	1.05973	up	1.21451	0.280378	1.21451	up	-1.05915	-0.0829099	1.05915	down	1.53861	0.621628	1.53861	up	1.77801	0.830265	1.77801	up	28.7569	25.7738	27.6371	39.2896	34.9488	36.0967	78.7772	43.7491	47.2399	29.879	30.4799	26.7682	39.7975	46.9142	47.5581
17356356	0.0647032	0.956302	0.999968	0.000902715	0.391086	0.889945	-1.12044	-0.16406	1.12044	down	-1.14232	-0.191962	1.14232	down	1.02295	0.0327404	1.02295	up	1.02618	0.0372767	1.02618	up	-1.06227	-0.0871539	1.06227	down	-1.11692	-0.159524	1.11692	down	-1.2413	-0.311856	1.2413	down	87.1854	91.2164	79.8964	72.1309	79.8871	78.3943	83.2376	67.5941	75.7629	88.4779	88.2942	87.0652	79.8053	76.5887	79.8639
17357259	0.00751387	0.867249	0.999968	1.33099e-05	0.046858	0.887766	-1.01436	-0.0205736	1.01436	down	1.15909	0.212993	1.15909	up	1.01545	0.0221151	1.01545	up	1.04118	0.0582228	1.04118	up	-1.05113	-0.0719409	1.05113	down	1.01083	0.0155341	1.01083	up	1.08593	0.118937	1.08593	up	40.8321	40.888	40.5211	40.5094	39.2223	40.7953	47.5451	48.2546	45.9184	40.8928	40.6914	42.5698	42.374	40.4114	42.7245
17357810	0.0183268	0.966974	0.999968	6.0206e-05	0.453135	0.317695	1.17725	0.235424	1.17725	up	1.9185	0.939976	1.9185	up	-1.06007	-0.0841643	1.06007	down	1.2405	0.310919	1.2405	up	1.12157	0.165516	1.12157	up	1.54811	0.630507	1.54811	up	2.28098	1.18966	2.28098	up	24.8694	27.2043	24.3894	28.4698	28.0027	33.7698	64.1974	44.7902	40.5215	23.1841	26.0748	22.9131	30.0135	45.8107	37.3781
17358815	0.0998103	0.943012	0.999968	0.00245343	0.275966	0.30317	1.03823	0.0541259	1.03823	up	-1.00107	-0.00153891	1.00107	down	-1.01188	-0.0170396	1.01188	down	1.01662	0.0237813	1.01662	up	1.02609	0.0371598	1.02609	up	1.06803	0.0949469	1.06803	up	1.03718	0.0526605	1.03718	up	20.8183	20.6887	20.762	21.2463	21.393	22.0177	20.6651	20.5956	20.9432	20.7497	20.4753	20.315	22.1938	22.0942	21.4435
17358832	0.00133949	0.902299	0.999968	6.7793e-07	0.118524	0.044285	1.92484	0.944736	1.92484	up	1.1195	0.162853	1.1195	up	1.08139	0.112881	1.08139	up	1.43026	0.516279	1.43026	up	1.01114	0.0159758	1.01114	up	2.54583	1.34813	2.54583	up	1.04677	0.065948	1.04677	up	27.1712	24.1057	27.1563	45.2204	46.6391	60.1446	32.5327	27.1966	28.2057	27.531	26.6187	30.6925	60.7013	91.3448	66.9339
17359160	0.0792873	0.941466	0.999968	0.00147041	0.227516	0.306476	1.24443	0.315485	1.24443	up	1.17023	0.226796	1.17023	up	-1.04198	-0.0593251	1.04198	down	1.23019	0.29888	1.23019	up	1.01909	0.0272751	1.01909	up	1.59515	0.67369	1.59515	up	1.24263	0.313397	1.24263	up	35.379	32.3148	29.2613	42.4943	40.4529	37.5034	47.8531	35.056	31.9585	31.6776	30.6826	30.4243	43.6169	55.3001	49.7607
17360348	0.0892378	0.997102	0.999968	0.00187725	0.917322	0.580734	1.03133	0.0445078	1.03133	up	-1.12814	-0.173952	1.12814	down	1.00081	0.00116873	1.00081	up	1.02977	0.0423199	1.02977	up	1.01784	0.0255116	1.01784	up	1.06117	0.085659	1.06117	up	-1.10927	-0.149609	1.10927	down	49.0505	40.7454	47.3998	46.3415	47.9708	46.7462	39.4348	39.4707	42.3888	47.823	43.2435	45.9194	46.6349	48.3133	50.3657
17361008	0.0364543	0.945799	0.999968	0.000284293	0.338182	0.92991	1.25558	0.328357	1.25558	up	1.62872	0.703742	1.62872	up	1.02337	0.0333211	1.02337	up	1.09098	0.125627	1.09098	up	-1.13401	-0.181433	1.13401	down	1.33854	0.420663	1.33854	up	1.40346	0.488988	1.40346	up	37.5595	41.6899	41.079	50.4806	47.3663	53.2492	82.6089	63.1992	53.2323	41.1291	39.9837	41.9209	50.6372	57.5808	56.7037
17362467	0.0343187	0.945799	0.999968	0.000237312	0.340966	0.561751	1.24002	0.310365	1.24002	up	1.36491	0.448811	1.36491	up	1.01638	0.023438	1.01638	up	1.11515	0.157238	1.11515	up	-1.05069	-0.0713318	1.05069	down	1.36053	0.444165	1.36053	up	1.27814	0.354041	1.27814	up	35.4129	37.8007	44.7787	47.7534	46.6682	51.2856	57.5577	51.9227	51.0023	39.6626	44.0649	36.0102	51.3694	53.276	57.9142
17362544	0.0638855	0.969349	0.999968	0.000870684	0.475611	0.683588	-1.08013	-0.111204	1.08013	down	1.23582	0.30547	1.23582	up	1.06506	0.0909289	1.06506	up	-1.06936	-0.0967466	1.06936	down	-1.05578	-0.0783095	1.05578	down	-1.23019	-0.29888	1.23019	down	1.09903	0.136232	1.09903	up	126.233	118.644	117.614	120.058	115.644	100.678	157.018	150.056	141.104	132.542	126.979	126.447	116.154	92.7496	106.104
17363572	0.0822395	0.989373	0.999968	0.00161447	0.753905	0.720924	1.07381	0.102733	1.07381	up	1.20469	0.26866	1.20469	up	1.01185	0.0169951	1.01185	up	1.03806	0.0538932	1.03806	up	-1.01721	-0.0246205	1.01721	down	1.10162	0.139631	1.10162	up	1.17043	0.227045	1.17043	up	29.819	29.6396	31.9638	32.8568	34.9543	30.4562	38.0566	39.0283	33.2536	32.736	31.9261	28.0027	33.9694	32.5705	35.3638
17363865	0.0204097	0.970408	0.999968	7.3318e-05	0.48229	0.178295	-1.20609	-0.270342	1.20609	down	1.06225	0.0871196	1.06225	up	1.01106	0.0158701	1.01106	up	-1.0812	-0.11263	1.0812	down	-1.0785	-0.109029	1.0785	down	-1.31845	-0.398841	1.31845	down	-1.02653	-0.0377793	1.02653	down	50.317	54.8498	45.948	43.4854	40.8117	40.7273	57.4421	51.2429	51.638	50.3248	51.3446	50.7238	39.5643	36.0015	40.149
17363980	0.0784588	0.987515	0.999968	0.00141985	0.737967	0.223361	-1.05196	-0.0730794	1.05196	down	1.00785	0.0112882	1.00785	up	-1.01946	-0.027806	1.01946	down	-1.00193	-0.00278314	1.00193	down	-1.01458	-0.020884	1.01458	down	-1.03387	-0.0480566	1.03387	down	1.0127	0.0182101	1.0127	up	23.9738	23.8766	23.779	23.1105	23.1387	21.8654	24.1302	23.9931	24.0685	23.6701	23.134	23.4607	22.2321	22.2363	23.5152
17364588	0.0343187	0.904469	0.999968	0.000239176	0.126153	0.262538	-1.11344	-0.155029	1.11344	down	1.12229	0.166451	1.12229	up	1.05828	0.0817242	1.05828	up	-1.07725	-0.107353	1.07725	down	1.20574	0.269922	1.20574	up	-1.26936	-0.344106	1.26936	down	1.27867	0.354649	1.27867	up	34.6408	35.9374	38.2439	34.4508	31.6725	31.609	42.4199	42.8177	37.0531	39.439	35.6148	40.1739	30.49	27.8234	32.5219
17366012	0.0327173	0.867249	0.999968	0.000213761	0.0671804	0.789514	-1.19027	-0.251294	1.19027	down	-1.0244	-0.0347823	1.0244	down	-1.07868	-0.109262	1.07868	down	-1.00094	-0.00135198	1.00094	down	1.10422	0.143022	1.10422	up	-1.10449	-0.143383	1.10449	down	1.16272	0.217502	1.16272	up	104.465	98.3258	99.412	84.8646	87.6961	81.3636	100.379	104.9	90.2087	93.7714	96.3613	90.0391	89.1122	88.187	76.8378
17366336	0.0664623	0.867249	0.999968	0.000957041	0.0400187	0.787111	-1.29144	-0.368978	1.29144	down	-1.2441	-0.315099	1.2441	down	-1.12976	-0.176011	1.12976	down	-1.01043	-0.0149674	1.01043	down	1.11177	0.152862	1.11177	up	-1.15503	-0.207934	1.15503	down	1.00959	0.0137738	1.00959	up	35.1205	34.1541	29.986	25.1412	26.2553	25.2987	28.1554	24.9182	26.6244	28.341	27.8075	31.6512	26.396	24.3333	25.2026
17366352	0.097282	0.87407	0.999968	0.002268	0.0763519	0.306344	1.08931	0.123409	1.08931	up	1.13951	0.188417	1.13951	up	-1.00319	-0.00459559	1.00319	down	1.13754	0.185915	1.13754	up	-1.03633	-0.0514871	1.03633	down	1.24308	0.313919	1.24308	up	1.10307	0.141526	1.10307	up	22.1215	21.9912	22.1637	26.2768	22.4803	23.5928	27.9324	24.088	23.7112	22.0607	21.7563	22.251	27.2111	28.9045	26.082
17367055	0.0187564	0.964225	0.999968	6.44576e-05	0.442058	0.412618	2.20818	1.14286	2.20818	up	2.24851	1.16897	2.24851	up	-1.14532	-0.195753	1.14532	down	1.30432	0.383294	1.30432	up	1.23722	0.307099	1.23722	up	3.29872	1.72191	3.29872	up	3.18616	1.67182	3.18616	up	121.201	115.161	135.433	272.786	261.138	285.725	401.325	233.514	229.303	102.416	114.834	106.983	258.17	427.633	409.085
17367139	0.0807808	0.994998	0.999968	0.00152894	0.874961	0.771223	-1.26972	-0.344511	1.26972	down	1.10793	0.147872	1.10793	up	1.02713	0.0386167	1.02713	up	-1.0433	-0.0611593	1.0433	down	-1.03981	-0.0563188	1.03981	down	-1.36064	-0.444287	1.36064	down	1.03737	0.0529366	1.03737	up	81.3015	71.6455	80.0971	68.1313	65.4458	51.1153	84.8867	88.8738	84.1072	85.7087	84.7376	69.611	71.1553	46.3911	60.8003
17367765	0.0702731	0.963147	0.999968	0.00107313	0.438795	0.535036	-1.08059	-0.111825	1.08059	down	1.06417	0.0897309	1.06417	up	1.048	0.0676367	1.048	up	-1.0378	-0.0535242	1.0378	down	1.04866	0.0685523	1.04866	up	-1.17526	-0.232986	1.17526	down	1.06485	0.0906466	1.06485	up	35.6608	30.3546	30.0236	30.7663	28.7913	29.0772	33.7129	34.9545	33.2364	33.5303	35.5643	31.3695	30.0683	26.9081	28.4814
17368171	0.0646941	0.999742	0.999968	0.000886197	0.996451	0.0555348	-1.14692	-0.197766	1.14692	down	-1.06964	-0.0971268	1.06964	down	-1.04529	-0.0639051	1.04529	down	-1.05004	-0.0704448	1.05004	down	-1.04799	-0.0676214	1.04799	down	-1.15213	-0.204305	1.15213	down	-1.0724	-0.100843	1.0724	down	126.123	123.364	118.309	109.591	106.174	104.859	116.704	112.518	114.545	118.451	112.885	120.536	113.018	97.8376	95.3081
17369126	0.0536981	0.989373	0.999968	0.000588191	0.756825	0.553088	1.18407	0.243749	1.18407	up	-1.0239	-0.0340781	1.0239	down	-1.01539	-0.02204	1.01539	down	1.04536	0.063995	1.04536	up	1.03456	0.0490122	1.03456	up	1.25683	0.329784	1.25683	up	1.02596	0.0369741	1.02596	up	89.3794	82.6427	82.6032	103.523	97.6549	100.192	86.3303	88.4422	74.4459	86.2289	93.037	72.6485	99.7415	103.955	111.594
17369925	0.0554806	0.923545	0.999968	0.000671897	0.179887	0.359045	1.15624	0.209444	1.15624	up	1.1349	0.18257	1.1349	up	-1.04868	-0.0685676	1.04868	down	1.13858	0.187233	1.13858	up	1.02269	0.0323696	1.02269	up	1.38055	0.465244	1.38055	up	1.21715	0.283507	1.21715	up	42.4298	47.1719	42.5107	55.4904	50.5887	46.852	54.5092	45.8549	49.7593	38.5212	40.7688	46.9789	56.6535	54.775	62.5573
17370103	0.0364543	0.990037	0.999968	0.000278395	0.760285	0.365504	1.41482	0.500618	1.41482	up	-1.011	-0.0157871	1.011	down	1.08418	0.116607	1.08418	up	-1.0052	-0.00748396	1.0052	down	1.06769	0.094497	1.06769	up	1.29821	0.376526	1.29821	up	-1.02662	-0.0378973	1.02662	down	68.2977	81.3921	80.0113	100.225	110.184	114.064	76.8101	73.396	76.347	74.6252	101.572	74.7804	90.9554	114.288	119.304
17370209	0.0423704	0.945799	0.999968	0.000407437	0.337251	0.982185	1.24749	0.319033	1.24749	up	1.4504	0.53645	1.4504	up	1.05722	0.0802738	1.05722	up	-1.12647	-0.171812	1.12647	down	1.06954	0.0969863	1.06954	up	1.0475	0.0669476	1.0475	up	1.4673	0.553163	1.4673	up	45.7421	49.1977	53.833	66.8109	56.0519	62.8042	89.4301	66.839	61.8386	54.7182	49.1114	53.271	47.6675	56.4259	61.1734
17370807	0.0554806	0.957987	0.999968	0.000666477	0.399298	0.110072	1.2215	0.288658	1.2215	up	1.11328	0.15482	1.11328	up	1.02698	0.0384145	1.02698	up	1.16042	0.214645	1.16042	up	1.03236	0.0459414	1.03236	up	1.38021	0.464889	1.38021	up	1.11911	0.162347	1.11911	up	43.3074	46.3112	43.3948	48.3895	53.2037	61.6138	57.0319	46.509	45.2738	46.7517	45.2835	44.5287	60.1748	69.0233	59.6766
17371267	0.0791403	0.966978	0.999968	0.00146126	0.465671	0.456762	-1.02834	-0.040314	1.02834	down	-1.03467	-0.0491692	1.03467	down	1.00703	0.0101067	1.00703	up	-1.00738	-0.0106104	1.00738	down	-1.01872	-0.026763	1.01872	down	-1.04321	-0.0610312	1.04321	down	-1.06145	-0.0860389	1.06145	down	21.2997	21.3601	22.0321	21.1165	20.8512	20.9349	20.4256	20.7499	21.3519	21.9522	21.3512	21.8403	21.0537	20.7062	20.683
17371800	0.045472	0.998859	0.999968	0.000456683	0.95617	0.379094	1.34025	0.422501	1.34025	up	1.48723	0.572626	1.48723	up	1.04265	0.0602538	1.04265	up	1.08532	0.118118	1.08532	up	1.04514	0.0636997	1.04514	up	1.3951	0.480366	1.3951	up	1.49078	0.576072	1.49078	up	36.8485	38.6439	35.3347	51.0331	48.0903	49.3571	72.4223	46.8276	48.8046	35.0402	36.0921	45.096	56.141	52.5239	52.5161
17372133	0.091988	0.890577	0.999968	0.00197013	0.0923892	0.510699	-1.02581	-0.0367664	1.02581	down	-1.02438	-0.0347541	1.02438	down	1.03302	0.0468636	1.03302	up	1.00881	0.0126476	1.00881	up	-1.02261	-0.0322619	1.02261	down	-1.05043	-0.0709823	1.05043	down	-1.08213	-0.11388	1.08213	down	22.6999	22.2264	21.4854	21.6217	21.6615	21.4414	22.254	20.9404	21.64	22.5714	22.8827	23.1362	21.4759	22.2581	21.5682
17372161	0.0927827	0.958681	0.999968	0.00205402	0.406955	0.344878	1.15096	0.202844	1.15096	up	1.19274	0.254286	1.19274	up	1.01688	0.0241556	1.01688	up	1.10621	0.145631	1.10621	up	-1.01456	-0.0208567	1.01456	down	1.25207	0.324319	1.25207	up	1.15611	0.209273	1.15611	up	44.971	45.3218	47.3358	55.0521	53.8643	49.6068	64.7864	52.2183	48.3912	45.536	46.8641	47.5389	54.4658	60.9968	59.938
17372604	0.0635157	0.867249	0.999968	0.00084957	0.0521403	0.723598	1.11996	0.163447	1.11996	up	1.03469	0.0491969	1.03469	up	-1.08374	-0.116017	1.08374	down	1.17811	0.236475	1.17811	up	-1.04223	-0.0596732	1.04223	down	1.42992	0.515938	1.42992	up	1.0759	0.105541	1.0759	up	30.288	30.749	31.7489	35.7603	32.1641	36.1131	32.6516	31.0108	32.3475	29.0012	27.9885	28.6194	37.1717	50.5364	36.1557
17373283	0.0784588	0.97546	0.999968	0.00141549	0.520427	0.843719	-1.05398	-0.0758417	1.05398	down	1.10218	0.140365	1.10218	up	1.04609	0.0650037	1.04609	up	-1.03947	-0.0558424	1.03947	down	1.01142	0.0163811	1.01142	up	-1.14606	-0.196688	1.14606	down	1.06566	0.0917425	1.06566	up	44.4724	52.264	48.5759	43.9393	45.9601	47.7517	54.3317	56.8008	48.9856	52.862	48.6357	50.2713	46.1256	42.7631	43.5292
17374132	0.0986557	0.958732	0.999968	0.00235387	0.408468	0.478163	-1.05322	-0.0748135	1.05322	down	-1.04702	-0.0662931	1.04702	down	1.00232	0.00334311	1.00232	up	-1.00672	-0.00966883	1.00672	down	1.027	0.0384324	1.027	up	-1.06277	-0.0878255	1.06277	down	-1.02186	-0.0312037	1.02186	down	20.7063	21.7631	21.657	19.8384	20.6605	20.3803	20.4235	20.2175	20.5919	20.6399	22.0929	21.5516	19.8739	20.1137	20.4811
17375373	0.000126274	0.948031	0.999968	9.12976e-09	0.349271	0.144575	2.72862	1.44817	2.72862	up	3.08821	1.62677	3.08821	up	1.15937	0.213335	1.15937	up	1.18923	0.250031	1.18923	up	-1.03549	-0.0503184	1.03549	down	2.79891	1.48487	2.79891	up	2.5724	1.36312	2.5724	up	249.351	235.421	337.365	771.895	717.842	726.097	1033.75	704.729	800.639	337.949	318.181	287.005	824.814	916.096	895.54
17375976	0.0438559	0.867249	0.999968	0.000429373	0.061455	0.0562668	-1.01029	-0.0147672	1.01029	down	-1.02664	-0.0379243	1.02664	down	1.01684	0.0240949	1.01684	up	-1.00684	-0.00983349	1.00684	down	1.01634	0.0233817	1.01634	up	-1.03433	-0.0486956	1.03433	down	-1.02714	-0.0386375	1.02714	down	20.3034	20.493	20.1334	19.8765	20.2653	20.168	20.0411	19.5675	19.7418	20.7047	20.5957	20.6541	19.9348	20.1087	19.8554
17376208	0.05537	0.862861	0.999968	0.000630524	0.0196064	0.00311216	-1.00888	-0.0127484	1.00888	down	-1.01931	-0.0275943	1.01931	down	1.03506	0.0497168	1.03506	up	-1.00344	-0.00494862	1.00344	down	1.02123	0.0303129	1.02123	up	-1.04784	-0.0674138	1.04784	down	-1.03311	-0.0469982	1.03311	down	20.208	20.4997	20.57	20.3123	20.5143	19.9148	19.9868	19.9568	20.172	20.9037	21.0748	21.4495	20.1108	20.1425	20.276
17376278	0.0740227	0.867249	0.999968	0.00122292	0.0659403	0.811053	-1.06659	-0.0930091	1.06659	down	1.02911	0.0413926	1.02911	up	1.04785	0.0674287	1.04785	up	-1.00511	-0.0073514	1.00511	down	-1.05446	-0.0765076	1.05446	down	-1.12334	-0.167789	1.12334	down	-1.07366	-0.102544	1.07366	down	37.3072	35.3329	34.099	32.8492	33.4942	33.6685	35.7942	36.8011	37.1895	35.862	38.1576	37.7913	31.8742	32.8362	34.8568
17376510	0.0451065	0.981958	0.999968	0.000448423	0.672021	0.968611	1.18391	0.243562	1.18391	up	-1.00877	-0.0126006	1.00877	down	-1.02072	-0.0295873	1.02072	down	1.04403	0.0621564	1.04403	up	-1.02713	-0.0386225	1.02713	down	1.26164	0.335305	1.26164	up	-1.01511	-0.0216358	1.01511	down	48.236	41.3242	41.8541	54.0064	53.1087	48.2681	48.218	42.0481	40.0847	43.2347	45.5758	39.8132	59.5958	51.6034	51.2284
17377197	0.088681	0.951214	0.999968	0.00185215	0.362679	0.519392	-1.0507	-0.0713552	1.0507	down	-1.01714	-0.0245201	1.01714	down	-1.00463	-0.00666571	1.00463	down	1.00849	0.012195	1.00849	up	-1.01884	-0.0269278	1.01884	down	-1.03706	-0.0524945	1.03706	down	-1.03153	-0.0447822	1.03153	down	20.7397	20.1807	20.3747	19.5348	19.8745	18.9358	20.3851	20.0279	19.849	20.6592	20.1695	20.1837	19.3993	19.8603	19.5718
17378450	0.0704878	0.902024	0.999968	0.00109062	0.117515	0.365633	-1.18327	-0.242783	1.18327	down	-1.12304	-0.167414	1.12304	down	-1.04559	-0.0643153	1.04559	down	1.03662	0.0518926	1.03662	up	1.06945	0.0968639	1.06945	up	-1.0917	-0.126575	1.0917	down	-1.00433	-0.00623449	1.00433	down	69.6485	70.7394	66.149	57.3926	58.0562	59.0387	60.3143	63.9443	59.6602	65.8477	62.048	69.7824	64.4977	58.7722	57.8081
17378663	0.0135036	0.980022	0.999968	3.27069e-05	0.639431	0.331214	-1.24107	-0.311583	1.24107	down	1.04146	0.0586019	1.04146	up	-1.07203	-0.100339	1.07203	down	-1.01098	-0.0157525	1.01098	down	-1.00855	-0.012279	1.00855	down	-1.1704	-0.226997	1.1704	down	1.107	0.146662	1.107	up	61.522	57.905	63.038	52.9794	50.8331	43.6223	61.6145	65.8186	62.5519	54.0855	60.5629	55.6478	48.1934	46.7942	50.4147
17378827	0.082066	0.998759	0.999968	0.00159314	0.952424	0.644798	1.62863	0.703657	1.62863	up	1.108	0.147964	1.108	up	-1.02605	-0.0371051	1.02605	down	-1.07783	-0.108123	1.07783	down	-1.01627	-0.023286	1.01627	down	1.5504	0.632639	1.5504	up	1.11867	0.161783	1.11867	up	30.0087	25.4313	26.8697	59.7587	50.7283	29.2209	31.9897	28.4278	30.6725	25.4097	27.1206	27.5467	35.03	44.6933	45.1874
17379560	0.0612881	0.99099	0.999968	0.000773575	0.796555	0.258203	1.14228	0.191919	1.14228	up	1.34257	0.425001	1.34257	up	1.03828	0.0542013	1.03828	up	1.10112	0.138978	1.10112	up	1.0268	0.0381516	1.0268	up	1.21142	0.276695	1.21142	up	1.32772	0.408951	1.32772	up	131.364	107.45	127.544	154.128	133.79	130.125	186.581	143.821	162.357	129.815	125.007	124.176	147.625	149.705	162.099
17382101	0.0327173	0.905184	0.999968	0.000208239	0.136943	0.566723	-1.04906	-0.0691013	1.04906	down	-1.07826	-0.10871	1.07826	down	1.01971	0.0281607	1.01971	up	-1.04616	-0.065101	1.04616	down	1.00326	0.00470034	1.00326	up	-1.11912	-0.162363	1.11912	down	-1.09594	-0.13217	1.09594	down	23.686	24.0152	24.0276	22.8179	23.0666	22.4919	22.1571	21.3969	22.996	24.2538	23.9768	24.9201	21.1846	21.549	22.6488
17383188	0.0548076	0.94131	0.999968	0.00061025	0.21844	0.568513	1.21949	0.286274	1.21949	up	1.0998	0.137237	1.0998	up	1.04238	0.0598806	1.04238	up	1.09517	0.131161	1.09517	up	-1.07161	-0.099775	1.07161	down	1.28125	0.357554	1.28125	up	-1.01566	-0.0224182	1.01566	down	72.532	70.6457	66.9878	87.6077	91.7019	77.4857	82.933	70.8815	77.6763	73.7685	80.8471	65.1859	86.1176	93.5339	101.515
17383748	0.0231122	0.980022	0.999968	0.000100263	0.616382	0.0670159	-1.04755	-0.0670141	1.04755	down	1.13328	0.180498	1.13328	up	1.03013	0.042833	1.03013	up	1.03795	0.0537361	1.03795	up	1.09147	0.126269	1.09147	up	-1.03966	-0.056111	1.03966	down	1.20075	0.263935	1.20075	up	107.269	107.62	114.112	115.094	104.467	95.3115	126.351	126.377	120.077	115.021	117.362	106.678	109.491	108.479	107.89
17383848	0.0998103	0.906576	0.999968	0.00244543	0.137775	0.604237	-1.00034	-0.000489235	1.00034	down	1.09884	0.135977	1.09884	up	-1.11403	-0.155782	1.11403	down	1.02383	0.0339759	1.02383	up	1.03704	0.0524648	1.03704	up	1.14019	0.189269	1.14019	up	1.26947	0.344224	1.26947	up	80.2846	84.594	78.8901	81.1345	77.9472	84.6342	82.1935	94.6961	91.3323	74.8163	79.6578	65.0256	83.052	85.9172	80.5018
17383892	0.00727751	0.990945	0.999968	1.22683e-05	0.792104	0.820245	7.35501	2.87873	7.35501	up	2.93813	1.5549	2.93813	up	-1.17315	-0.230389	1.17315	down	1.1876	0.248052	1.1876	up	1.14845	0.199689	1.14845	up	10.2473	3.35717	10.2473	up	3.95856	1.98497	3.95856	up	43.3073	33.1506	38.5494	289.022	226.692	336.089	287.047	60.6889	80.5783	35.5493	29.6218	32.551	223.917	470.937	349.771
17385797	0.0414004	0.941466	0.999968	0.00039362	0.258344	0.256007	1.2746	0.350045	1.2746	up	1.10961	0.150052	1.10961	up	-1.02873	-0.0408664	1.02873	down	1.19608	0.258315	1.19608	up	1.02928	0.0416358	1.02928	up	1.56833	0.649226	1.56833	up	1.17491	0.232554	1.17491	up	24.7286	24	26.9249	30.3921	30.131	36.1336	31.0478	26.934	26.1062	24.1802	25.7643	23.5602	33.1885	45.2934	37.6656
17385879	0.0784588	0.867249	0.999968	0.00140866	0.0367911	0.604924	1.07026	0.0979651	1.07026	up	1.0817	0.113301	1.0817	up	1.04342	0.0613197	1.04342	up	-1.02059	-0.0294008	1.02059	down	-1.00758	-0.0108986	1.00758	down	1.00503	0.00724459	1.00503	up	1.02889	0.0410832	1.02889	up	23.2349	23.4496	23.4077	25.149	24.628	25.2439	25.6634	24.2638	25.9228	24.4173	24.2909	24.4269	24.7843	24.4373	24.2841
17386700	0.0727518	0.990945	0.999968	0.00117734	0.779055	0.241844	1.37719	0.461732	1.37719	up	1.39565	0.480936	1.39565	up	1.02856	0.0406229	1.02856	up	1.16202	0.21663	1.16202	up	1.08353	0.115743	1.08353	up	1.55589	0.63774	1.55589	up	1.47024	0.556056	1.47024	up	33.1794	29.4405	35.7223	44.9164	43.2088	46.9637	60.7311	35.7385	43.7054	36.6534	33.9845	30.4821	48.3261	56.5872	52.2969
17387485	0.0937588	0.855048	0.999968	0.0020879	0.0127427	0.618184	1.16306	0.217929	1.16306	up	1.04904	0.0690708	1.04904	up	1.06742	0.0941213	1.06742	up	-1.06836	-0.0953986	1.06836	down	1.02471	0.0352151	1.02471	up	1.01989	0.0284093	1.01989	up	1.00707	0.0101646	1.00707	up	133.424	136.579	142.662	162.341	159.942	157.523	145.212	143.333	144.197	147.417	148.929	144.013	143.729	156.033	149.563
17387517	0.0119692	0.958732	0.999968	2.59616e-05	0.410749	0.282307	1.75143	0.80853	1.75143	up	1.47077	0.556569	1.47077	up	-1.03884	-0.0549712	1.03884	down	1.24036	0.310754	1.24036	up	1.07842	0.108923	1.07842	up	2.25676	1.17426	2.25676	up	1.64771	0.720463	1.64771	up	30.0406	23.5771	28.5657	52.2079	41.7211	49.903	54.2565	34.1625	34.7275	27.1743	26.403	25.1529	49.6702	66.1812	63.0996
17388293	0.049825	0.966978	0.999968	0.00052235	0.465531	0.162621	-1.37031	-0.454503	1.37031	down	-1.01064	-0.0152688	1.01064	down	-1.05782	-0.0810903	1.05782	down	-1.00295	-0.00424924	1.00295	down	-1.15466	-0.207464	1.15466	down	-1.29923	-0.377662	1.29923	down	-1.10316	-0.141642	1.10316	down	216.637	196.57	170.218	133.343	149.532	141.285	216.365	198.354	163.621	181.634	173.808	193.98	155.018	127.296	141.503
17388454	0.0757815	0.941466	0.999968	0.00130601	0.221553	0.271235	1.07807	0.108449	1.07807	up	1.10159	0.13959	1.10159	up	-1.08271	-0.11465	1.08271	down	-1.04445	-0.0627402	1.04445	down	1.03484	0.0494143	1.03484	up	1.11757	0.160359	1.11757	up	1.23427	0.303654	1.23427	up	29.8042	29.1318	33.3797	32.7852	34.994	31.6517	34.8469	33.1745	33.5137	29.4233	27.5456	28.1739	28.9394	34.0772	32.3187
17389034	0.097282	0.995875	0.999968	0.00226395	0.882928	0.836592	1.0744	0.103532	1.0744	up	1.1448	0.195094	1.1448	up	1.00984	0.0141338	1.00984	up	-1.01807	-0.0258334	1.01807	down	-1.00622	-0.00895166	1.00622	down	1.04505	0.0635653	1.04505	up	1.12663	0.172009	1.12663	up	27.0484	26.0741	27.4725	28.4828	29.2207	28.8718	32.8296	28.6721	30.8824	25.8955	29.3492	26.2538	28.4575	29.1391	27.4629
17389335	0.0998103	0.996171	0.999968	0.00244565	0.89279	0.752765	1.08643	0.119595	1.08643	up	-1.0195	-0.0278575	1.0195	down	1.01839	0.0262942	1.01839	up	1.00621	0.00893307	1.00621	up	-1.00515	-0.00741466	1.00515	down	1.07343	0.102234	1.07343	up	-1.0436	-0.0615664	1.0436	down	23.7347	24.8502	23.4536	25.6575	27.1362	25.478	23.431	23.6645	23.544	24.0487	25.3068	24.0072	28.2277	24.2904	26.3565
17389740	0.0989686	0.992582	0.999968	0.00238638	0.820303	0.647571	1.03486	0.0494342	1.03486	up	1.13409	0.181532	1.13409	up	-1.01557	-0.0222929	1.01557	down	-1.03147	-0.0446951	1.03147	down	1.00953	0.0136879	1.00953	up	1.01891	0.0270321	1.01891	up	1.16273	0.217513	1.16273	up	23.884	24.8912	25.1174	25.3893	26.2923	24.7909	31.1707	26.0641	26.8089	23.8654	24.2289	24.6543	25.6509	24.6128	23.886
17390066	0.0863193	0.858534	0.999968	0.00175684	0.0155379	0.00263769	1.09956	0.13693	1.09956	up	1.11292	0.154345	1.11292	up	1.01247	0.0178798	1.01247	up	-1.08828	-0.122052	1.08828	down	-1.0664	-0.0927451	1.0664	down	-1.00208	-0.0030009	1.00208	down	1.03077	0.0437201	1.03077	up	25.8845	24.7951	26.1209	29.2751	27.6681	27.5155	28.856	27.7478	28.8614	26.1504	25.8203	25.7693	25.0116	26.464	26.1237
17391554	0.0402389	0.992582	0.999968	0.000370332	0.823367	0.213478	1.11136	0.15233	1.11136	up	1.03856	0.0545885	1.03856	up	1.01054	0.0151226	1.01054	up	1.0373	0.0528375	1.0373	up	1.02065	0.0294952	1.02065	up	1.1408	0.190045	1.1408	up	1.04896	0.0689611	1.04896	up	20.6905	20.1166	20.9664	22.3857	23.1569	23.1081	21.3559	21.5219	21.2691	20.4891	19.9736	22.0052	23.1231	25.5159	22.6608
17391971	0.091988	0.984552	0.999968	0.0019753	0.715266	0.776657	1.27069	0.345607	1.27069	up	1.15989	0.213993	1.15989	up	1.02857	0.0406431	1.02857	up	1.04809	0.0677649	1.04809	up	-1.03799	-0.0537868	1.03799	down	1.2948	0.372729	1.2948	up	1.08641	0.119563	1.08641	up	72.4055	60.5181	69.9024	83.302	90.269	83.5736	90.9456	76.3512	68.8344	70.6804	68.7005	68.6426	84.103	93.7932	91.7229
17392279	0.0650294	0.970626	0.999968	0.000916834	0.484857	0.5653	1.02384	0.033984	1.02384	up	1.10912	0.149413	1.10912	up	-1.04794	-0.0675503	1.04794	down	1.01121	0.0160885	1.01121	up	-1.0002	-0.000290073	1.0002	down	1.08495	0.117623	1.08495	up	1.16205	0.216674	1.16205	up	39.8294	38.7327	41.0393	43.3637	38.9362	40.2432	44.9769	44.9806	42.6974	40.1714	37.7057	36.3207	43.3075	39.5928	40.9753
17392333	0.0872994	0.998441	0.999968	0.00179552	0.945037	0.287998	1.21733	0.283721	1.21733	up	1.23556	0.305162	1.23556	up	1.03267	0.0463853	1.03267	up	1.04575	0.0645375	1.04575	up	1.06971	0.0972163	1.06971	up	1.23274	0.301873	1.23274	up	1.27987	0.355993	1.27987	up	59.908	58.6941	63.6462	74.2006	70.2952	77.4005	83.8039	72.6244	69.3576	60.6522	60.483	67.1833	70.6206	81.7597	79.9631
17392375	0.0830464	0.979509	0.999968	0.00165839	0.589297	0.52698	1.04939	0.0695467	1.04939	up	1.15192	0.204039	1.15192	up	-1.02372	-0.03382	1.02372	down	1.02962	0.0421071	1.02962	up	1.05633	0.0790634	1.05633	up	1.10609	0.145474	1.10609	up	1.24567	0.316923	1.24567	up	47.963	44.457	42.4038	48.645	43.7632	49.0806	56.3883	48.7144	50.3118	47.2101	44.8299	39.8204	47.2947	51.4607	46.8593
17392572	0.0274566	0.983478	0.999968	0.000147748	0.697002	0.826636	1.43392	0.519969	1.43392	up	1.26617	0.340475	1.26617	up	-1.00687	-0.00987083	1.00687	down	1.07572	0.105303	1.07572	up	-1.03194	-0.0453631	1.03194	down	1.55309	0.635143	1.55309	up	1.2354	0.304983	1.2354	up	28.8741	28.5836	26.6244	44.5194	35.7685	40.6851	42.6258	30.5822	34.2172	31.3282	25.4179	27.0344	37.8947	46.2288	46.0355
17392609	0.076783	0.99247	0.999968	0.00133514	0.809228	0.719569	-1.0908	-0.125385	1.0908	down	1.1588	0.212637	1.1588	up	1.01127	0.0161629	1.01127	up	-1.0566	-0.079435	1.0566	down	-1.00381	-0.00548744	1.00381	down	-1.16553	-0.220983	1.16553	down	1.14154	0.190987	1.14154	up	389.735	413.856	378.403	364.459	368.294	350.345	492.16	466.208	413.921	417.57	382.536	395.156	416.47	284.782	336.13
17394047	0.0272936	0.943012	0.999968	0.000144055	0.30452	0.394511	1.16439	0.219575	1.16439	up	1.15063	0.202421	1.15063	up	-1.04127	-0.0583496	1.04127	down	1.06951	0.0969556	1.06951	up	1.05182	0.0728944	1.05182	up	1.29673	0.374881	1.29673	up	1.26021	0.333665	1.26021	up	620.024	582.657	699.069	784.689	714.971	710.643	726.508	704.362	751.813	647.72	627.674	550.206	814.085	794.533	754.077
17394297	0.0320112	0.993055	0.999968	0.00019292	0.837557	0.843196	-1.53676	-0.619891	1.53676	down	1.39911	0.484509	1.39911	up	-1.0002	-0.000294369	1.0002	down	-1.04696	-0.0662059	1.04696	down	1.1209	0.164661	1.1209	up	-1.6086	-0.685803	1.6086	down	1.56859	0.649465	1.56859	up	141.523	162.834	180.118	115.237	140.942	70.4176	288.015	168.172	234.701	149.705	170.181	162.823	98.2835	89.6844	113.064
17394582	0.0554806	0.998759	0.999968	0.000653623	0.952469	0.0886058	1.11916	0.162412	1.11916	up	1.2474	0.318922	1.2474	up	-1.05316	-0.0747274	1.05316	down	-1.05421	-0.0761626	1.05421	down	-1.0763	-0.106083	1.0763	down	1.11804	0.160977	1.11804	up	1.22058	0.287566	1.22058	up	66.5106	76.5116	69.5418	77.5237	80.0448	79.9411	99.1445	88.0038	78.7244	66.8161	66.796	67.8808	71.0808	76.3863	77.9807
17394993	0.0621391	0.980022	0.999968	0.000803892	0.615098	0.604353	1.0262	0.03731	1.0262	up	-1.05239	-0.073665	1.05239	down	-1.01088	-0.0156104	1.01088	down	1.01683	0.0240719	1.01683	up	1.01377	0.0197364	1.01377	up	1.05482	0.0769922	1.05482	up	-1.02692	-0.0383182	1.02692	down	22.6093	22.5122	21.338	23.0311	21.6362	23.5535	21.1924	20.7953	21.1438	21.913	21.8272	21.9815	22.4793	23.1029	23.7596
17395079	0.0218681	0.958681	0.999968	8.54656e-05	0.401211	0.512543	1.23287	0.302021	1.23287	up	1.09073	0.1253	1.09073	up	-1.01206	-0.0172979	1.01206	down	1.08827	0.12203	1.08827	up	-1.00825	-0.0118526	1.00825	down	1.35787	0.441349	1.35787	up	1.09486	0.130745	1.09486	up	23.4965	24.0305	24.3573	27.6037	29.9778	31.1443	28.7027	24.8585	25.0123	23.8022	22.5516	24.716	30.149	36.0504	30.5609
17395155	0.0221789	0.984063	0.999968	9.43131e-05	0.712913	0.601314	1.91153	0.934732	1.91153	up	2.17425	1.12052	2.17425	up	1.026	0.0370333	1.026	up	1.19041	0.251462	1.19041	up	-1.0327	-0.0464149	1.0327	down	2.21785	1.14916	2.21785	up	2.05206	1.03707	2.05206	up	74.006	82.4814	71.4983	131.315	148.287	156.549	223.636	155.681	128.846	72.7351	80.7872	80.219	135.636	180.195	210.398
17396260	0.0629766	0.980022	0.999968	0.000826423	0.635213	0.635359	2.51616	1.33122	2.51616	up	1.87966	0.910472	1.87966	up	-1.05651	-0.0793119	1.05651	down	1.38329	0.468102	1.38329	up	-1.01401	-0.0200748	1.01401	down	3.67727	1.87864	3.67727	up	1.95845	0.969709	1.95845	up	30.0074	22.4299	28.7392	73.7205	53.6199	77.9528	94.1226	34.7694	39.2535	27.1967	27.0888	22.2638	58.7522	134.011	103.59
17396336	0.0976455	0.999742	0.999968	0.00230153	0.994477	0.0590202	1.03058	0.0434526	1.03058	up	1.16072	0.215014	1.16072	up	-1.05604	-0.0786603	1.05604	down	-1.05751	-0.0806707	1.05751	down	-1.06314	-0.0883312	1.06314	down	1.02914	0.0414422	1.02914	up	1.15296	0.205344	1.15296	up	490.443	481.068	453.198	493.143	473.181	501.561	589.536	553.255	512.655	480.839	435.639	433.431	450.459	448.075	490.305
17396581	0.0927953	0.603209	0.999968	0.00206193	0.000133777	0.810591	1.03626	0.0513875	1.03626	up	-1.01702	-0.0243532	1.01702	down	1.00659	0.00947221	1.00659	up	-1.03573	-0.0506438	1.03573	down	1.02596	0.0369749	1.02596	up	-1.00607	-0.0087285	1.00607	down	1.00219	0.00314951	1.00219	up	20.6322	20.3256	20.5995	20.9841	21.4836	21.3233	20.1115	20.1585	20.2558	20.4263	20.6224	20.9156	20.6028	20.5302	20.4549
17396604	0.0612881	0.943876	0.999968	0.000781285	0.311705	0.974554	-1.0387	-0.0547727	1.0387	down	1.01395	0.0199863	1.01395	up	-1.01627	-0.0232768	1.01627	down	-1.00578	-0.00831636	1.00578	down	1.02317	0.033044	1.02317	up	-1.02798	-0.0398122	1.02798	down	1.05432	0.0763071	1.05432	up	21.9458	22.0297	21.6353	21.2247	21.5945	20.3644	22.329	22.3231	21.8751	21.4015	21.4699	21.6885	21.25	21.0632	20.4958
17396823	0.0841018	0.993055	0.999968	0.00169153	0.829006	0.720491	1.18114	0.240174	1.18114	up	1.07757	0.107779	1.07757	up	-1.01624	-0.0232344	1.01624	down	1.02984	0.0424142	1.02984	up	1.02255	0.0321646	1.02255	up	1.23612	0.305823	1.23612	up	1.11975	0.163178	1.11975	up	89.2709	98.8344	95.9816	115.951	116.308	103.472	109.864	100.14	96.3113	93.0416	105.456	82.2387	112.583	118.416	114.321
17396878	0.0327173	0.976581	0.999968	0.000216397	0.562285	0.841468	1.27735	0.353152	1.27735	up	1.32758	0.408803	1.32758	up	-1.07475	-0.103996	1.07475	down	-1.01816	-0.0259658	1.01816	down	1.0617	0.0863775	1.0617	up	1.34834	0.431183	1.34834	up	1.51485	0.599177	1.51485	up	75.2455	74.2647	61.4863	103.572	87.3464	79.156	91.879	107.616	81.3082	71.1266	63.1821	61.5882	91.7083	80.6317	91.7498
17396978	0.0915265	0.966978	0.999968	0.00195547	0.46158	0.51661	1.14622	0.196887	1.14622	up	1.06317	0.0883686	1.06317	up	-1.03062	-0.0435071	1.03062	down	1.07583	0.105453	1.07583	up	1.02312	0.0329715	1.02312	up	1.2709	0.345848	1.2709	up	1.12105	0.164847	1.12105	up	61.0896	61.2113	67.5467	77.4354	67.771	72.4815	70.6667	70.7943	60.6729	64.7087	64.1743	55.5633	74.6862	81.71	77.6119
17398082	0.0364543	0.867249	0.999968	0.000282406	0.0539415	0.00337635	1.20439	0.268298	1.20439	up	-1.03293	-0.0467362	1.03293	down	1.08761	0.121166	1.08761	up	1.00648	0.00931819	1.00648	up	1.1749	0.232536	1.1749	up	1.11454	0.15645	1.11454	up	1.04582	0.0646334	1.04582	up	28.9159	25.2836	29.6714	35.226	32.266	33.3428	27.4605	25.4781	28.134	30.0851	29.8436	31.0839	32.3995	34.4515	34.6163
17398180	0.0187564	0.941466	0.999968	6.64494e-05	0.236573	0.0896091	1.25872	0.33196	1.25872	up	1.40397	0.489513	1.40397	up	1.06163	0.0862748	1.06163	up	1.18637	0.246551	1.18637	up	-1.00634	-0.00911252	1.00634	down	1.40662	0.492236	1.40662	up	1.31415	0.394126	1.31415	up	75.7037	72.3181	84.5714	105.233	99.5475	88.1445	126.317	96.4108	105.214	82.8987	86.2589	77.4729	107.026	115.494	124.735
17399141	0.0744695	0.954203	0.999968	0.00124107	0.378948	0.0489415	1.099	0.136192	1.099	up	-1.01242	-0.0178086	1.01242	down	-1.07345	-0.102255	1.07345	down	-1.04741	-0.066833	1.04741	down	-1.00531	-0.00764529	1.00531	down	1.12632	0.171614	1.12632	up	1.05468	0.0768007	1.05468	up	72.269	77.946	73.806	84.0091	80.1054	82.0055	75.9184	75.337	70.0485	70.9817	70.4108	67.2522	72.8198	81.6751	80.7488
17399386	0.0664623	0.940835	0.999968	0.00095398	0.215957	0.471464	1.0586	0.08216	1.0586	up	1.07956	0.11044	1.07956	up	-1.00866	-0.0124467	1.00866	down	1.05253	0.0738584	1.05253	up	-1.00888	-0.0127616	1.00888	down	1.12386	0.168465	1.12386	up	1.07932	0.110125	1.07932	up	58.7448	54.7808	58.6882	60.1504	64.6201	57.6422	63.163	62.0237	60.6548	56.3842	57.55	56.7158	65.4332	62.5315	63.8484
17399460	0.0204097	0.943012	0.999968	7.37823e-05	0.288493	0.579293	1.09107	0.12575	1.09107	up	1.30617	0.385345	1.30617	up	1.0437	0.0617102	1.0437	up	-1.02415	-0.0344246	1.02415	down	-1.06645	-0.0928141	1.06645	down	1.02074	0.0296148	1.02074	up	1.1735	0.23082	1.1735	up	35.3815	36.6756	34.3897	39.8094	36.564	39.8205	46.9606	43.9213	48.2142	38.7199	36.2698	36.1271	36.5445	38.0445	38.81
17399769	0.0991052	0.868058	0.999968	0.00239684	0.0711862	0.585147	1.10568	0.144937	1.10568	up	1.03118	0.0443028	1.03118	up	-1.16586	-0.221399	1.16586	down	1.049	0.0690101	1.049	up	1.0452	0.0637768	1.0452	up	1.35224	0.435346	1.35224	up	1.25656	0.329479	1.25656	up	33.8298	29.6998	31.2977	32.8278	35.2387	36.7446	35.3452	34.0457	28.6537	27.3796	25.4319	28.4981	37.1231	34.0263	38.8436
17400000	0.0666811	0.989373	0.999968	0.000974824	0.7592	0.697495	1.45745	0.543443	1.45745	up	1.28411	0.360772	1.28411	up	-1.00555	-0.00798035	1.00555	down	1.10573	0.144993	1.10573	up	-1.01273	-0.0182546	1.01273	down	1.62047	0.696417	1.62047	up	1.275	0.350498	1.275	up	43.1201	54.6384	50.6545	69.0276	63.0855	84.8441	70.9431	59.0705	60.301	45.5888	56.3181	45.7175	60.6882	99.3791	82.8165
17400375	0.000310921	0.997022	0.999968	5.62e-08	0.909662	0.962493	1.82101	0.864736	1.82101	up	3.13549	1.64869	3.13549	up	-1.03589	-0.0508696	1.03589	down	1.04095	0.0579011	1.04095	up	1.0053	0.00762397	1.0053	up	1.96361	0.973506	1.96361	up	3.26523	1.70719	3.26523	up	102.36	104.978	110.515	233.182	182.261	168.73	443.461	315.257	261.846	101.571	109.549	96.0138	209.271	195.154	198.055
17400418	0.0117906	0.867249	0.999968	2.51481e-05	0.0528218	0.21006	1.31061	0.390241	1.31061	up	1.13551	0.183346	1.13551	up	-1.11676	-0.159314	1.11676	down	1.19103	0.252207	1.19103	up	1.11864	0.161741	1.11864	up	1.74323	0.801762	1.74323	up	1.41853	0.504401	1.41853	up	57.1265	63.25	72.8541	89.2466	82.1833	80.798	76.3696	68.4683	73.709	57.0151	55.5172	59.7118	85.1238	116.742	100.754
17400570	0.00932716	0.868058	0.999968	1.88823e-05	0.0721398	0.982558	-1.02902	-0.0412648	1.02902	down	-1.01819	-0.0260077	1.01819	down	1.01505	0.0215503	1.01505	up	-1.01316	-0.018858	1.01316	down	-1.00157	-0.00226005	1.00157	down	-1.05824	-0.0816731	1.05824	down	-1.03513	-0.049818	1.03513	down	21.3295	20.9085	20.7534	20.5819	20.2974	20.3329	20.487	20.4907	20.8867	21.4037	21.1396	21.3929	20.147	20.0425	20.2271
17401094	0.0821641	0.97546	0.999968	0.00160396	0.529706	0.253318	1.1299	0.176198	1.1299	up	1.07829	0.108743	1.07829	up	-1.01193	-0.0171096	1.01193	down	1.05835	0.0818211	1.05835	up	1.05456	0.0766408	1.05456	up	1.2101	0.275129	1.2101	up	1.15069	0.202493	1.15069	up	310.001	295.704	319.464	359.308	351.776	334.219	331.509	309.215	358.17	316.201	316.432	282.453	350.614	394.922	361.673
17401335	0.0664623	0.996703	0.999968	0.000958569	0.90556	0.703598	1.41771	0.503565	1.41771	up	1.60618	0.683632	1.60618	up	-1.02093	-0.0298815	1.02093	down	1.06435	0.0899746	1.06435	up	1.06003	0.0841049	1.06003	up	1.54052	0.623421	1.54052	up	1.73823	0.797619	1.73823	up	67.8016	73.8635	74.885	97.6237	91.6428	119.447	146.14	103.053	103.185	64.9862	70.6456	76.7666	78.8953	153.184	106.615
17401357	0.0402389	0.977953	0.999968	0.00035794	0.574808	0.623643	1.24371	0.314647	1.24371	up	1.22098	0.288036	1.22098	up	-1.02395	-0.0341487	1.02395	down	1.03251	0.0461512	1.03251	up	-1.06499	-0.0908376	1.06499	down	1.31489	0.394946	1.31489	up	1.17393	0.231347	1.17393	up	26.5921	31.3777	30.5391	37.1985	36.102	36.503	36.4993	33.0432	38.4579	27.8354	29.5777	28.829	32.12	41.1655	40.8088
17401500	0.0710679	0.966978	0.999968	0.00111758	0.460943	0.14181	1.22168	0.288866	1.22168	up	1.15453	0.207304	1.15453	up	-1.01072	-0.0153885	1.01072	down	1.12522	0.170207	1.12522	up	1.11012	0.150719	1.11012	up	1.3894	0.474461	1.3894	up	1.29541	0.373412	1.29541	up	59.658	61.5203	76.6491	86.8351	82.9261	71.2327	77.1124	68.1946	82.3255	69.87	68.7338	56.733	93.801	86.9868	89.5607
17402155	0.0634971	0.994998	0.999968	0.000843268	0.873106	0.223884	1.66027	0.73142	1.66027	up	1.48566	0.571105	1.48566	up	1.08036	0.11151	1.08036	up	1.2009	0.264113	1.2009	up	1.09233	0.127412	1.09233	up	1.84552	0.884024	1.84552	up	1.50213	0.587007	1.50213	up	181.4	162.916	195.671	278.194	282.192	337.11	365.093	233.493	222.438	197.015	194.718	190.076	259.727	451.927	390.479
17402193	0.0927827	0.999742	0.999968	0.0020363	0.995813	0.692257	1.13283	0.179931	1.13283	up	1.24258	0.313342	1.24258	up	1.01231	0.0176582	1.01231	up	1.01455	0.0208392	1.01455	up	1.02088	0.0298096	1.02088	up	1.13533	0.183112	1.13533	up	1.25309	0.325494	1.25309	up	34.4918	34.0299	36.2084	46.0276	36.664	36.6119	41.0565	45.7001	43.4574	33.4405	39.3131	33.5369	39.226	40.2196	40.8967
17402283	0.0986557	0.989373	0.999968	0.0023442	0.750762	0.338661	1.13535	0.183138	1.13535	up	1.04696	0.0661998	1.04696	up	-1.00172	-0.0024848	1.00172	down	1.04768	0.0671984	1.04768	up	1.0367	0.0520015	1.0367	up	1.19153	0.252821	1.19153	up	1.08725	0.120686	1.08725	up	68.091	62.4652	69.5083	80.8421	75.4479	70.9365	68.7333	67.347	73.2932	70.5576	68.8602	60.5353	78.5349	79.2433	79.9495
17403224	0.0124984	0.980022	0.999968	2.89168e-05	0.603945	0.218604	1.73752	0.797028	1.73752	up	1.19349	0.255182	1.19349	up	1.01331	0.0190798	1.01331	up	1.20788	0.272478	1.20788	up	1.07717	0.107246	1.07717	up	2.07114	1.05043	2.07114	up	1.2687	0.343349	1.2687	up	23.0883	26.4055	26.2009	43.9304	38.5591	49.4652	33.1622	25.0354	32.7083	26.7952	24.5795	25.2351	41.9753	67.6456	52.0033
17403268	0.0364543	0.97546	0.999968	0.000277252	0.525459	0.502459	2.15329	1.10654	2.15329	up	1.22493	0.292698	1.22493	up	-1.00582	-0.00837007	1.00582	down	1.37173	0.455995	1.37173	up	-1.03013	-0.0428275	1.03013	down	2.97092	1.57091	2.97092	up	1.19602	0.258241	1.19602	up	23.5308	22.3241	25.9434	37.029	47.4363	77.4628	32.9756	26.6039	28.5517	24.5442	24.3954	22.3677	41.0821	128.662	66.4427
17403325	0.0548938	0.998441	0.999968	0.000623117	0.939906	0.775928	1.05251	0.0738363	1.05251	up	1.13626	0.18429	1.13626	up	-1.00377	-0.00542387	1.00377	down	1.01344	0.0192664	1.01344	up	1.00815	0.0117175	1.00815	up	1.07068	0.0985266	1.07068	up	1.14984	0.201431	1.14984	up	141.38	142.728	134.428	149.884	140.967	149.693	168.581	155.228	152.069	144.172	144.068	129.135	146.91	154.586	144.961
17403439	0.0219568	0.867249	0.999968	9.12816e-05	0.0439333	0.0863964	1.05432	0.0763127	1.05432	up	1.1193	0.162597	1.1193	up	-1.01077	-0.0154594	1.01077	down	1.00375	0.00539748	1.00375	up	1.14778	0.19884	1.14778	up	1.06967	0.0971696	1.06967	up	1.29855	0.376896	1.29855	up	120.947	132.225	141.983	136.205	139.409	140.145	147.72	150.496	143.226	128.607	136.296	125.44	145.997	136.481	135.058
17403543	0.0998103	0.911529	0.999968	0.00245024	0.156684	0.195752	-1.04519	-0.0637622	1.04519	down	-1.03146	-0.0446817	1.03146	down	-1.00627	-0.00902319	1.00627	down	1.00613	0.00881767	1.00613	up	1.02899	0.0412264	1.02899	up	-1.03234	-0.0459213	1.03234	down	1.00387	0.00556787	1.00387	up	21.307	22.1096	21.182	20.8408	20.6268	20.3302	20.6366	20.9444	21.0384	21.1968	21.6243	21.3654	20.3419	20.7791	21.0587
17403605	0.0623669	0.994998	0.999968	0.000815895	0.858851	0.400327	1.33801	0.420088	1.33801	up	1.41427	0.500059	1.41427	up	1.06497	0.0908078	1.06497	up	1.00636	0.00914971	1.00636	up	1.08523	0.118004	1.08523	up	1.26438	0.33843	1.26438	up	1.44119	0.527256	1.44119	up	35.2741	35.1685	35.8239	47.7627	51.3657	43.3908	55.9054	45.8836	49.0083	35.6937	40.0744	37.5259	52.7223	38.3719	53.6308
17403950	0.0863193	0.990945	0.999968	0.00175511	0.791738	0.94248	1.1564	0.209638	1.1564	up	1.27116	0.346143	1.27116	up	1.03358	0.0476456	1.03358	up	-1.01955	-0.0279325	1.01955	down	-1.022	-0.0313945	1.022	down	1.09738	0.13406	1.09738	up	1.20339	0.267103	1.20339	up	34.2501	37.2357	38.4355	48.9981	38.0167	40.6933	53.2586	42.0119	44.9977	37.774	37.3132	38.3997	41.777	41.7008	41.0553
17404028	0.0666811	0.906576	0.999968	0.000971225	0.150302	0.105872	1.11041	0.151086	1.11041	up	1.12814	0.17395	1.12814	up	-1.02961	-0.0421023	1.02961	down	1.01357	0.0194451	1.01357	up	-1.09725	-0.133892	1.09725	down	1.1588	0.212633	1.1588	up	1.0586	0.0821602	1.0586	up	40.4617	37.2842	40.173	46.6787	41.6427	42.6865	46.2549	41.7685	45.0391	40.1835	36.7615	37.5872	43.2594	45.2964	44.0925
17404701	0.0949443	0.992582	0.999968	0.00215358	0.818207	0.158025	-1.01889	-0.0270027	1.01889	down	1.06876	0.0959392	1.06876	up	-1.02698	-0.0384034	1.02698	down	-1.04286	-0.060551	1.04286	down	-1.01364	-0.0195446	1.01364	down	-1.03466	-0.0491503	1.03466	down	1.08282	0.114798	1.08282	up	26.1978	28.7475	27.7004	27.8106	27.3678	25.9128	28.3698	30.8799	29.0711	26.1852	27.3784	26.8662	24.4269	26.2595	27.1099
17404796	0.0136393	0.990047	0.999968	3.35287e-05	0.766319	0.190905	1.67776	0.746533	1.67776	up	1.78402	0.835134	1.78402	up	1.11461	0.156538	1.11461	up	1.16063	0.214912	1.16063	up	1.02779	0.0395459	1.02779	up	1.74703	0.804906	1.74703	up	1.64506	0.718142	1.64506	up	62.3889	60.7679	76.2587	128.146	93.7074	113.705	149.025	99.6238	110.574	72.643	74.909	73.5719	109.202	152.848	127.895
17405082	0.0702731	0.991499	0.999968	0.00108283	0.799499	0.399363	1.66322	0.733983	1.66322	up	1.41443	0.500218	1.41443	up	-1.00557	-0.00800782	1.00557	down	1.1169	0.159495	1.1169	up	1.15592	0.209037	1.15592	up	1.86799	0.901485	1.86799	up	1.64406	0.717263	1.64406	up	40.5357	48.0909	62.7378	96.2757	70.1827	83.279	73.08	66.9125	70.7727	48.1173	57.9569	43.1312	71.7273	114.438	95.5135
17405197	0.0791403	0.943212	0.999968	0.00146482	0.310411	0.914323	-1.00467	-0.00672547	1.00467	down	1.10462	0.143545	1.10462	up	-1.00257	-0.0037055	1.00257	down	1.02966	0.04217	1.02966	up	-1.03228	-0.045835	1.03228	down	1.02751	0.0391501	1.02751	up	1.07283	0.101416	1.07283	up	29.8163	29.6215	28.2959	29.4	28.7102	29.1963	34.7403	30.9415	31.3361	29.3996	29.433	28.6591	29.3626	30.112	30.4271
17405482	0.097282	0.981986	0.999968	0.00226686	0.672721	0.616268	-1.2941	-0.371951	1.2941	down	1.15556	0.208592	1.15556	up	-1.00336	-0.00484164	1.00336	down	-1.17353	-0.230858	1.17353	down	1.02509	0.0357473	1.02509	up	-1.51358	-0.597968	1.51358	down	1.18853	0.249181	1.18853	up	65.4089	65.1689	59.97	52.1277	57.3187	39.4767	62.1628	79.9612	79.3558	65.4528	65.7954	58.7645	52.4535	36.7858	37.8238
17406514	0.0748869	0.97546	0.999968	0.00125885	0.525708	0.720282	1.196	0.258214	1.196	up	1.80053	0.848423	1.80053	up	1.00965	0.0138496	1.00965	up	-1.11709	-0.159741	1.11709	down	1.26796	0.342505	1.26796	up	1.06041	0.0846233	1.06041	up	2.26118	1.17708	2.26118	up	35.1741	35.8355	40.0603	38.8531	53.1875	41.8029	102.407	49.3409	58.3334	36.853	40.96	34.4291	44.5919	33.0284	42.0764
17407341	0.0666811	0.971526	0.999968	0.000975194	0.490582	0.541543	1.09799	0.134865	1.09799	up	1.18475	0.244588	1.18475	up	1.05225	0.0734795	1.05225	up	1.00335	0.00482289	1.00335	up	-1.01289	-0.0184711	1.01289	down	1.04696	0.0662084	1.04696	up	1.1116	0.152637	1.1116	up	42.9839	42.8318	49.5369	50.2164	48.6932	49.3721	51.594	53.6197	54.8228	47.9598	48.3123	45.8589	48.0603	48.8145	51.9776
17407354	0.0524456	0.956302	0.999968	0.000565617	0.390859	0.141923	1.31793	0.398275	1.31793	up	1.21513	0.281115	1.21513	up	1.01077	0.0154495	1.01077	up	1.04847	0.0682866	1.04847	up	1.19163	0.252932	1.19163	up	1.36709	0.451112	1.36709	up	1.43256	0.518597	1.43256	up	88.1229	86.6293	113.875	125.102	134.842	117.97	119.333	119.693	109.2	97.3658	91.9959	100.221	155.392	112.763	130.898
17407969	0.0554806	0.937242	0.999968	0.000655225	0.207795	0.961908	1.03378	0.0479239	1.03378	up	1.24567	0.31692	1.24567	up	-1.06833	-0.0953557	1.06833	down	1.10183	0.139901	1.10183	up	-1.02585	-0.036826	1.02585	down	1.21687	0.28318	1.21687	up	1.29724	0.37545	1.29724	up	39.5218	40.6021	50.9386	45.8102	45.0593	43.7487	50.2173	57.7869	54.4449	39.1265	43.5269	39.363	45.8376	50.4045	52.2834
17408024	0.000678536	0.97546	0.999968	1.47177e-07	0.5211	0.0836997	1.89269	0.920437	1.89269	up	1.43521	0.521261	1.43521	up	1.01549	0.0221748	1.01549	up	1.15889	0.212743	1.15889	up	1.10624	0.145671	1.10624	up	2.15996	1.111	2.15996	up	1.56348	0.644757	1.56348	up	29.0695	30.3666	29.7748	56.8794	55.4187	56.5341	48.6356	38.6342	41.3526	31.2212	28.167	31.2982	64.0982	68.508	63.1626
17408040	0.0218681	0.832324	0.999968	8.85411e-05	0.00654498	0.878018	-1.01701	-0.0243371	1.01701	down	-1.01363	-0.0195306	1.01363	down	1.02724	0.0387777	1.02724	up	-1.02407	-0.0343207	1.02407	down	-1.00063	-0.000915209	1.00063	down	-1.06987	-0.0974355	1.06987	down	-1.0419	-0.0592235	1.0419	down	21.0671	20.7901	20.7689	20.6442	20.4812	20.4523	20.4158	20.4757	20.8944	21.6364	21.6903	21.0107	20.1106	19.9062	20.1134
17408960	0.024593	0.986861	0.999968	0.000120022	0.729549	0.189372	1.52951	0.613073	1.52951	up	1.87381	0.905976	1.87381	up	1.02556	0.0364156	1.02556	up	1.21548	0.281531	1.21548	up	1.17081	0.227513	1.17081	up	1.81276	0.858188	1.81276	up	2.1392	1.09707	2.1392	up	29.7765	28.6226	32.0764	44.319	48.1994	45.7928	74.7859	46.6224	51.5859	31.4767	31.2205	30.0072	46.3305	67.4251	56.2325
17409075	0.0746869	0.945799	0.999968	0.00125026	0.321253	0.0540933	1.21139	0.276669	1.21139	up	1.12375	0.168315	1.12375	up	-1.00462	-0.00665458	1.00462	down	1.15871	0.212515	1.15871	up	1.16065	0.214936	1.16065	up	1.41014	0.495839	1.41014	up	1.31031	0.389905	1.31031	up	42.549	44.6587	44.0883	57.6718	51.2889	50.3488	54.4335	48.7662	44.7856	44.0085	42.5861	44.0865	51.1474	74.2432	61.0121
17409621	0.0524685	0.920896	0.999968	0.000570929	0.171674	0.331036	-1.0636	-0.0889607	1.0636	down	1.20505	0.269098	1.20505	up	1.06821	0.0952001	1.06821	up	-1.08193	-0.113604	1.08193	down	-1.10134	-0.139263	1.10134	down	-1.22924	-0.297764	1.22924	down	1.0243	0.0346346	1.0243	up	91.4374	88.9153	111.083	87.5068	97.6393	87.8501	112.899	117.019	119.625	102.571	102.101	105.116	89.4547	77.3653	85.6378
17409649	0.012268	0.990945	0.999968	2.71685e-05	0.782779	0.150171	1.78488	0.83583	1.78488	up	1.33044	0.411904	1.33044	up	1.06547	0.091495	1.06547	up	1.18917	0.249958	1.18917	up	1.08261	0.114517	1.08261	up	1.9921	0.994293	1.9921	up	1.35184	0.434926	1.35184	up	37.5936	39.6356	43.0327	77.4632	71.4156	65.9082	67.9217	42.4779	52.3375	43.1978	42.3942	42.3505	69.8309	94.7157	92.7028
17409736	0.0841018	0.93728	0.999968	0.00168808	0.209227	0.679048	1.06121	0.0857123	1.06121	up	1.05578	0.078316	1.05578	up	-1.00267	-0.00385316	1.00267	down	1.0221	0.0315388	1.0221	up	-1.03541	-0.0502075	1.03541	down	1.08757	0.121104	1.08757	up	1.0224	0.0319618	1.0224	up	23.2671	23.1162	23.1399	24.8256	25.3408	23.6433	24.3458	24.9338	24.1287	22.2206	23.9004	23.2477	24.2078	25.6707	25.5573
17409920	0.0911894	0.974582	0.999968	0.00192849	0.503784	0.597586	1.10998	0.150528	1.10998	up	1.10871	0.148877	1.10871	up	-1.03488	-0.0494693	1.03488	down	1.02909	0.0413661	1.02909	up	-1.03512	-0.0497931	1.03512	down	1.18211	0.241363	1.18211	up	1.10846	0.148553	1.10846	up	100.274	104.072	101.732	119.994	114.492	105.678	123.297	108.982	107.676	96.4064	101.554	97.8364	118.671	114.129	116.825
17411147	0.00727751	0.941466	0.999968	1.23651e-05	0.250659	0.235876	1.47107	0.556864	1.47107	up	1.11884	0.16201	1.11884	up	1.04193	0.0592632	1.04193	up	1.18897	0.249718	1.18897	up	-1.03372	-0.0478492	1.03372	down	1.67867	0.747318	1.67867	up	1.03879	0.0548975	1.03879	up	25.0164	25.8276	25.3812	40.3293	36.0785	35.8799	29.9273	26.7601	28.6799	26.456	26.6963	26.2644	37.622	57.2216	40.7602
17413915	0.0816827	0.964102	0.999968	0.00157287	0.441473	0.711775	-1.01737	-0.0248458	1.01737	down	1.1394	0.188269	1.1394	up	-1.07715	-0.107213	1.07715	down	1.00745	0.0107018	1.00745	up	1.02921	0.0415398	1.02921	up	1.06664	0.0930694	1.06664	up	1.26315	0.337022	1.26315	up	27.5222	26.6995	28.7828	27.9245	28.6134	25.1378	34.3873	30.7637	29.5738	25.8941	26.9812	24.2233	30.5688	26.7131	25.1504
17415136	0.0637015	0.956302	0.999968	0.000855861	0.39157	0.311264	1.00736	0.0105826	1.00736	up	1.05119	0.0720185	1.05119	up	1.00177	0.00254774	1.00177	up	-1.02926	-0.0416061	1.02926	down	-1.0029	-0.00418075	1.0029	down	-1.02354	-0.0335712	1.02354	down	1.0463	0.06529	1.0463	up	24.6301	24.9324	25.2467	24.7318	25.551	25.08	25.9352	25.8643	26.8462	25.1471	25.1529	24.6409	24.1133	24.7266	24.3779
17417767	0.0605184	0.941466	0.999968	0.00075916	0.245306	0.315764	1.08368	0.115943	1.08368	up	1.03524	0.0499686	1.03524	up	-1.00768	-0.0110326	1.00768	down	1.06792	0.0948046	1.06792	up	1.00004	5.26111e-05	1.00004	up	1.16617	0.22178	1.16617	up	1.04323	0.0610538	1.04323	up	28.0205	28.3673	28.6008	29.2235	32.3463	30.6071	29.4784	29.3982	29.1055	28.9221	29.1068	26.3928	32.3411	33.4288	32.5927
17418485	0.0634971	0.966974	0.999968	0.000844742	0.452239	0.460667	1.2936	0.371396	1.2936	up	1.46224	0.54818	1.46224	up	-1.03394	-0.048159	1.03394	down	1.19601	0.258224	1.19601	up	1.01424	0.020395	1.01424	up	1.59967	0.677778	1.59967	up	1.5334	0.616734	1.5334	up	31.6089	32.745	32.3707	39.7174	38.9258	46.9129	53.4344	41.9723	46.7067	32.0187	29.9685	31.5897	39.3333	60.6053	52.0523
17418540	0.0150541	0.979509	0.999968	3.97278e-05	0.592089	0.011907	1.28597	0.362852	1.28597	up	1.06323	0.0884549	1.06323	up	1.08905	0.123073	1.08905	up	1.16088	0.215218	1.16088	up	1.06856	0.0956694	1.06856	up	1.37078	0.454997	1.37078	up	1.04323	0.0610511	1.04323	up	40.5804	45.5926	51.6531	57.9912	57.0847	61.3922	47.1408	49.1363	49.5896	49.9708	52.7355	46.8418	61.8546	71.6176	71.7736
17419044	0.0807755	0.997724	0.999968	0.00151845	0.920717	0.0894787	1.09211	0.127118	1.09211	up	1.14595	0.19654	1.14595	up	1.03329	0.0472441	1.03329	up	1.0591	0.0828392	1.0591	up	1.049	0.0690142	1.049	up	1.11939	0.162713	1.11939	up	1.16337	0.21831	1.16337	up	76.3861	68.0869	73.2449	83.039	79.7686	74.9101	85.9743	80.6423	82.6833	77.6671	75.7271	71.4551	77.7536	89.5657	84.6454
17419287	0.0241101	0.981872	0.999968	0.000109086	0.666814	0.651166	1.14	0.189028	1.14	up	1.49001	0.575324	1.49001	up	1.05684	0.0797528	1.05684	up	1.04438	0.0626508	1.04438	up	-1.03735	-0.0528992	1.03735	down	1.12656	0.171926	1.12656	up	1.35912	0.442672	1.35912	up	27.9172	29.4752	27.8038	32.463	34.1187	30.6027	51.8925	36.9649	39.4555	28.701	29.7885	31.5872	35.4975	32.5011	33.4675
17419524	0.0927827	0.941466	0.999968	0.0020561	0.246358	0.385037	1.10192	0.140025	1.10192	up	1.21019	0.275239	1.21019	up	1.01919	0.0274177	1.01919	up	1.10403	0.142776	1.10403	up	-1.03509	-0.0497511	1.03509	down	1.19365	0.255384	1.19365	up	1.14716	0.19807	1.14716	up	35.8971	30.6843	34.7432	36.838	36.552	38.0272	45.323	40.0646	37.3536	36.6517	34.2012	32.32	38.0974	43.621	41.4621
17419658	0.0757815	0.867249	0.999968	0.00130588	0.0532353	0.251155	-1.02046	-0.0292257	1.02046	down	-1.07755	-0.107753	1.07755	down	1.00011	0.000154175	1.00011	up	-1.05915	-0.0829002	1.05915	down	1.01602	0.0229317	1.01602	up	-1.08094	-0.11228	1.08094	down	-1.06067	-0.0849759	1.06067	down	23.8511	25.4663	23.6927	23.1714	23.6486	24.7137	22.1518	22.8946	22.6796	23.955	24.2675	24.7631	22.3952	22.716	22.4049
17419692	0.0943606	0.974652	0.999968	0.00211369	0.505601	0.903622	-1.01987	-0.0283861	1.01987	down	1.02347	0.0334625	1.02347	up	1.01442	0.020659	1.01442	up	-1.00652	-0.00937128	1.00652	down	-1.00492	-0.00707483	1.00492	down	-1.04132	-0.0584164	1.04132	down	1.00398	0.00572872	1.00398	up	22.211	22.5073	22.0397	21.648	22.1818	21.6297	23.1562	22.8956	22.2792	23.206	21.975	22.5542	21.6383	21.8717	21.5226
17420016	0.0993701	0.941466	0.999968	0.00241245	0.258518	0.63934	1.04919	0.0692816	1.04919	up	1.10544	0.144618	1.10544	up	-1.04503	-0.0635473	1.04503	down	1.0067	0.00962973	1.0067	up	1.0825	0.114363	1.0825	up	1.10378	0.142459	1.10378	up	1.25052	0.322528	1.25052	up	29.0923	29.3862	29.1254	32.5312	29.743	29.7218	34.5087	30.8554	31.5891	28.8169	27.338	27.6943	34.3693	28.9323	29.5055
17420347	0.0830464	0.957631	0.999968	0.0016588	0.39717	0.7323	1.148	0.199127	1.148	up	1.0111	0.0159322	1.0111	up	-1.05009	-0.0705075	1.05009	down	1.0794	0.110229	1.0794	up	1.01056	0.0151567	1.01056	up	1.30122	0.379864	1.30122	up	1.07296	0.101597	1.07296	up	50.6162	55.159	64.5345	73.9422	59.4702	61.992	55.7233	58.4873	57.1463	56.7768	52.486	52.2167	70.2152	65.7207	74.2919
17420462	0.088681	0.901129	0.999968	0.00185306	0.113014	0.197525	-1.11998	-0.163472	1.11998	down	-1.13631	-0.18435	1.13631	down	-1.07815	-0.10856	1.07815	down	1.00354	0.00510422	1.00354	up	1.00487	0.00700839	1.00487	up	-1.03513	-0.049808	1.03513	down	-1.04883	-0.068782	1.04883	down	38.2681	41.5261	38.2079	36.4307	34.7902	34.1002	35.0298	33.5221	35.2418	37.9212	35.6882	35.7985	35.2844	34.6793	35.6975
17421312	0.0554806	0.96068	0.999968	0.000667769	0.425506	0.228797	1.00256	0.0036958	1.00256	up	1.26815	0.342726	1.26815	up	1.11872	0.161846	1.11872	up	1.02695	0.0383722	1.02695	up	-1.00231	-0.00333388	1.00231	down	-1.08657	-0.119778	1.08657	down	1.13096	0.177546	1.13096	up	42.2651	43.7303	40.3385	41.2766	46.2642	39.3435	55.7334	51.9661	52.5001	42.8023	48.5226	50.2614	38.8555	46.7919	44.7561
17421444	0.0830464	0.941466	0.999968	0.00165705	0.243593	0.329185	1.13903	0.187811	1.13903	up	1.39223	0.477398	1.39223	up	-1.01112	-0.0159516	1.01112	down	1.22719	0.295362	1.22719	up	-1.01736	-0.0248334	1.01736	down	1.41336	0.499125	1.41336	up	1.38369	0.468517	1.38369	up	36.3503	33.0397	40.4609	43.7255	42.1207	38.9906	61.6304	47.1249	45.1511	36.3167	38.258	33.8334	48.5825	52.7979	51.7408
17422066	0.0812241	0.945799	0.999968	0.00154251	0.340542	0.137125	-1.45587	-0.541881	1.45587	down	-1.17613	-0.234047	1.17613	down	-1.1162	-0.158594	1.1162	down	1.02595	0.0369585	1.02595	up	-1.18162	-0.24077	1.18162	down	-1.27132	-0.346329	1.27132	down	-1.24507	-0.316224	1.24507	down	162.402	140.091	116.884	84.5536	104.329	97.6898	138.504	116.897	100.954	122.966	119.544	130.082	100.936	88.7	103.943
17423340	0.0560896	0.941466	0.999968	0.000683328	0.240317	0.295759	1.18677	0.247045	1.18677	up	1.17071	0.227382	1.17071	up	1.07201	0.100324	1.07201	up	1.04769	0.0672127	1.04769	up	-1.03513	-0.0498083	1.03513	down	1.15985	0.213934	1.15985	up	1.05501	0.0772505	1.05501	up	46.9252	52.224	50.4356	60.0893	57.9903	59.2877	57.7644	63.1128	54.3979	50.6284	56.0082	53.6993	64.6973	60.7411	60.4571
17423525	0.0737221	0.982479	0.999968	0.00121529	0.682177	0.0549729	1.1186	0.161699	1.1186	up	1.17083	0.227529	1.17083	up	1.02871	0.0408314	1.02871	up	1.09805	0.134946	1.09805	up	1.08457	0.117129	1.08457	up	1.19401	0.255814	1.19401	up	1.23441	0.303826	1.23441	up	32.914	28.0537	29.8122	33.5689	34.9398	32.8501	39.512	31.3037	35.7208	32.5816	31.7945	28.9279	35.2601	38.203	37.8689
17423781	0.0554806	0.941466	0.999968	0.000670691	0.256684	0.69031	-1.12112	-0.164936	1.12112	down	-1.09317	-0.128514	1.09317	down	-1.04103	-0.0580168	1.04103	down	1.01026	0.0147255	1.01026	up	1.01297	0.0185927	1.01297	up	-1.06599	-0.0921939	1.06599	down	-1.03663	-0.0519048	1.03663	down	31.9242	31.4783	32.2305	29.458	28.037	27.8299	30.9301	27.714	28.9239	29.8644	31.4723	30.5437	28.8887	29.0127	28.2767
17423915	0.0621391	0.855048	0.999968	0.000806327	0.012626	0.618228	-1.06033	-0.0845075	1.06033	down	-1.01848	-0.0264122	1.01848	down	-1.03877	-0.0548813	1.03877	down	1.00154	0.00221555	1.00154	up	1.05372	0.0754967	1.05372	up	-1.01918	-0.0274107	1.01918	down	1.07472	0.103966	1.07472	up	22.1962	22.9539	22.61	21.5096	21.2791	21.1122	21.7674	21.7271	23.0556	21.872	22.0366	21.3227	20.9977	21.4845	21.5191
17423987	0.049825	0.970542	0.999968	0.000520793	0.483563	0.470951	1.25937	0.332703	1.25937	up	1.05045	0.071013	1.05045	up	-1.02621	-0.0373306	1.02621	down	1.11895	0.162152	1.11895	up	1.01742	0.0249152	1.01742	up	1.44612	0.532185	1.44612	up	1.09677	0.133259	1.09677	up	25.3638	25.8257	23.8805	31.505	29.0296	34.1625	26.7632	25.9936	26.0638	25.616	23.804	23.7375	28.933	44.3064	34.1466
17424203	0.0699123	0.867249	0.999968	0.00105897	0.0536069	0.857346	1.15515	0.208076	1.15515	up	1.22428	0.291939	1.22428	up	1.03896	0.0551349	1.03896	up	1.05618	0.0788585	1.05618	up	-1.11349	-0.155087	1.11349	down	1.1743	0.2318	1.1743	up	1.05828	0.0817175	1.05828	up	67.2873	62.8544	69.5817	75.7556	74.3975	80.4826	85.3545	77.3561	81.788	72.6047	73.8208	61.5761	82.2461	79.9074	81.3185
17424768	0.0784588	0.93936	0.999968	0.00141369	0.211429	0.154331	-1.12093	-0.164701	1.12093	down	-1.15486	-0.207723	1.15486	down	-1.04423	-0.0624336	1.04423	down	-1.09447	-0.130229	1.09447	down	1.02227	0.0317831	1.02227	up	-1.17487	-0.232497	1.17487	down	-1.08185	-0.113506	1.08185	down	36.9144	41.9648	36.2814	33.6344	34.3513	34.5382	32.9208	31.7253	34.9379	37.6718	34.6471	37.818	29.5944	31.4195	32.7346
17425271	0.0539623	0.867249	0.999968	0.000593035	0.0400913	0.186308	-1.03064	-0.0435432	1.03064	down	-1.00946	-0.013588	1.00946	down	1.03385	0.048022	1.03385	up	1.00944	0.0135612	1.00944	up	-1.01465	-0.0209789	1.01465	down	-1.05556	-0.0780039	1.05556	down	-1.05892	-0.0825888	1.05892	down	21.3019	21.2316	20.9279	20.623	20.4548	20.4954	20.7124	20.8984	21.2575	21.8009	21.9283	21.8783	20.758	20.6966	20.6997
17425301	0.0554806	0.998441	0.999968	0.000659403	0.937196	0.54619	1.18368	0.243275	1.18368	up	1.69136	0.758183	1.69136	up	1.01407	0.0201527	1.01407	up	1.09223	0.12728	1.09223	up	1.05591	0.0784842	1.05591	up	1.27492	0.350402	1.27492	up	1.76115	0.816515	1.76115	up	68.7095	60.984	61.0878	77.3599	72.6982	75.4825	153.816	87.5014	92.0188	65.75	66.0889	61.4274	79.9466	84.4268	81.9504
17425686	0.0867311	0.941466	0.999968	0.00177463	0.259685	0.950974	-1.02241	-0.03198	1.02241	down	1.07384	0.102776	1.07384	up	-1.01674	-0.0239509	1.01674	down	-1.0504	-0.0709325	1.0504	down	1.06266	0.0876781	1.06266	up	-1.05626	-0.0789617	1.05626	down	1.16023	0.214405	1.16023	up	31.111	35.2198	34.007	31.4253	33.8107	32.8137	36.1697	37.4899	34.0273	33.68	33.0563	31.8431	31.0056	29.6049	32.7739
17427051	0.00727751	0.981872	0.999968	1.20992e-05	0.661271	0.641422	1.0002	0.000295321	1.0002	up	1.10731	0.147055	1.10731	up	-1.01408	-0.0201689	1.01408	down	-1.016	-0.022895	1.016	down	1.01099	0.0157733	1.01099	up	-1.00169	-0.00243076	1.00169	down	1.13524	0.182998	1.13524	up	21.7708	21.5837	21.4314	22.0664	21.7404	21.0048	24.8137	23.2685	23.6807	21.3856	21.3912	21.1096	21.8509	21.3725	20.5739
17427970	0.0315075	0.832324	0.999968	0.000186799	0.00133422	0.161273	1.00063	0.000909328	1.00063	up	-1.00848	-0.0121759	1.00848	down	1.02625	0.0373797	1.02625	up	-1.00938	-0.0134649	1.00938	down	-1.04263	-0.0602311	1.04263	down	-1.03522	-0.0499353	1.03522	down	-1.07907	-0.109787	1.07907	down	23.5819	23.315	23.6785	23.3914	23.4399	23.789	23.6778	23.0289	23.2786	24.1823	24.2972	23.948	23.0077	23.8576	23.1062
17429454	0.0875763	0.998916	0.999968	0.00181092	0.967805	0.673129	1.16962	0.226043	1.16962	up	1.046	0.0648837	1.046	up	-1.00188	-0.00271654	1.00188	down	-1.01645	-0.0235408	1.01645	down	-1.01676	-0.0239744	1.01676	down	1.15286	0.205219	1.15286	up	1.0307	0.0436258	1.0307	up	61.4594	55.2979	55.9076	65.6222	62.1888	74.4976	62.42	55.8486	62.3775	57.3827	57.3305	57.4311	66.3332	69.9035	62.4333
17429521	0.044007	0.962962	0.478282	0.00043272	0.436709	8.64511e-05	-1.03801	-0.0538193	1.03801	down	1.02896	0.0411847	1.02896	up	-1.05326	-0.0748641	1.05326	down	-1.03125	-0.0443921	1.03125	down	-1.0555	-0.0779322	1.0555	down	-1.01631	-0.0233474	1.01631	down	1.02677	0.0381166	1.02677	up	22.2963	22.0377	21.9032	21.1923	21.6383	20.9847	23.072	23.2571	21.8504	20.9919	20.8273	21.0676	20.4497	20.8441	20.5847
17429632	0.0438559	0.97546	0.999968	0.000429649	0.544694	0.295808	1.03504	0.0496893	1.03504	up	-1.23323	-0.302445	1.23323	down	1.10216	0.140335	1.10216	up	1.08628	0.119397	1.08628	up	-1.02395	-0.034148	1.02395	down	1.02013	0.0287512	1.02013	up	-1.39178	-0.476929	1.39178	down	91.9748	76.1664	84.8245	82.7759	86.9171	91.5836	74.7846	61.514	68.8702	103.7	103.256	74.301	92.2059	92.0697	99.4897
17431377	0.0784588	0.941466	0.999968	0.00138487	0.23088	0.0441835	1.11921	0.162474	1.11921	up	1.15279	0.205127	1.15279	up	-1.00562	-0.00809209	1.00562	down	-1.03447	-0.0488927	1.03447	down	-1.09371	-0.129235	1.09371	down	1.088	0.121674	1.088	up	1.05994	0.0839839	1.05994	up	98.7336	97.2165	93.0689	107.433	103.069	113.102	114.556	110.966	107.659	96.6709	97.7887	92.9216	105.673	102.14	104.816
17431607	0.00168634	0.998441	0.999968	1.27382e-06	0.944799	0.399823	2.71469	1.44079	2.71469	up	2.85946	1.51574	2.85946	up	1.09626	0.132585	1.09626	up	1.0405	0.0572786	1.0405	up	1.12347	0.167955	1.12347	up	2.57662	1.36548	2.57662	up	2.93043	1.55111	2.93043	up	122.991	92.6593	119.439	333.355	309.497	263.94	414.111	244.813	313.914	136.49	114.409	114.839	323.825	281.315	336.74
17431612	0.0150541	0.999915	0.999968	3.90947e-05	0.998522	0.545208	1.49147	0.576732	1.49147	up	1.91386	0.936488	1.91386	up	1.04113	0.0581468	1.04113	up	1.05021	0.0706841	1.05021	up	1.04985	0.0701866	1.04985	up	1.50449	0.58927	1.50449	up	1.9299	0.948528	1.9299	up	33.0323	28.9298	31.9927	46.5213	49.0368	44.4635	79.1145	51.8752	52.2218	34.742	31.9699	31.0636	52.3389	46.5404	48.2343
17431619	0.0055139	0.998441	0.999968	6.41389e-06	0.938922	0.64984	1.72142	0.783596	1.72142	up	1.93994	0.95601	1.93994	up	-1.03284	-0.0466172	1.03284	down	-1.06135	-0.0859067	1.06135	down	-1.00138	-0.00199318	1.00138	down	1.67517	0.744307	1.67517	up	2.00088	1.00063	2.00088	up	55.9192	55.3724	55.4521	97.219	98.7006	91.2766	141.027	92.6212	95.9671	59.2832	48.8782	53.7806	88.0022	87.7473	94.8684
17431672	0.036534	0.941466	0.999968	0.000293228	0.260535	0.0398989	1.19436	0.256234	1.19436	up	1.07059	0.0984011	1.07059	up	-1.00279	-0.00402005	1.00279	down	1.10027	0.137861	1.10027	up	1.13428	0.181778	1.13428	up	1.31779	0.398115	1.31779	up	1.21773	0.284199	1.21773	up	368.389	416.083	435.643	503.522	494.381	457.025	457.152	394.838	453.945	421.421	419.367	374.694	494.03	561.641	546.146
17432014	0.0830464	0.941466	0.999968	0.00166021	0.221383	0.767698	-1.03393	-0.0481326	1.03393	down	-1.00907	-0.0130215	1.00907	down	-1.00556	-0.00800069	1.00556	down	1.01242	0.0178097	1.01242	up	-1.00294	-0.00423574	1.00294	down	-1.01559	-0.0223222	1.01559	down	-1.00644	-0.00925652	1.00644	down	20.5086	20.2835	20.5395	19.9023	19.7193	19.6972	19.9681	20.267	20.5486	20.4412	20.1913	20.3597	19.9981	20.1496	19.9081
17432082	0.098739	0.941466	0.999968	0.00236013	0.243947	0.0406449	-1.12474	-0.169597	1.12474	down	-1.03095	-0.0439693	1.03095	down	-1.0295	-0.041945	1.0295	down	-1.01239	-0.0177668	1.01239	down	-1.09781	-0.134629	1.09781	down	-1.10605	-0.145419	1.10605	down	-1.09935	-0.136654	1.09935	down	41.0046	42.1472	40.152	35.3779	37.378	36.8807	38.7194	42.1403	38.8128	39.3058	42.1915	38.3483	34.5516	37.9634	35.8318
17432124	0.0401433	0.983478	0.999968	0.000349741	0.695888	0.419028	1.27786	0.353727	1.27786	up	1.32196	0.402682	1.32196	up	1.08044	0.111616	1.08044	up	1.00571	0.00821082	1.00571	up	1.01146	0.0164394	1.01146	up	1.18947	0.250322	1.18947	up	1.23757	0.307505	1.23757	up	68.462	58.7623	70.4819	81.0459	89.5176	81.5519	94.0088	79.5982	87.5411	76.6066	71.6389	65.1644	82.6417	83.9042	86.7972
17432835	0.036403	0.977263	0.999968	0.000273726	0.565007	0.139288	1.1911	0.252297	1.1911	up	1.18048	0.239375	1.18048	up	1.04733	0.0667229	1.04733	up	1.08234	0.114155	1.08234	up	1.00546	0.00785144	1.00546	up	1.23091	0.299729	1.23091	up	1.13328	0.180504	1.13328	up	26.6938	26.387	28.8145	32.2471	32.9966	32.2328	35.4631	30.5658	30.8018	28.169	28.9139	28.628	31.7194	35.4731	38.648
17433040	0.0623669	0.867249	0.999968	0.000813939	0.0621554	0.465697	1.17864	0.237121	1.17864	up	1.21723	0.283596	1.21723	up	1.00728	0.0104656	1.00728	up	1.17665	0.23468	1.17665	up	-1.08708	-0.120453	1.08708	down	1.37682	0.461336	1.37682	up	1.11163	0.152677	1.11163	up	44.0206	41.5722	38.4545	47.6272	49.2071	49.166	56.9669	46.8031	47.6016	43.6718	39.3387	41.8636	50.1939	64.8417	57.6739
17433555	0.024593	0.832324	0.999968	0.000119691	0.000922361	0.195887	-1.06313	-0.0883225	1.06313	down	-1.01267	-0.0181669	1.01267	down	-1.05186	-0.072945	1.05186	down	1.01581	0.0226343	1.01581	up	1.01085	0.0155743	1.01085	up	1.00504	0.00725683	1.00504	up	1.04997	0.0703524	1.04997	up	25.79	25.7323	25.8912	24.4302	24.3084	24.0788	25.0134	25.8428	25.5954	24.6074	24.2245	24.7677	24.4789	24.4893	25.003
17434023	0.0373693	0.957631	0.999968	0.000310647	0.397151	0.470997	1.11549	0.157674	1.11549	up	1.05231	0.0735621	1.05231	up	1.01624	0.0232479	1.01624	up	-1.02002	-0.0286024	1.02002	down	-1.02566	-0.0365462	1.02566	down	1.07611	0.105824	1.07611	up	1.00959	0.013768	1.00959	up	20.3375	20.0778	19.4073	21.4216	22.3101	23.0154	21.5395	20.5614	20.8509	19.8317	20.5494	20.4087	20.8295	22.4564	22.1576
17435732	0.0402389	0.954203	0.999968	0.000365488	0.377122	0.995924	-1.33799	-0.420064	1.33799	down	-1.14058	-0.189763	1.14058	down	1.10162	0.139621	1.10162	up	-1.10678	-0.14637	1.10678	down	1.00381	0.00549237	1.00381	up	-1.63134	-0.706055	1.63134	down	-1.2517	-0.323892	1.2517	down	264.017	227.503	222.393	162.27	185.675	185.094	252.864	164.779	216.061	238.776	271.395	275.574	157.895	174.596	149.21
17436810	0.0784588	0.99247	0.999968	0.00143802	0.808907	0.927567	-1.03968	-0.0561371	1.03968	down	-1.08347	-0.115655	1.08347	down	-1.00449	-0.00646893	1.00449	down	1.01408	0.0201713	1.01408	up	-1.0057	-0.00819842	1.0057	down	-1.02066	-0.0294968	1.02066	down	-1.08477	-0.117385	1.08477	down	28.0327	28.3601	27.1314	26.981	25.992	27.3684	24.9164	26.0807	26.0971	29.0472	27.9482	26.2147	27.1919	27.2819	26.9805
17437247	0.0399615	0.974465	0.999968	0.00034495	0.501194	0.390483	1.49091	0.576192	1.49091	up	1.40509	0.490666	1.40509	up	1.10253	0.140819	1.10253	up	-1.04558	-0.0642997	1.04558	down	1.09673	0.133214	1.09673	up	1.29331	0.371073	1.29331	up	1.39771	0.483061	1.39771	up	59.5151	57.9742	79.1045	104.351	86.8286	99.8291	94.6506	82.7289	96.6937	65.7574	80.8238	68.826	83.3822	101.869	93.1607
17439464	0.0286931	0.958681	0.999968	0.000161815	0.404981	0.909966	1.43848	0.524541	1.43848	up	1.66683	0.737111	1.66683	up	-1.05548	-0.0779018	1.05548	down	1.13818	0.186734	1.13818	up	-1.1052	-0.144301	1.1052	down	1.72809	0.789177	1.72809	up	1.59186	0.670712	1.59186	up	31.3024	32.5794	28.2482	44.5702	46.1693	41.6699	69.3676	43.986	43.7239	29.6633	27.5946	29.9306	47.6154	50.8753	52.192
17439481	0.0404113	0.966978	0.999968	0.000379833	0.464074	0.194206	1.18378	0.243395	1.18378	up	1.43063	0.516654	1.43063	up	-1.01954	-0.0279118	1.01954	down	1.18253	0.241872	1.18253	up	1.10649	0.145984	1.10649	up	1.42719	0.513179	1.42719	up	1.6139	0.69055	1.6139	up	108.185	106.029	120.616	128.664	135.575	131.574	199.77	141.907	142.907	107.701	113.913	106.415	144.838	170.062	154.082
17439830	0.0924836	0.998441	0.999968	0.00200306	0.945456	0.546006	1.3034	0.382282	1.3034	up	1.05679	0.0796939	1.05679	up	1.00819	0.0117637	1.00819	up	1.04999	0.0703777	1.04999	up	1.04069	0.0575372	1.04069	up	1.35745	0.440896	1.35745	up	1.09086	0.125467	1.09086	up	21.9911	21.5686	21.769	34.2536	23.6676	28.202	23.6741	23.1739	22.2128	22.2314	21.8879	21.7449	26.2058	27.2078	37.1199
17439909	0.0286512	0.901129	0.999968	0.000160543	0.112111	0.597152	1.11336	0.154926	1.11336	up	-1.09481	-0.130677	1.09481	down	-1.0344	-0.0487874	1.0344	down	-1.01024	-0.0146987	1.01024	down	1.08129	0.112759	1.08129	up	1.13999	0.189015	1.13999	up	1.02163	0.0308696	1.02163	up	86.8628	82.7298	88.3543	93.7612	98.6306	94.7549	75.2059	79.0796	81.357	89.9068	81.1848	78.5954	91.0485	95.2884	97.9602
17441037	0.000237253	0.867249	0.999968	3.43074e-08	0.0403914	0.0376127	1.95724	0.968818	1.95724	up	1.19908	0.261924	1.19908	up	-1.00972	-0.0139543	1.00972	down	1.3843	0.469156	1.3843	up	1.04047	0.0572344	1.04047	up	2.73574	1.45193	2.73574	up	1.25973	0.333112	1.25973	up	22.0455	21.971	22.7358	44.9617	36.9227	49.7366	30.0651	23.3308	27.0663	24.0057	21.7275	20.5096	53.744	68.2264	59.7337
17441051	0.0812842	0.867249	0.999968	0.00154858	0.0638982	0.0996485	1.01963	0.0280468	1.01963	up	-1.01987	-0.0283834	1.01987	down	-1.0166	-0.023754	1.0166	down	1.05262	0.0739888	1.05262	up	1.02158	0.0308061	1.02158	up	1.0911	0.125789	1.0911	up	1.01831	0.0261766	1.01831	up	20.9973	21.7342	20.2922	21.5779	21.5185	21.1419	20.165	20.801	20.8123	20.7564	20.9913	20.2299	22.0351	22.3554	23.2427
17441759	0.0685771	0.994998	0.999968	0.00102715	0.852909	0.207885	1.06839	0.0954444	1.06839	up	-1.00923	-0.0132534	1.00923	down	1.02031	0.0290039	1.02031	up	1.03	0.0426442	1.03	up	1.00915	0.0131392	1.00915	up	1.07854	0.109085	1.07854	up	-1.02039	-0.0291181	1.02039	down	19.8413	21.1885	20.976	21.5537	21.5649	23.1376	21.0575	19.8874	20.4851	21.3169	21.5068	20.4309	22.6826	22.1112	23.4312
17442128	0.0327173	0.982479	0.999968	0.000216312	0.683165	0.738228	1.01615	0.0231183	1.01615	up	1.31294	0.392799	1.31294	up	1.02698	0.0384083	1.02698	up	-1.01167	-0.0167333	1.01167	down	-1.0537	-0.0754676	1.0537	down	-1.02245	-0.0320233	1.02245	down	1.21329	0.278923	1.21329	up	44.9746	45.572	42.2557	45.0314	46.7436	43.1708	65.2196	54.1688	55.4825	47.3369	47.769	41.4849	41.2695	46.031	46.1995
17442428	0.0812241	0.944855	0.999968	0.0015445	0.314318	0.413466	1.00837	0.0120182	1.00837	up	1.19017	0.25117	1.19017	up	1.02884	0.0410196	1.02884	up	-1.02158	-0.0308027	1.02158	down	-1.07559	-0.105125	1.07559	down	-1.04232	-0.0598041	1.04232	down	1.07551	0.105025	1.07551	up	35.2484	40.7555	39.94	39.7171	39.277	37.7113	42.9823	50.9571	44.1641	40.0041	40.0318	39.0183	37.2764	38.339	38.6096
17444338	0.0524456	0.945799	0.999968	0.000568784	0.343383	0.0724216	1.30924	0.388733	1.30924	up	1.18556	0.245563	1.18556	up	1.08788	0.12152	1.08788	up	1.21244	0.277913	1.21244	up	1.01119	0.0160604	1.01119	up	1.45915	0.545126	1.45915	up	1.10198	0.140103	1.10198	up	62.2937	71.9807	74.9283	101.035	84.6717	88.1362	89.4649	72.7542	86.0122	84.6694	78.8211	64.8157	120.573	103.62	107.561
17445786	0.0554806	0.951214	0.999968	0.0006346	0.362849	0.243833	1.20435	0.268251	1.20435	up	1.03388	0.0480685	1.03388	up	-1.025	-0.0356253	1.025	down	1.0532	0.0747851	1.0532	up	1.10349	0.142078	1.10349	up	1.30013	0.378661	1.30013	up	1.1694	0.225772	1.1694	up	110.054	104.296	120.136	122.28	128.462	153.347	118.229	110.768	116.365	101.86	120.122	104.653	137.86	148.2	137.738
17446643	0.00251919	0.958673	0.999968	2.18569e-06	0.400955	0.00604423	1.24474	0.315849	1.24474	up	1.25796	0.33108	1.25796	up	1.08379	0.11609	1.08379	up	1.10687	0.146488	1.10687	up	1.03073	0.0436699	1.03073	up	1.27125	0.346247	1.27125	up	1.19637	0.25866	1.19637	up	125.991	126.497	118.174	159.877	154.637	146.921	168.76	146.536	151.608	134.802	133.116	133.615	173.268	165.91	171.35
17446760	0.077614	0.867249	0.999968	0.00135353	0.0508452	0.549832	1.27716	0.352937	1.27716	up	1.29453	0.372428	1.29453	up	1.14258	0.192294	1.14258	up	1.01555	0.0222646	1.01555	up	-1.09254	-0.127687	1.09254	down	1.13517	0.182908	1.13517	up	1.03702	0.0524478	1.03702	up	117.945	112.281	119.883	146.943	153.351	146.771	162.966	140.921	149.971	137.455	140.347	122.755	159.117	135.823	160.285
17447514	0.0757815	0.996478	0.999968	0.00129705	0.895119	0.651342	1.04786	0.0674497	1.04786	up	1.2139	0.279644	1.2139	up	1.0055	0.00791677	1.0055	up	-1.0193	-0.0275842	1.0193	down	-1.02983	-0.0424094	1.02983	down	1.02239	0.0319487	1.02239	up	1.17228	0.229318	1.17228	up	41.3862	39.2388	39.3154	39.5811	43.0987	43.062	56.1965	47.3554	42.9139	41.6	40.1399	38.8698	41.064	39.6689	42.5818
17448924	0.0949443	0.980022	0.999968	0.00215796	0.627732	0.544204	1.17497	0.232629	1.17497	up	1.25001	0.321943	1.25001	up	1.03592	0.0509191	1.03592	up	1.06341	0.0886955	1.06341	up	-1.0269	-0.0382997	1.0269	down	1.20615	0.270406	1.20615	up	1.17505	0.232724	1.17505	up	28.2336	31.8654	25.9785	33.3828	37.3828	30.3802	40.2148	33.2685	34.1212	29.798	28.65	30.4349	35.1583	34.2867	37.8208
17449084	0.0217999	0.990037	0.999968	8.27486e-05	0.76197	0.714948	2.16147	1.11201	2.16147	up	1.78707	0.837599	1.78707	up	1.0312	0.0443311	1.0312	up	1.1429	0.192699	1.1429	up	-1.05212	-0.0733034	1.05212	down	2.39559	1.26038	2.39559	up	1.64714	0.719965	1.64714	up	132.545	77.8755	108.102	231.863	209.381	232.102	254.781	147.025	170.008	109.575	106.577	104.776	253.591	237.611	279.172
17449176	0.097282	0.980562	0.999968	0.00227186	0.648036	0.229903	1.32992	0.411344	1.32992	up	1.00243	0.00349918	1.00243	up	1.06076	0.0850948	1.06076	up	1.00748	0.0107579	1.00748	up	1.13148	0.178205	1.13148	up	1.26313	0.337007	1.26313	up	1.06926	0.0966094	1.06926	up	57.3517	56.8365	72.3919	82.4855	82.0297	82.0343	56.9321	57.9772	72.0127	67.3618	75.3981	55.4546	76.5653	82.8775	89.4522
17449526	0.0892378	0.994886	0.999968	0.00187754	0.847574	0.158018	1.07161	0.0997841	1.07161	up	-1.05104	-0.0718193	1.05104	down	1.02696	0.0383797	1.02696	up	1.0155	0.0221879	1.0155	up	1.04239	0.0598917	1.04239	up	1.05965	0.0835923	1.05965	up	-1.03549	-0.0503073	1.03549	down	221.8	233.243	217.815	229.352	247.1	244.679	213.206	214.406	212.305	231.189	228.734	230.791	247.901	248.026	236.175
17449718	0.0958106	0.977263	0.999968	0.00219593	0.56624	0.382087	1.76433	0.819123	1.76433	up	1.07394	0.102912	1.07394	up	1.00734	0.0105557	1.00734	up	1.42068	0.506581	1.42068	up	1.03235	0.0459342	1.03235	up	2.48828	1.31515	2.48828	up	1.1006	0.13829	1.1006	up	20.9035	21.1989	22.2257	29.028	30.5579	60.9801	24.6723	22.7797	21.7054	20.8584	20.763	23.246	29.4004	97.4322	54.1454
17449804	0.0546853	0.955801	0.999968	0.000604764	0.389584	0.649475	-1.06355	-0.0888913	1.06355	down	1.03742	0.0529966	1.03742	up	-1.03965	-0.0561023	1.03965	down	-1.00043	-0.000619724	1.00043	down	1.01674	0.0239515	1.01674	up	-1.02343	-0.0334088	1.02343	down	1.09661	0.13305	1.09661	up	272.79	258.867	266.503	240.725	253.577	256.271	269.346	285.094	273.633	245.007	272.681	250.674	247.223	250.771	252.002
17450501	0.0277662	0.994998	0.999968	0.00015458	0.876302	0.563167	1.41991	0.505798	1.41991	up	1.07685	0.106814	1.07685	up	1.02696	0.038384	1.02696	up	1.0669	0.0934186	1.0669	up	1.00016	0.000234283	1.00016	up	1.47512	0.560832	1.47512	up	1.04875	0.0686642	1.04875	up	26.8694	31.6024	34.833	42.4201	45.7392	43.6403	33.679	31.3733	34.9552	31.2239	28.7755	35.6552	42.8187	55.7755	43.0564
17451437	0.097282	0.986861	0.999968	0.00227157	0.73253	0.828956	1.11035	0.151013	1.11035	up	1.35395	0.437174	1.35395	up	1.05489	0.0770907	1.05489	up	-1.05043	-0.0709801	1.05043	down	1.03299	0.0468224	1.03299	up	1.00204	0.00294209	1.00204	up	1.32584	0.406905	1.32584	up	63.0202	66.5292	80.5304	79.817	91.5931	63.2225	103.266	83.7385	96.9116	74.6205	79.0671	67.1765	77.9181	77.027	66.4426
17451816	0.0974216	0.945799	0.999968	0.00227864	0.319268	0.126344	1.13461	0.1822	1.13461	up	1.06218	0.0870249	1.06218	up	1.02724	0.0387762	1.02724	up	1.13103	0.177634	1.13103	up	1.00733	0.0105389	1.00733	up	1.24925	0.321057	1.24925	up	1.04159	0.0587875	1.04159	up	32.4457	28.211	29.7246	31.8594	32.9508	37.8557	33.454	31.9969	30.4598	31.2749	31.351	30.079	34.8338	42.5904	38.7561
17452360	0.0548938	0.958732	0.999968	0.000620299	0.410542	0.154193	-1.01968	-0.028111	1.01968	down	1.09427	0.129974	1.09427	up	-1.01145	-0.0164316	1.01145	down	-1.00418	-0.00601641	1.00418	down	-1.0499	-0.0702464	1.0499	down	-1.01234	-0.0176957	1.01234	down	1.05421	0.0761592	1.05421	up	33.1998	34.0156	33.4362	32.6563	32.658	33.3956	36.715	35.6358	37.8163	34.5743	31.8449	33.1436	33.909	31.2256	33.2188
17452719	0.097282	0.904469	0.999968	0.00226932	0.123718	0.0182498	-1.06181	-0.0865227	1.06181	down	1.04992	0.070274	1.04992	up	-1.10195	-0.140053	1.10195	down	-1.00321	-0.0046277	1.00321	down	-1.04184	-0.0591389	1.04184	down	1.03448	0.0489022	1.03448	up	1.11048	0.151188	1.11048	up	36.6923	33.2335	33.3698	32.5264	32.354	32.3001	34.2812	38.2868	35.8809	31.8816	31.1537	30.6178	31.9175	32.6821	32.2736
17454521	0.0364543	0.963147	0.999968	0.000276982	0.439152	0.225737	-1.08468	-0.117267	1.08468	down	-1.05421	-0.0761678	1.05421	down	-1.03041	-0.0432127	1.03041	down	-1.00763	-0.0109641	1.00763	down	1.00045	0.000650883	1.00045	up	-1.0607	-0.0850186	1.0607	down	-1.02264	-0.0323041	1.02264	down	46.0316	44.7701	47.1083	42.9238	41.0258	43.1999	43.0402	43.0684	44.7015	45.3826	44.576	43.8658	41.9202	42.2688	41.9657
17454574	0.0702635	0.92375	0.999968	0.00106683	0.188358	0.224062	-1.00911	-0.0130781	1.00911	down	-1.16625	-0.221879	1.16625	down	-1.02415	-0.0344259	1.02415	down	1.02795	0.0397719	1.02795	up	1.08012	0.111188	1.08012	up	1.04328	0.0611197	1.04328	up	-1.05428	-0.0762645	1.05428	down	250.655	262.36	263.281	270.356	251.986	247.326	216.396	221.2	228.024	244.229	269.105	245.236	279.406	243.545	268.958
17454617	0.0411738	0.983478	0.999968	0.000388488	0.698042	0.765158	1.00874	0.0125546	1.00874	up	1.30056	0.37913	1.30056	up	1.05654	0.0793524	1.05654	up	-1.03764	-0.053305	1.03764	down	1.02275	0.0324507	1.02275	up	-1.08681	-0.120103	1.08681	down	1.25896	0.332228	1.25896	up	116.33	107.384	134.965	119.938	123.691	116.653	167.748	161.312	137.062	129.559	125.956	121.852	114.776	104.239	129.471
17455386	0.0820883	0.867249	0.999968	0.00159951	0.0662907	0.126323	1.09536	0.131406	1.09536	up	1.22538	0.293226	1.22538	up	1.03765	0.0533201	1.03765	up	-1.04148	-0.0586362	1.04148	down	-1.11294	-0.154377	1.11294	down	1.01357	0.0194499	1.01357	up	1.06108	0.085529	1.06108	up	30.2682	27.5486	29.1514	31.5433	33.7761	29.9847	35.7059	35.9687	34.8249	31.7841	29.4795	28.9846	30.9529	29.7184	30.7423
17456152	0.0291104	0.963926	0.999968	0.000166273	0.440269	0.691227	1.32565	0.406697	1.32565	up	1.27124	0.346232	1.27124	up	1.01593	0.0228027	1.01593	up	1.08969	0.123923	1.08969	up	-1.05174	-0.0727825	1.05174	down	1.4219	0.507817	1.4219	up	1.18974	0.250647	1.18974	up	48.169	46.6934	55.0081	66.6783	62.3171	69.3652	62.8168	61.7399	65.537	51.7783	51.4824	48.6672	59.2525	76.3892	82.3965
17456161	0.087896	0.998916	0.999968	0.00182388	0.970843	0.709286	1.05297	0.0744608	1.05297	up	1.16035	0.214561	1.16035	up	1.00144	0.00206884	1.00144	up	1.01267	0.0181618	1.01267	up	1.01751	0.0250462	1.01751	up	1.06478	0.0905538	1.06478	up	1.17898	0.237538	1.17898	up	24.9249	25.5021	29.108	27.6761	28.8763	27.0283	30.8059	29.6237	31.6748	27.3437	26.6797	25.4713	27.3971	28.6821	28.5465
17456381	0.0937826	0.993055	0.999968	0.00209182	0.8271	0.0864396	1.20241	0.265926	1.20241	up	1.19482	0.25679	1.19482	up	1.07004	0.0976683	1.07004	up	1.04319	0.0609951	1.04319	up	1.10395	0.14268	1.10395	up	1.17223	0.229253	1.17223	up	1.23268	0.301802	1.23268	up	136.383	143.645	161.865	186.76	175.854	167.851	182.852	161.217	183.485	169.428	170.504	134.49	193.73	181.81	177.676
17456969	0.0402389	0.941466	0.999968	0.000361565	0.261878	0.686518	-1.09329	-0.128671	1.09329	down	-1.10524	-0.144363	1.10524	down	-1.00187	-0.00270128	1.00187	down	-1.04505	-0.0635657	1.04505	down	1.02579	0.0367301	1.02579	up	-1.1404	-0.189536	1.1404	down	-1.07544	-0.104932	1.07544	down	30.4014	29.6842	28.0064	25.7122	27.3111	27.5421	26.1603	27.2502	26.2598	28.9168	29.5338	29.4284	25.279	26.2609	25.5271
17457807	0.0949443	0.941466	0.999968	0.00215892	0.257333	0.00608718	-1.11059	-0.151331	1.11059	down	1.06355	0.0888925	1.06355	up	-1.03535	-0.0501142	1.03535	down	-1.08727	-0.120712	1.08727	down	-1.16078	-0.2151	1.16078	down	-1.16629	-0.221929	1.16629	down	-1.05416	-0.076093	1.05416	down	68.2306	69.5312	66.7973	58.363	62.0394	63.8921	69.1482	77.2509	71.3693	62.7296	66.5271	68.421	55.0402	52.0901	62.7774
17458393	0.0702731	0.981872	0.999968	0.00108476	0.668993	0.39796	1.95935	0.970373	1.95935	up	2.22198	1.15184	2.22198	up	1.25134	0.323473	1.25134	up	1.14521	0.195616	1.14521	up	-1.04227	-0.0597235	1.04227	down	1.79317	0.842516	1.79317	up	1.70367	0.768647	1.70367	up	33.6361	34.8563	35.3322	70.0558	66.569	66.8153	115.404	58.9814	66.7638	42.3347	45.5623	42.0804	67.0834	79.4354	87.8256
17458962	0.0399615	0.943012	0.999968	0.000345268	0.268396	0.809576	1.62913	0.7041	1.62913	up	1.27911	0.355142	1.27911	up	1.01599	0.022885	1.01599	up	1.13635	0.18441	1.13635	up	-1.22491	-0.292672	1.22491	down	1.82213	0.865625	1.82213	up	1.02782	0.039585	1.02782	up	29.6579	28.7669	38.3102	43.5249	48.9826	66.2877	37.4913	40.9736	44.5285	32.4114	35.245	30.0068	43.0771	73.2915	65.6828
17459276	0.0322758	0.867249	0.999968	0.000204189	0.0646299	0.234912	1.08243	0.11427	1.08243	up	1.01717	0.0245647	1.01717	up	-1.04119	-0.0582291	1.04119	down	1.04778	0.0673367	1.04778	up	1.0567	0.079566	1.0567	up	1.18086	0.239836	1.18086	up	1.11912	0.16236	1.11912	up	359.64	376.683	370.794	396.359	409.267	392.715	358.601	381.733	386.179	363.394	354.274	345.679	403.717	448.155	405.022
17459415	0.0117906	0.943012	0.999968	2.50979e-05	0.275103	0.0324231	1.50217	0.58705	1.50217	up	1.72312	0.785026	1.72312	up	1.22811	0.296437	1.22811	up	1.00147	0.0021189	1.00147	up	1.25055	0.322565	1.25055	up	1.22496	0.292732	1.22496	up	1.75461	0.811153	1.75461	up	47.606	55.4202	57.8707	96.6827	72.5769	73.7566	77.3053	104.771	96.4463	72.4303	57.3927	68.0332	85.8351	83.5579	72.4785
17459453	0.0939807	0.984063	0.999968	0.00209963	0.712752	0.993627	1.11296	0.154395	1.11296	up	1.13787	0.186341	1.13787	up	1.00095	0.00137584	1.00095	up	1.02384	0.033994	1.02384	up	-1.02542	-0.0362107	1.02542	down	1.1384	0.187014	1.1384	up	1.10861	0.148754	1.10861	up	740.126	738.952	709.254	831.689	755.552	851.004	837.03	830.089	822.508	772.432	718.017	701.409	805.197	832.447	856.244
17460831	0.0320112	0.867249	0.999968	0.000197258	0.0340504	0.893756	1.30984	0.389387	1.30984	up	1.5272	0.610889	1.5272	up	1.12727	0.172837	1.12727	up	1.06187	0.0866102	1.06187	up	-1.17737	-0.235573	1.17737	down	1.23384	0.30316	1.23384	up	1.15067	0.202479	1.15067	up	48.1617	43.1064	49.0312	61.3423	60.6617	61.4742	80.0694	76.5683	59.1409	48.1301	55.5611	54.5275	61.0646	68.7759	65.2166
17462191	0.0689241	0.992582	0.999968	0.00103653	0.813174	0.992267	1.21306	0.278653	1.21306	up	1.10735	0.147116	1.10735	up	-1.03318	-0.047085	1.03318	down	1.01777	0.0254121	1.01777	up	1.01407	0.0201624	1.01407	up	1.27558	0.35115	1.27558	up	1.16019	0.214363	1.16019	up	52.3537	51.9791	59.8673	67.2067	66.531	65.0397	65.6091	57.1074	59.043	55.6597	54.5175	48.6819	59.6028	75.9813	67.7004
17462437	0.00731701	0.867249	0.999968	1.26967e-05	0.0380159	0.185187	1.35697	0.440387	1.35697	up	1.06563	0.0917007	1.06563	up	-1.0267	-0.0380092	1.0267	down	1.32096	0.401592	1.32096	up	-1.04222	-0.0596554	1.04222	down	1.84036	0.879989	1.84036	up	1.04976	0.0700545	1.04976	up	24.5757	24.8	24.097	30.4865	30.1055	39.9832	27.5	24.7917	26.0673	24.8032	22.7104	24.0914	35.7195	51.248	46.2086
17462788	0.0741048	0.954203	0.999968	0.00122695	0.376349	0.775728	-1.01259	-0.0180461	1.01259	down	1.02251	0.0321085	1.02251	up	-1.01211	-0.0173718	1.01211	down	1.0078	0.0112089	1.0078	up	-1.0006	-0.000865936	1.0006	down	1.00733	0.0105346	1.00733	up	1.03427	0.0486143	1.03427	up	19.9431	19.9779	19.7327	19.4251	19.9465	19.5435	20.2011	20.5402	20.2557	19.5062	19.4289	20.0087	19.5718	19.8539	19.9471
17463184	0.0349418	0.959031	0.999968	0.000249257	0.412983	0.492089	1.42961	0.51562	1.42961	up	1.12623	0.171499	1.12623	up	-1.07567	-0.105241	1.07567	down	1.14593	0.196523	1.14593	up	1.07396	0.102943	1.07396	up	1.76221	0.817383	1.76221	up	1.30106	0.379683	1.30106	up	32.8475	28.0176	27.5887	48.2811	41.8481	36.7165	34.7417	32.2453	32.3761	29.4954	26.92	25.6917	36.9688	58.4085	51.6988
17465856	0.0274566	0.966978	0.999968	0.000151864	0.460992	0.827707	-1.01819	-0.0260069	1.01819	down	1.36763	0.45168	1.36763	up	1.07461	0.103809	1.07461	up	-1.07502	-0.104358	1.07502	down	-1.03161	-0.0448909	1.03161	down	-1.17623	-0.234173	1.17623	down	1.23369	0.302981	1.23369	up	167.224	202.561	223.007	229.158	172.53	181.004	263.215	272.575	269.33	228.84	214.044	191.376	178.121	180.225	179.437
17466033	0.0947041	0.832324	0.999968	0.00213083	0.00284186	0.0236491	-1.03953	-0.055926	1.03953	down	-1.01925	-0.0275025	1.01925	down	-1.0203	-0.0289906	1.0203	down	-1.00015	-0.000223318	1.00015	down	1.17814	0.236515	1.17814	up	-1.019	-0.0271587	1.019	down	1.17936	0.238003	1.17936	up	131.476	129.757	144.852	127.079	136.032	127.257	134.68	135.71	127.688	127.304	131.714	138.755	132.441	127.754	129.957
17466060	0.00168634	0.906576	0.999968	1.18177e-06	0.138327	0.151623	1.44365	0.52972	1.44365	up	1.21967	0.28649	1.21967	up	1.04235	0.0598459	1.04235	up	1.15701	0.2104	1.15701	up	-1.03279	-0.0465493	1.03279	down	1.60244	0.680275	1.60244	up	1.13296	0.180095	1.13296	up	28.6378	28.25	29.1856	41.778	40.429	42.0602	39.9213	32.9332	32.5849	27.8597	31.1138	30.8492	43.1911	52.8765	48.1799
17466424	0.0546853	0.867249	0.999968	0.000606912	0.0639096	0.650123	-1.01885	-0.0269357	1.01885	down	-1.01186	-0.0170083	1.01186	down	1.02234	0.0318802	1.02234	up	-1.01357	-0.0194461	1.01357	down	-1.00084	-0.00121069	1.00084	down	-1.05575	-0.078262	1.05575	down	-1.03534	-0.0500992	1.03534	down	20.1933	19.7777	19.9349	19.7093	19.244	19.8475	19.6875	19.7984	19.7158	20.6132	20.2116	20.4193	19.0479	19.2596	19.7068
17466532	0.000942246	0.992582	0.999968	3.06566e-07	0.820407	0.129232	1.29191	0.3695	1.29191	up	1.11361	0.155249	1.11361	up	1.04314	0.060928	1.04314	up	1.03067	0.0435888	1.03067	up	1.01473	0.0210977	1.01473	up	1.27647	0.352161	1.27647	up	1.08329	0.115419	1.08329	up	36.1458	40.4343	40.1783	48.7623	51.4919	50.4276	43.2572	44.1722	42.442	38.9603	42.3206	40.4248	50.2649	51.2616	53.802
17466624	0.0364543	0.992094	0.999968	0.000288154	0.805047	0.780483	1.89613	0.923058	1.89613	up	1.91948	0.940712	1.91948	up	-1.07557	-0.105097	1.07557	down	1.11489	0.156898	1.11489	up	1.06544	0.091451	1.06544	up	2.27372	1.18505	2.27372	up	2.19963	1.13726	2.19963	up	47.2236	51.9962	54.8392	97.8345	101.054	92.8495	155.967	73.1398	83.48	51.0338	50.394	42.0797	105.678	98.4186	122.308
17467269	0.0241101	0.981872	0.999968	0.000106474	0.669369	0.836701	1.05847	0.0819766	1.05847	up	1.38404	0.468884	1.38404	up	-1.01777	-0.0254149	1.01777	down	-1.02586	-0.0368301	1.02586	down	1.07756	0.107765	1.07756	up	1.05013	0.0705614	1.05013	up	1.51789	0.602064	1.51789	up	29.2969	28.8423	29.7017	32.3051	32.2739	28.5457	49.3337	34.7682	38.7928	30.4327	28.8605	27.1041	31.7498	30.2187	28.7333
17468048	0.0705532	0.943012	0.999968	0.00109674	0.26911	0.162671	-1.11616	-0.15855	1.11616	down	-1.19572	-0.257876	1.19572	down	-1.0911	-0.125778	1.0911	down	1.02251	0.0321116	1.02251	up	-1.05612	-0.0787705	1.05612	down	-1.00046	-0.000660419	1.00046	down	-1.15739	-0.210869	1.15739	down	46.0643	47.0596	47.1996	42.3841	43.0047	40.369	41.4124	38.6619	37.3811	42.0756	41.6978	44.8972	40.7717	46.7753	41.2468
17468138	0.0412217	0.890577	0.999968	0.000390431	0.0927719	0.700662	-1.28918	-0.366451	1.28918	down	-1.20227	-0.265762	1.20227	down	1.00067	0.0009664	1.00067	up	1.13116	0.177799	1.13116	up	-1.08608	-0.119127	1.08608	down	-1.14046	-0.189618	1.14046	down	-1.30663	-0.385855	1.30663	down	95.5334	81.9339	80.5932	69.1441	65.7799	64.7337	77.6255	68.3002	68.4675	83.9294	82.1379	91.6922	83.609	70.1923	72.6115
17468340	0.0183268	0.994998	0.999968	6.02898e-05	0.863055	0.649636	-1.07107	-0.0990527	1.07107	down	1.1518	0.203894	1.1518	up	-1.02096	-0.0299265	1.02096	down	-1.02571	-0.0366206	1.02571	down	1.00819	0.0117615	1.00819	up	-1.07605	-0.105747	1.07605	down	1.18557	0.245582	1.18557	up	97.6698	88.7031	99.2788	90.4545	89.1156	86.8398	103.084	115.388	110.493	93.7574	101.518	84.9143	89.3089	82.7882	87.7339
17468573	0.0791403	0.943012	0.999968	0.00146303	0.301219	0.528556	1.09536	0.131402	1.09536	up	1.14052	0.189689	1.14052	up	-1.10353	-0.142132	1.10353	down	1.00102	0.00146659	1.00102	up	1.03176	0.0451121	1.03176	up	1.20999	0.275001	1.20999	up	1.29858	0.376934	1.29858	up	40.9546	38.64	41.2839	44.9579	42.3892	45.0534	46.4334	44.5539	46.8501	36.3805	35.9662	37.1534	42.3675	44.1935	45.9961
17468702	0.0727152	0.97546	0.999968	0.00116714	0.547052	0.147981	-1.22437	-0.292035	1.22437	down	-1.10561	-0.144842	1.10561	down	-1.06502	-0.090885	1.06502	down	1.00121	0.00174808	1.00121	up	-1.07061	-0.0984298	1.07061	down	-1.14822	-0.199402	1.14822	down	-1.11141	-0.152387	1.11141	down	63.4563	60.0372	57.6446	47.5243	49.8876	50.4675	58.7891	53.3548	51.8058	57.6225	51.3686	61.4168	47.5596	49.3718	51.1424
17469217	0.0415287	0.981872	0.999968	0.000396643	0.662965	0.92794	1.58059	0.660462	1.58059	up	1.16777	0.223754	1.16777	up	1.04642	0.0654573	1.04642	up	-1.07281	-0.101397	1.07281	down	1.04184	0.0591307	1.04184	up	1.40796	0.493607	1.40796	up	1.16266	0.217428	1.16266	up	37.2664	34.1791	32.6438	55.1865	50.3041	59.1425	48.4163	38.5215	35.5021	36.8955	33.1807	38.9166	46.7432	54.9541	51.7662
17469365	0.0172066	0.911529	0.999968	5.01701e-05	0.160399	0.975693	-1.01985	-0.0283613	1.01985	down	1.11827	0.161273	1.11827	up	-1.02357	-0.0336164	1.02357	down	1.04337	0.0612556	1.04337	up	-1.01797	-0.0257003	1.01797	down	1.04718	0.0665107	1.04718	up	1.12443	0.169189	1.12443	up	39.3353	39.0159	38.268	37.6572	38.8134	37.8807	45.1181	43.6092	41.7421	38.6507	36.3865	38.9407	39.7537	41.204	38.3928
17469848	0.0989686	0.88687	0.999968	0.0023795	0.0896745	0.256112	-1.00729	-0.0104822	1.00729	down	1.0436	0.0615727	1.0436	up	-1.02136	-0.0304893	1.02136	down	1.00095	0.00137043	1.00095	up	1.09663	0.133077	1.09663	up	1.01493	0.0213776	1.01493	up	1.16889	0.225139	1.16889	up	39.5824	41.0518	38.3597	38.799	39.1466	40.154	43.4247	41.5351	39.2792	37.6704	41.0419	37.8396	40.7006	40.5448	37.0634
17470146	0.0702731	0.867249	0.999968	0.00108418	0.0456545	0.291405	1.00566	0.00814025	1.00566	up	-1.02087	-0.0297949	1.02087	down	1.03744	0.0530241	1.03744	up	-1.00343	-0.00493765	1.00343	down	-1.00948	-0.0136154	1.00948	down	-1.03514	-0.0498215	1.03514	down	-1.06913	-0.0964344	1.06913	down	25.1911	26.7317	25.455	25.8041	26.1062	25.8802	25.2646	25.0929	25.4143	26.8154	26.7824	26.6502	25.8724	25.9854	25.6669
17470291	0.0621391	0.943012	0.999968	0.000806447	0.283658	0.0602289	1.06063	0.0849198	1.06063	up	1.01885	0.0269453	1.01885	up	1.00151	0.00217549	1.00151	up	1.0596	0.0835265	1.0596	up	1.0267	0.0380079	1.0267	up	1.12215	0.166271	1.12215	up	1.04447	0.0627777	1.04447	up	22.8016	23.8205	24.6436	25.5845	24.7451	25.2258	23.919	24.1394	24.518	23.8886	23.2905	24.1666	25.8436	26.2418	28.0154
17470354	0.0685771	0.862861	0.999968	0.00102832	0.0206297	0.0129691	1.06913	0.096434	1.06913	up	1.06034	0.0845315	1.06034	up	1.01775	0.0253849	1.01775	up	1.00638	0.00917403	1.00638	up	1.1681	0.224167	1.1681	up	1.05718	0.0802231	1.05718	up	1.21699	0.283313	1.21699	up	328.479	357.708	359.484	353.507	380.449	383.804	386.466	365.85	356.156	353.23	371.728	339.124	369.553	385.076	369.714
17471127	0.0727518	0.990792	0.999968	0.00118364	0.771639	0.464463	1.38899	0.47404	1.38899	up	1.51381	0.598184	1.51381	up	-1.01185	-0.016994	1.01185	down	1.06593	0.0921076	1.06593	up	1.14642	0.197132	1.14642	up	1.49811	0.583142	1.49811	up	1.75602	0.81231	1.75602	up	61.1819	69.3077	71.1798	101.449	86.9708	91.6727	136.962	87.9505	86.9236	65.0943	67.7317	66.0813	80.208	119.367	102.316
17471616	0.045472	0.994998	0.999968	0.000456989	0.861986	0.0455113	-1.01741	-0.0248949	1.01741	down	-1.04368	-0.061684	1.04368	down	1.01793	0.0256329	1.01793	up	1.00952	0.0136757	1.00952	up	1.01574	0.0225317	1.01574	up	-1.02587	-0.036852	1.02587	down	-1.04593	-0.0647852	1.04593	down	19.9154	20.3659	19.7774	19.6323	19.6167	19.7779	19.2718	18.9177	19.3538	20.071	20.7403	20.3248	19.6645	20.2683	19.6621
17472735	0.0729191	0.837276	0.999968	0.00119414	0.00818436	0.425208	-1.01387	-0.0198733	1.01387	down	1.00063	0.0009017	1.00063	up	1.0401	0.0567234	1.0401	up	-1.00818	-0.0117569	1.00818	down	-1.01561	-0.0223532	1.01561	down	-1.06316	-0.0883536	1.06316	down	-1.05568	-0.0781749	1.05568	down	20.2241	19.4794	19.3192	19.4408	19.4416	19.3214	19.5729	19.6837	19.7918	20.7624	20.3939	20.2247	19.0687	19.3815	19.2823
17474371	0.0708311	0.945799	0.999968	0.00110874	0.332984	0.275746	1.233	0.302171	1.233	up	1.02398	0.0341942	1.02398	up	-1.16945	-0.225829	1.16945	down	-1.00512	-0.00737254	1.00512	down	1.00098	0.00141652	1.00098	up	1.43458	0.520627	1.43458	up	1.19867	0.261439	1.19867	up	47.3779	42.369	42.8705	51.1307	62.994	50.0828	50.4542	46.0488	39.7692	38.1296	40.8749	34.5238	52.7964	53.4632	56.2797
17474396	0.0524456	0.940835	0.999968	0.000567441	0.214599	0.764676	-1.15502	-0.207922	1.15502	down	-1.06855	-0.0956574	1.06855	down	-1.04111	-0.0581215	1.04111	down	1.02536	0.0361282	1.02536	up	1.03158	0.0448604	1.03158	up	-1.08198	-0.113672	1.08198	down	1.00509	0.00732454	1.00509	up	33.3558	32.242	30.5387	28.609	26.4092	28.2108	29.7398	31.5398	28.6987	31.142	30.8642	30.2799	27.7677	27.8408	29.722
17474400	0.0415287	0.990945	0.999968	0.000397842	0.779235	0.864502	-1.0233	-0.0332266	1.0233	down	-1.11373	-0.155394	1.11373	down	1.01163	0.0166839	1.01163	up	-1.01799	-0.0257262	1.01799	down	-1.00253	-0.00364923	1.00253	down	-1.05383	-0.0756367	1.05383	down	-1.12953	-0.175728	1.12953	down	74.5664	73.8378	77.3314	70.2578	78.3897	72.147	68.8164	66.4173	67.4326	76.3891	76.9064	75.0329	73.0476	71.8534	71.7605
17474529	0.0672332	0.96068	0.999968	0.000986794	0.418388	0.210977	1.06447	0.0901291	1.06447	up	1.0144	0.0206237	1.0144	up	1.0055	0.00791089	1.0055	up	1.04739	0.0667926	1.04739	up	1.00457	0.00657479	1.00457	up	1.10881	0.149011	1.10881	up	1.01346	0.0192876	1.01346	up	27.6908	28.1518	28.2446	30.0575	30.315	29.1448	26.709	29.3599	29.3082	28.5224	27.6705	28.3607	29.8213	32.1374	31.8386
17474547	0.0402389	0.97521	0.999968	0.000360494	0.51439	0.0829808	-1.16788	-0.223896	1.16788	down	-1.12257	-0.166803	1.12257	down	-1.06723	-0.0938754	1.06723	down	-1.04899	-0.0690012	1.04899	down	-1.00595	-0.00855223	1.00595	down	-1.14792	-0.199022	1.14792	down	-1.0581	-0.0814794	1.0581	down	45.3547	44.1138	45.3843	39.8933	37.8746	37.7274	39.7507	42.1468	38.3139	42.5951	40.364	43.4482	40.1954	34.8399	35.2644
17476364	0.0893343	0.96068	0.999968	0.00188279	0.421566	0.786745	1.24058	0.311013	1.24058	up	1.68822	0.755502	1.68822	up	1.03588	0.0508625	1.03588	up	1.1562	0.209387	1.1562	up	-1.12229	-0.166445	1.12229	down	1.38467	0.469538	1.38467	up	1.45215	0.538194	1.45215	up	33.1708	35.4971	36.4133	41.2743	42.2468	46.9469	83.195	52.6996	47.0532	38.309	31.3428	39.692	46.1776	52.3182	52.3712
17476456	0.00648485	0.940376	0.999968	9.37726e-06	0.213151	0.382804	1.41022	0.49592	1.41022	up	1.16442	0.219615	1.16442	up	-1.06856	-0.0956731	1.06856	down	1.06594	0.0921319	1.06594	up	1.11736	0.160096	1.11736	up	1.60628	0.683725	1.60628	up	1.39029	0.475384	1.39029	up	48.7476	46.6917	54.3058	75.5147	67.4319	68.0774	58.1539	56.1817	59.7308	50.7582	43.8237	45.5433	66.528	73.966	85.3232
17476578	0.0548938	0.927051	0.999968	0.000620275	0.194631	0.210543	1.12416	0.168842	1.12416	up	1.08552	0.118393	1.08552	up	-1.01776	-0.0253938	1.01776	down	1.0189	0.0270109	1.0189	up	1.09803	0.134916	1.09803	up	1.16574	0.221246	1.16574	up	1.2131	0.278702	1.2131	up	30.7788	28.8556	30.2128	33.274	33.2426	34.4629	31.5434	30.5628	35.6032	30.2656	27.2232	30.8922	32.6364	35.6207	34.6848
17477428	0.024593	0.980022	0.999968	0.00011847	0.618336	0.90405	-1.1936	-0.25532	1.1936	down	-1.04191	-0.0592302	1.04191	down	-1.02714	-0.038626	1.02714	down	1.00818	0.0117601	1.00818	up	1.02719	0.0386969	1.02719	up	-1.15263	-0.204934	1.15263	down	1.01262	0.0180928	1.01262	up	384.763	374.861	364.085	310.533	326.93	304.178	355.543	353.11	369.807	334.187	399.175	363.272	319.414	330.164	300.072
17477670	0.0490853	0.97521	0.999968	0.000507004	0.509206	0.0760405	1.33614	0.418073	1.33614	up	1.22192	0.289152	1.22192	up	1.05495	0.0771783	1.05495	up	1.21375	0.279476	1.21375	up	1.06585	0.0920038	1.06585	up	1.53727	0.62037	1.53727	up	1.23454	0.303977	1.23454	up	36.3808	39.561	39.5545	46.9387	52.1348	55.4925	51.1738	42.6352	47.6047	40.7926	41.1125	39.8547	53.8076	66.7862	67.5701
17477988	0.0402389	0.943012	0.999968	0.000357469	0.308826	0.87249	1.13315	0.180335	1.13315	up	1.12107	0.164875	1.12107	up	-1.04196	-0.0593003	1.04196	down	1.06161	0.0862501	1.06161	up	-1.00593	-0.00853427	1.00593	down	1.25343	0.325885	1.25343	up	1.16122	0.215641	1.16122	up	64.4558	59.2657	62.6771	72.4924	74.8739	64.1814	70.359	67.8002	70.7164	65.9325	57.9174	55.4259	74.3296	72.8205	77.0033
17478961	0.0554806	0.998916	0.999968	0.000654123	0.966561	0.650627	-1.07907	-0.109784	1.07907	down	1.1247	0.169543	1.1247	up	1.01964	0.0280541	1.01964	up	1.01767	0.0252635	1.01767	up	1.00277	0.00399748	1.00277	up	-1.08116	-0.112574	1.08116	down	1.1061	0.145486	1.1061	up	41.9975	42.8726	37.7621	35.8734	40.2265	37.5	46.7631	46.3948	44.5862	42.5585	40.5793	41.7354	43.0961	35.9532	36.8091
17479668	0.0878867	0.88962	0.999968	0.00182052	0.0915284	0.202268	-1.11563	-0.157854	1.11563	down	1.03897	0.0551494	1.03897	up	-1.01735	-0.0248137	1.01735	down	-1.01673	-0.023938	1.01673	down	1.24744	0.318973	1.24744	up	-1.11495	-0.156979	1.11495	down	1.31854	0.398936	1.31854	up	45.3595	38.5974	44.4691	37.8706	37.872	39.0937	44.2072	48.2211	40.9599	46.6115	42.3873	37.4237	35.7518	35.6242	41.8857
17480018	0.0343187	0.980022	0.999968	0.000237259	0.630973	0.427767	2.32321	1.21612	2.32321	up	2.04597	1.03279	2.04597	up	1.03759	0.0532322	1.03759	up	1.34839	0.431238	1.34839	up	-1.00053	-0.000769794	1.00053	down	3.01911	1.59412	3.01911	up	1.9708	0.978784	1.9708	up	23.3396	25.0112	24.6052	58.6217	56.6108	54.27	82.9655	37.5809	39.4538	25.8273	25.2684	24.5851	62.6549	91.7137	76.8378
17480078	0.0912746	0.943012	0.999968	0.00193359	0.303403	0.0484532	1.16418	0.219311	1.16418	up	1.06122	0.0857228	1.06122	up	1.04155	0.0587328	1.04155	up	1.01309	0.0187581	1.01309	up	1.11394	0.155674	1.11394	up	1.13236	0.179336	1.13236	up	1.13498	0.182664	1.13498	up	280.826	246.872	282.534	304.947	325.605	311.259	307.53	274.662	277.146	295.234	284.794	263.222	307.742	331.042	315.434
17480216	0.0709515	0.990945	0.999968	0.00111319	0.783672	0.342874	1.36496	0.448864	1.36496	up	1.37159	0.455848	1.37159	up	1.03372	0.0478514	1.03372	up	1.02943	0.0418469	1.02943	up	1.13442	0.181958	1.13442	up	1.3593	0.442859	1.3593	up	1.5052	0.589955	1.5052	up	26.8438	26.7046	36.0075	50.3798	39.1579	33.2745	41.8531	38.3449	41.501	33.2696	32.2906	26.5407	41.7544	37.5929	45.6216
17480327	0.0757815	0.994998	0.999968	0.00129758	0.8733	0.0270229	1.24006	0.310405	1.24006	up	1.17896	0.237519	1.17896	up	1.11306	0.15453	1.11306	up	1.10281	0.141188	1.10281	up	1.06587	0.092034	1.06587	up	1.22864	0.297063	1.22864	up	1.12898	0.175023	1.12898	up	53.2263	45.9548	56.7971	63.3301	62.892	66.5121	62.8202	59.3951	61.0146	61.0116	62.0638	50.5925	64.2235	74.3441	74.417
17481640	0.0947041	0.927185	0.999968	0.00213634	0.195097	0.770693	1.04768	0.0671992	1.04768	up	1.18031	0.239161	1.18031	up	-1.00104	-0.0014952	1.00104	down	1.07384	0.102783	1.07384	up	-1.04879	-0.068727	1.04879	down	1.12621	0.171477	1.12621	up	1.12656	0.17193	1.12656	up	107.247	90.3506	88.8936	98.2313	101.356	99.4885	113.011	116.137	107.914	94.4123	94.1799	96.5712	113.178	99.5104	108.909
17482021	0.0554806	0.904469	0.999968	0.000667536	0.120304	0.333854	-1.01533	-0.0219509	1.01533	down	1.08293	0.114939	1.08293	up	-1.08321	-0.115309	1.08321	down	1.01809	0.0258697	1.01809	up	1.00406	0.00584284	1.00406	up	1.08615	0.119227	1.08615	up	1.1778	0.236091	1.1778	up	38.8625	40.9491	37.9147	37.5377	39.7038	38.6776	43.8844	42.7896	40.807	36.6453	37.4574	34.5853	40.6844	40.1481	37.2416
17482307	0.0612881	0.983478	0.999968	0.000782108	0.701869	0.385295	1.15756	0.211088	1.15756	up	1.01273	0.0182516	1.01273	up	-1.00456	-0.00656907	1.00456	down	1.0591	0.0828346	1.0591	up	1.0276	0.0392745	1.0276	up	1.23156	0.300492	1.23156	up	1.04543	0.0640952	1.04543	up	217.568	202.601	226.657	274.55	228.067	247.488	227.634	214.185	212.845	230.321	218.745	195.615	278.863	260.238	253.679
17483546	0.0274566	0.874587	0.999968	0.000150554	0.0767334	0.153983	-1.03416	-0.0484583	1.03416	down	1.25053	0.322543	1.25053	up	-1.00086	-0.00123723	1.00086	down	1.01438	0.0205919	1.01438	up	-1.14005	-0.189098	1.14005	down	-1.01863	-0.0266291	1.01863	down	1.09785	0.134682	1.09785	up	134.966	115.942	116.686	120.034	113.731	120.931	147.14	153.721	157.871	124.494	120.221	121.685	126.289	118.974	114.683
17483577	0.0221789	0.963147	0.999968	9.47528e-05	0.439034	0.312929	2.32387	1.21653	2.32387	up	2.50122	1.32263	2.50122	up	1.06324	0.088471	1.06324	up	1.47521	0.560917	1.47521	up	-1.02597	-0.0369949	1.02597	down	3.22428	1.68898	3.22428	up	2.29289	1.19716	2.29289	up	32.8742	35.0263	34.3642	75.2215	72.2481	91.3744	132.539	71.7266	65.131	35.6422	36.9412	36.1226	78.8605	153.541	131.665
17484014	0.0801529	0.867249	0.999968	0.00149225	0.0311346	0.222226	1.11577	0.158042	1.11577	up	-1.07467	-0.103896	1.07467	down	-1.05096	-0.0717138	1.05096	down	1.01081	0.0155091	1.01081	up	1.14676	0.197559	1.14676	up	1.18531	0.245265	1.18531	up	1.12146	0.165377	1.12146	up	73.135	74.8177	83.3572	89.7287	85.2164	82.8598	73.584	69.3683	71.9947	77.1886	75.4348	67.4813	86.687	88.5147	85.2777
17484266	0.0161513	0.855048	0.999968	4.37912e-05	0.0104092	0.185159	-1.18327	-0.242785	1.18327	down	-1.10943	-0.149815	1.10943	down	-1.02148	-0.0306567	1.02148	down	-1.03055	-0.0434135	1.03055	down	1.15147	0.203478	1.15147	up	-1.19378	-0.255542	1.19378	down	1.06019	0.0843191	1.06019	up	27.6398	27.9054	28.7818	23.9313	23.9164	23.4111	23.7342	26.1814	26.1623	26.7457	26.4816	29.4075	23.213	22.4364	23.5068
17484295	0.0349418	0.941466	0.999968	0.000251371	0.259169	0.896154	-1.08934	-0.123449	1.08934	down	1.03281	0.0465813	1.03281	up	-1.0274	-0.0389969	1.0274	down	1.03282	0.0465824	1.03282	up	1.00031	0.000451885	1.00031	up	-1.0266	-0.0378696	1.0266	down	1.06145	0.08603	1.06145	up	41.6949	41.7891	39.1613	38.0925	38.2692	36.2101	42.0915	42.0892	42.4331	38.9395	40.2809	40.114	38.3533	39.9487	37.956
17484940	0.00708763	0.944191	0.999968	1.12738e-05	0.313064	0.0812072	1.36298	0.446764	1.36298	up	1.25923	0.33254	1.25923	up	1.00728	0.0104683	1.00728	up	1.1692	0.225524	1.1692	up	1.05905	0.0827716	1.05905	up	1.58208	0.66182	1.58208	up	1.32395	0.404844	1.32395	up	40.4261	37.6766	47.6641	61.8916	51.6033	57.5554	55.6488	52.2891	49.8165	43.2406	43.4864	39.458	59.2979	69.7417	71.0446
17485673	0.00520455	0.920252	0.999968	5.64444e-06	0.171354	0.133743	1.14847	0.199714	1.14847	up	1.34682	0.429558	1.34682	up	1.00801	0.0115104	1.00801	up	1.13209	0.178986	1.13209	up	1.00189	0.00271988	1.00189	up	1.28984	0.36719	1.28984	up	1.33864	0.420767	1.33864	up	28.8253	27.9516	30.1269	32.0129	36.8595	31.1617	38.8501	39.0066	39.1323	28.9282	28.188	30.4891	38.713	39.776	34.6465
17486807	0.0349418	0.941466	0.999968	0.000250478	0.262431	0.128519	1.14803	0.199163	1.14803	up	1.07999	0.111016	1.07999	up	1.0288	0.0409636	1.0288	up	1.09714	0.133746	1.09714	up	-1.00571	-0.00820923	1.00571	down	1.22429	0.291945	1.22429	up	1.0438	0.0618431	1.0438	up	21.8072	21.9432	23.1671	26.4446	25.9839	24.4113	23.1716	24.1496	24.9552	23.0327	23.0005	22.7867	25.5698	29.4702	29.3973
17486864	0.0638855	0.902024	0.999968	0.000870486	0.117718	0.529311	1.06243	0.0873688	1.06243	up	1.02766	0.0393621	1.02766	up	-1.03054	-0.0434031	1.03054	down	1.06427	0.0898682	1.06427	up	1.00071	0.00102361	1.00071	up	1.16525	0.22064	1.16525	up	1.0598	0.0837889	1.0598	up	20.8961	21.5458	22.0418	22.1668	22.9479	23.3955	22.5466	21.5792	22.1364	20.2997	21.0621	21.2073	23.5319	24.919	24.4651
17487001	0.0849129	0.92431	0.999968	0.00171287	0.191044	0.672689	-1.19952	-0.262454	1.19952	down	-1.37669	-0.461206	1.37669	down	-1.13196	-0.178821	1.13196	down	1.0179	0.0255942	1.0179	up	1.05647	0.0792507	1.05647	up	-1.04105	-0.0580397	1.04105	down	-1.1512	-0.203135	1.1512	down	43.9995	32.3426	37.7369	31.6691	31.019	31.6742	27.488	28.0086	26.7327	37.0722	33.4203	29.8841	30.0948	33.1576	32.8859
17487381	0.0813125	0.941466	0.999968	0.00155206	0.244789	0.693316	-1.12366	-0.168201	1.12366	down	1.03447	0.0488879	1.03447	up	-1.0538	-0.0755962	1.0538	down	-1.07893	-0.109607	1.07893	down	1.08465	0.117231	1.08465	up	-1.15046	-0.202212	1.15046	down	1.1824	0.241715	1.1824	up	60.5642	59.7779	50.1835	50.8322	50.2686	50.1166	64.1361	58.8361	53.2992	51.5032	53.4151	56.435	49.1486	43.854	47.3054
17487952	0.077614	0.972091	0.999968	0.00135744	0.492771	0.169347	1.36212	0.445858	1.36212	up	1.24007	0.310426	1.24007	up	1.11492	0.156935	1.11492	up	1.15232	0.204547	1.15232	up	-1.01282	-0.0183827	1.01282	down	1.40783	0.49347	1.40783	up	1.09818	0.135109	1.09818	up	29.2394	25.7358	30.474	40.4539	37.6912	38.0091	33.7497	30.9654	41.844	30.1571	32.585	32.3413	39.0544	56.5442	40.1563
17488032	0.0822395	0.980308	0.999968	0.00161732	0.644886	0.502889	1.1583	0.212009	1.1583	up	1.24389	0.314858	1.24389	up	1.00395	0.00569296	1.00395	up	1.08411	0.116513	1.08411	up	-1.00254	-0.00366306	1.00254	down	1.25078	0.32283	1.25078	up	1.23585	0.305502	1.23585	up	60.8627	63.751	72.8751	75.2684	76.1837	76.6313	90.3879	77.4143	77.7734	73.6665	62.9174	61.7331	73.3356	92.1052	82.8903
17488292	0.0621391	0.943012	0.999968	0.000799838	0.301397	0.0952974	-1.10991	-0.150436	1.10991	down	-1.06755	-0.0943019	1.06755	down	-1.03678	-0.05211	1.03678	down	1.0064	0.00919819	1.0064	up	-1.04714	-0.0664523	1.04714	down	-1.06373	-0.0891282	1.06373	down	-1.07821	-0.108644	1.07821	down	437.231	432.233	438.898	401.568	385.489	391.89	409.738	405.952	409.872	425.364	409.73	427.045	400.592	380.627	405.546
17489098	0.0927827	0.867249	0.999968	0.00205093	0.0577301	0.25487	1.12882	0.17482	1.12882	up	1.12052	0.164165	1.12052	up	-1.14916	-0.200582	1.14916	down	1.1324	0.17938	1.1324	up	1.23774	0.307704	1.23774	up	1.46895	0.554781	1.46895	up	1.59378	0.672451	1.59378	up	68.1053	79.7153	70.19	78.6462	84.7879	82.1986	87.0884	82.9185	74.2407	67.9242	66.3604	55.7085	102.38	81.6702	95.191
17489399	0.0252651	0.958681	0.999968	0.000124216	0.402974	0.738941	1.36364	0.44746	1.36364	up	1.24441	0.315463	1.24441	up	-1.03348	-0.0475038	1.03348	down	1.11946	0.162804	1.11946	up	-1.03065	-0.0435591	1.03065	down	1.57764	0.657768	1.57764	up	1.24782	0.319407	1.24782	up	28.7934	29.9231	28.4345	40.1239	38.2535	40.4733	42.8232	32.4328	33.9917	27.0533	29.3324	27.9691	37.6266	48.9063	47.3597
17489420	0.0241101	0.990945	0.999968	0.000109821	0.794101	0.194739	1.17641	0.234388	1.17641	up	1.63748	0.711475	1.63748	up	1.07095	0.0988978	1.07095	up	1.05666	0.0795145	1.05666	up	1.17585	0.233709	1.17585	up	1.16071	0.215004	1.16071	up	1.79787	0.846286	1.79787	up	67.6188	68.7107	66.0645	83.7045	82.4481	72.4107	124.544	101.697	106.403	68.5139	69.7259	78.9223	94.186	67.7027	92.459
17490149	0.0187564	0.999915	0.999968	6.59216e-05	0.998959	0.234799	1.18113	0.240168	1.18113	up	1.81193	0.857525	1.81193	up	1.09874	0.135851	1.09874	up	1.09424	0.129933	1.09424	up	1.08993	0.124231	1.08993	up	1.1763	0.23425	1.1763	up	1.79739	0.845905	1.79739	up	36.2789	37.7223	42.9113	46.3317	47.5662	43.9078	58.4048	74.0897	80.7312	40.2485	40.284	48.0428	42.8177	64.5809	45.8492
17491026	0.0784588	0.969349	0.999968	0.00139002	0.477864	0.292179	1.53564	0.618841	1.53564	up	1.73206	0.792488	1.73206	up	1.08566	0.118571	1.08566	up	1.31016	0.389743	1.31016	up	-1.02829	-0.040249	1.02829	down	1.85319	0.890013	1.85319	up	1.5515	0.633667	1.5515	up	34.9322	28.539	37.2774	50.0825	47.195	56.9373	78.5608	46.6971	52.6383	38.0544	32.8154	38.0809	49.921	83.8344	72.3181
17491193	0.00807515	0.984063	0.999968	1.51799e-05	0.712917	0.641247	15.5978	3.96327	15.5978	up	14.3448	3.84246	14.3448	up	-1.0656	-0.0916622	1.0656	down	1.75589	0.8122	1.75589	up	-1.01164	-0.0166889	1.01164	down	29.1846	4.86714	29.1846	up	15.11	3.91743	15.11	up	20.6228	22.5226	28.8573	281.354	237.627	760.793	940.823	170.26	246.993	21.995	22.0284	22.8632	279.763	1009.34	975.164
17491853	0.0487631	0.930649	0.999968	0.00050064	0.19826	0.184971	1.12635	0.171661	1.12635	up	1.14398	0.194062	1.14398	up	-1.02335	-0.0332975	1.02335	down	1.03241	0.046014	1.03241	up	1.13253	0.179544	1.13253	up	1.19001	0.250972	1.19001	up	1.32584	0.406904	1.32584	up	146.371	131.293	163.744	160.078	178.624	157.259	164.146	158.455	181.126	137.738	147.582	144.445	173.955	167.032	170.295
17492406	0.0554806	0.983478	0.999968	0.000649256	0.701853	0.949266	-1.08164	-0.113221	1.08164	down	-1.07666	-0.106561	1.07666	down	-1.01298	-0.0186105	1.01298	down	1.01031	0.0148005	1.01031	up	1.00491	0.00706927	1.00491	up	-1.05688	-0.0798098	1.05688	down	-1.05766	-0.0808814	1.05766	down	23.5984	24.6578	23.1347	21.713	22.1601	22.1085	21.8423	22.0819	22.363	23.8468	22.8023	23.817	21.3239	23.0619	22.3078
17493689	0.0600026	0.948109	0.999968	0.00075052	0.352818	0.219064	1.06171	0.0863854	1.06171	up	1.20793	0.272533	1.20793	up	-1.04211	-0.0595023	1.04211	down	-1.12804	-0.17382	1.12804	down	1.01684	0.0240949	1.01684	up	-1.01955	-0.0279319	1.01955	down	1.27999	0.35613	1.27999	up	43.79	42.1239	42.5461	47.0315	49.2335	40.5628	47.9687	56.6354	50.9142	41.625	39.4293	42.2527	46.19	36.9657	38.3227
17493869	0.0784588	0.980022	0.999968	0.00142649	0.640264	0.117072	1.49781	0.582858	1.49781	up	1.4612	0.547157	1.4612	up	1.1246	0.169413	1.1246	up	1.27194	0.347035	1.27194	up	1.05396	0.075816	1.05396	up	1.69405	0.76048	1.69405	up	1.36942	0.453561	1.36942	up	34.7258	31.0036	31.9828	45.3468	49.4463	51.6029	61.2884	37.6092	46.6058	39.6356	32.6808	37.8091	55.4571	66.2999	64.7572
17494503	0.0574625	0.930649	0.999968	0.000704207	0.200412	0.812702	1.11112	0.152016	1.11112	up	1.12222	0.166361	1.12222	up	1.01294	0.0185525	1.01294	up	1.04629	0.0652884	1.04629	up	-1.04512	-0.0636668	1.04512	down	1.1477	0.198751	1.1477	up	1.06006	0.0841419	1.06006	up	40.4955	39.6291	42.8171	44.6623	46.192	45.6892	42.9341	49.5362	45.6616	40.3929	41.9662	42.1297	49.2385	46.0474	47.6183
17494664	0.0554806	0.990945	0.999968	0.000661035	0.791014	0.450267	1.22127	0.288378	1.22127	up	1.10916	0.149466	1.10916	up	-1.00409	-0.00588989	1.00409	down	1.03069	0.0436126	1.03069	up	1.05331	0.0749338	1.05331	up	1.2639	0.337881	1.2639	up	1.17307	0.23029	1.17307	up	24.3994	25.1104	26.3705	29.4733	32.4263	30.7933	28.8315	27.1208	28.1944	27.1354	23.8259	24.6858	28.8577	31.5071	35.4404
17495340	0.0274566	0.911219	0.999968	0.000151559	0.154637	0.0323859	1.10124	0.139123	1.10124	up	1.12904	0.175092	1.12904	up	1.0576	0.0807956	1.0576	up	-1.00801	-0.0115167	1.00801	down	1.07712	0.107178	1.07712	up	1.03298	0.0468111	1.03298	up	1.14987	0.201474	1.14987	up	32.543	32.6839	35.3623	36.3866	37.037	37.2731	37.6736	38.8184	37.0153	36.0664	34.6783	35.5744	37.2672	35.4712	37.0996
17496146	0.0665545	0.832324	0.999968	0.000962396	0.00387373	0.988567	1.02102	0.0300105	1.02102	up	1.01264	0.0181262	1.01264	up	-1.06378	-0.0891975	1.06378	down	-1.00763	-0.010959	1.00763	down	1.0713	0.0993624	1.0713	up	1.07792	0.108249	1.07792	up	1.15403	0.206686	1.15403	up	953.401	992.385	940.677	1016.42	939.68	991.847	977.23	961.745	983.353	936.966	880.095	896.581	980.705	964.101	979.356
17496898	0.0403714	0.941466	0.999968	0.000376539	0.228496	0.238022	-1.01699	-0.0243109	1.01699	down	1.20289	0.266509	1.20289	up	1.03037	0.0431628	1.03037	up	-1.04172	-0.0589692	1.04172	down	-1.09069	-0.125241	1.09069	down	-1.0916	-0.126443	1.0916	down	1.07037	0.098105	1.07037	up	29.6779	30.3525	30.052	29.6635	30.6622	28.2958	33.4631	37.4741	37.5739	31.8369	30.2655	30.733	29.5262	27.3302	28.2126
17496920	0.0840649	0.954553	0.999968	0.00168361	0.387762	0.422504	1.1062	0.145607	1.1062	up	1.03938	0.0557232	1.03938	up	-1.01928	-0.027554	1.01928	down	1.06972	0.0972387	1.06972	up	1.0138	0.0197667	1.0138	up	1.20614	0.2704	1.20614	up	1.07404	0.103044	1.07404	up	66.0409	58.8464	62.4285	69.7152	69.6093	67.6734	68.2769	63.6238	62.7112	59.949	65.5557	58.2961	70.1966	79.6965	71.8575
17496947	0.0502481	0.867249	0.999968	0.000535869	0.0639174	0.0341627	1.03899	0.0551777	1.03899	up	1.14175	0.191243	1.14175	up	1.10157	0.139564	1.10157	up	-1.03624	-0.0513639	1.03624	down	1.17449	0.232035	1.17449	up	-1.09866	-0.135751	1.09866	down	1.21732	0.283713	1.21732	up	42.5329	42.776	47.2873	46.6608	44.1869	46.8009	50.3824	56.2036	45.2206	46.7056	48.5668	50.6992	43.7612	44.1139	44.9211
17497091	0.0322078	0.941466	0.999968	0.00020143	0.233124	0.639992	1.2066	0.270943	1.2066	up	1.19368	0.255415	1.19368	up	-1.07879	-0.109408	1.07879	down	1.10171	0.139747	1.10171	up	1.0363	0.0514366	1.0363	up	1.43405	0.520099	1.43405	up	1.33446	0.416259	1.33446	up	77.4746	81.7445	86.7237	101.653	99.001	95.8696	111.345	89.7708	93.4576	80.8159	82.6542	65.4921	108.449	116.268	102.32
17497713	0.0402389	0.958732	0.999968	0.000367056	0.41107	0.517284	1.28888	0.36612	1.28888	up	1.14804	0.19917	1.14804	up	1.04683	0.0660291	1.04683	up	1.08443	0.116942	1.08443	up	-1.04922	-0.0693239	1.04922	down	1.33518	0.417032	1.33518	up	1.04523	0.0638172	1.04523	up	22.1541	21.7319	21.5593	26.1611	25.9025	32.7966	25.8589	23.5665	25.7722	22.4558	22.7012	23.3582	27.2608	34.8399	29.8415
17497718	0.000126274	0.976079	0.999968	4.96348e-09	0.557392	0.860069	5.29694	2.40516	5.29694	up	2.20704	1.14211	2.20704	up	-1.10264	-0.140956	1.10264	down	1.149	0.200384	1.149	up	1.00605	0.00869783	1.00605	up	6.71086	2.7465	6.71086	up	2.44828	1.29177	2.44828	up	52.2046	49.5406	58.8477	285.256	255.566	310.267	150.911	96.3122	112.571	47.2341	54.0408	44.4761	290.596	339.997	347.276
17497769	0.0165138	0.868058	0.999968	4.59678e-05	0.071221	0.0108489	1.15464	0.20744	1.15464	up	1.09646	0.132848	1.09646	up	1.03555	0.0503939	1.03555	up	1.16723	0.223083	1.16723	up	1.02107	0.0300767	1.02107	up	1.30146	0.380129	1.30146	up	1.08112	0.11253	1.08112	up	56.3019	49.4284	50.9097	60.3403	62.6458	57.6949	59.9927	52.6976	59.0724	54.2797	52.9928	54.6962	70.2206	74.1606	66.5983
17497813	0.00133949	0.987696	0.999968	6.49524e-07	0.740362	0.516637	1.47987	0.565474	1.47987	up	1.10917	0.149479	1.10917	up	-1.0045	-0.00647624	1.0045	down	1.059	0.082708	1.059	up	1.01355	0.0194104	1.01355	up	1.57424	0.654658	1.57424	up	1.12925	0.175366	1.12925	up	28.6724	30.1302	28.4487	44.8407	37.8658	46.9117	33.8477	32.5394	30.4497	27.775	29.0754	30.0261	41.2102	49.2048	46.6533
17498099	0.00112316	0.990945	0.999968	4.46634e-07	0.790869	0.665134	1.07319	0.101905	1.07319	up	1.9063	0.930773	1.9063	up	-1.02577	-0.0367047	1.02577	down	1.06406	0.0895745	1.06406	up	1.03404	0.0482985	1.03404	up	1.17136	0.228184	1.17136	up	2.02199	1.01578	2.02199	up	324.355	301.956	306.64	348.29	336.449	316.783	676.467	596.417	515.665	293.925	303.843	311.572	359.574	340.042	365.759
17498554	0.0927827	0.996497	0.999968	0.0020321	0.901804	0.740554	-1.07405	-0.103058	1.07405	down	-1.10892	-0.14916	1.10892	down	-1.01635	-0.0233976	1.01635	down	-1.00307	-0.004426	1.00307	down	1.00211	0.00304365	1.00211	up	-1.06002	-0.0840866	1.06002	down	-1.08878	-0.122719	1.08878	down	24.6062	25.7897	25.1697	23.8078	23.6464	22.8989	21.9517	22.592	23.6177	25.8901	23.5967	24.9031	23.6217	23.0782	23.4308
17499394	0.00168634	0.944191	0.999968	1.28854e-06	0.313376	0.0440987	2.19123	1.13174	2.19123	up	1.21493	0.280873	1.21493	up	1.01519	0.021754	1.01519	up	1.37207	0.456354	1.37207	up	1.20829	0.272964	1.20829	up	2.96152	1.56634	2.96152	up	1.44602	0.532083	1.44602	up	44.121	42.6385	50.259	124.565	77.8985	102.517	61.6628	48.7305	56.4274	38.8869	59.727	42.5925	113.182	147.153	154.278
17499637	0.0637015	0.980022	0.999968	0.000856661	0.619678	0.665017	-1.09188	-0.126815	1.09188	down	1.05622	0.0789048	1.05622	up	1.00041	0.000592073	1.00041	up	1.0093	0.0133611	1.0093	up	-1.03612	-0.051192	1.03612	down	-1.08226	-0.114046	1.08226	down	1.01898	0.0271207	1.01898	up	37.5936	36.1756	36.4961	33.3832	33.9276	33.6643	41.2293	37.7878	37.5385	34.725	39.241	36.4693	33.5363	33.5382	34.8547
17499650	0.0697225	0.966649	0.999968	0.00105358	0.44802	0.224071	-1.19224	-0.253673	1.19224	down	1.05629	0.0790057	1.05629	up	-1.04852	-0.0683533	1.04852	down	1.0135	0.0193439	1.0135	up	-1.0889	-0.122865	1.0889	down	-1.12193	-0.165976	1.12193	down	1.01712	0.0244937	1.01712	up	52.5693	51.8093	53.2631	41.2145	42.6118	48.7413	59.5527	54.3935	52.7797	44.7062	53.9146	52.2112	44.5268	46.199	43.3203
17501250	0.0784588	0.941466	0.999968	0.00142401	0.246039	0.373713	1.0497	0.0699724	1.0497	up	1.15095	0.202827	1.15095	up	1.0065	0.00935427	1.0065	up	-1.02828	-0.0402301	1.02828	down	1.12728	0.172843	1.12728	up	1.01423	0.020388	1.01423	up	1.28906	0.366315	1.28906	up	39.7237	32.2574	37.3529	35.1303	37.1118	42.462	42.6061	39.9998	42.8197	35.1462	36.5071	38.036	35.7877	39.6969	35.8404
17501346	0.0892378	0.976327	0.999968	0.00187362	0.559556	0.0347909	1.19733	0.259826	1.19733	up	1.16538	0.220802	1.16538	up	1.1129	0.154324	1.1129	up	1.03871	0.0547894	1.03871	up	1.05107	0.0718575	1.05107	up	1.11751	0.160291	1.11751	up	1.10063	0.138335	1.10063	up	31.4736	32.89	36.3435	41.0596	41.6751	37.7391	36.7868	38.6778	41.8491	36.4717	38.4063	37.0209	40.7532	40.5605	43.7823
17502390	0.0993701	0.914294	0.999968	0.00241402	0.166452	0.0078102	1.16295	0.217785	1.16295	up	1.1636	0.218595	1.1636	up	1.1354	0.183198	1.1354	up	1.12887	0.174884	1.12887	up	1.00804	0.0115598	1.00804	up	1.15626	0.209471	1.15626	up	1.03308	0.0469567	1.03308	up	73.9075	77.3228	78.6145	86.2051	91.7918	89.298	90.2326	86.582	90.5981	98.6505	82.8282	80.4759	106.776	95.8273	99.3459
17503397	0.0241101	0.97546	0.999968	0.000108587	0.532546	0.192339	-1.0119	-0.0170666	1.0119	down	1.29426	0.37213	1.29426	up	-1.11608	-0.158446	1.11608	down	-1.00069	-0.000992775	1.00069	down	-1.05119	-0.0720272	1.05119	down	1.1022	0.140387	1.1022	up	1.37416	0.458549	1.37416	up	49.824	49.5402	50.0093	53.6777	49.8355	44.5349	73.9822	58.6716	61.6536	44.4214	48.9201	40.8579	48.8252	48.4183	50.2902
17503841	0.0254378	0.969349	0.999968	0.000127165	0.474416	0.376751	1.20283	0.266434	1.20283	up	1.42682	0.512804	1.42682	up	-1.01496	-0.0214195	1.01496	down	1.13671	0.184867	1.13671	up	1.01999	0.0285595	1.01999	up	1.38772	0.47272	1.38772	up	1.47712	0.562783	1.47712	up	30.286	32.4274	31.5657	42.0235	34.6226	37.0793	55.7105	40.1812	40.2271	32.0211	30.7681	30.0947	39.5312	45.6421	43.9165
17504399	0.0364543	0.999742	0.999968	0.000283053	0.996372	0.24063	1.41698	0.502816	1.41698	up	1.30047	0.379028	1.30047	up	1.06892	0.0961542	1.06892	up	1.05799	0.0813293	1.05799	up	1.06232	0.0872181	1.06232	up	1.40249	0.487991	1.40249	up	1.29244	0.370092	1.29244	up	55.3265	56.9697	50.772	81.1368	75.701	74.126	75.7546	70.3102	66.0802	48.6336	68.2813	58.8571	75.8926	79.2921	89.6
17505060	0.0254378	0.867249	0.999968	0.000127368	0.0388559	0.345938	1.08815	0.121881	1.08815	up	1.30426	0.383234	1.30426	up	1.04773	0.0672628	1.04773	up	1.00167	0.00240231	1.00167	up	-1.12511	-0.170068	1.12511	down	1.04032	0.0570205	1.04032	up	1.10642	0.145903	1.10642	up	43.4188	39.665	43.6772	49.1781	43.3878	45.4224	57.4908	54.7348	53.0362	44.6147	41.3717	46.8709	47.7981	43.668	46.6665
17506443	0.0727518	0.990945	0.999968	0.00117938	0.773547	0.184895	-1.02325	-0.0331577	1.02325	down	1.07581	0.105428	1.07581	up	-1.02475	-0.0352759	1.02475	down	-1.00613	-0.00882371	1.00613	down	-1.03172	-0.045047	1.03172	down	-1.00466	-0.00670544	1.00466	down	1.06855	0.0956567	1.06855	up	40.956	36.4708	39.1575	38.4132	36.7732	38.6475	42.1866	40.8415	42.268	37.6629	37.0714	38.9286	38.7423	37.1268	37.2642
17507014	0.0653832	0.97546	0.999968	0.000926165	0.540171	0.985227	1.46187	0.54782	1.46187	up	1.30647	0.385678	1.30647	up	-1.01837	-0.0262679	1.01837	down	-1.077	-0.107014	1.077	down	1.10066	0.138367	1.10066	up	1.3823	0.467074	1.3823	up	1.4644	0.550313	1.4644	up	62.0063	60.6958	65.5353	96.8387	87.7224	90.7069	98.5263	80.9277	68.9799	66.8339	65.5431	53.3118	66.2564	98.182	94.8194
17507637	0.0664623	0.997022	0.999968	0.00095866	0.915261	0.90133	1.23543	0.305017	1.23543	up	1.19209	0.253489	1.19209	up	-1.01867	-0.0266801	1.01867	down	-1.01345	-0.0192719	1.01345	down	1.01769	0.0253026	1.01769	up	1.24179	0.312426	1.24179	up	1.23582	0.305472	1.23582	up	70.6253	69.7395	71.5855	91.3681	79.5884	91.4278	95.4921	82.1277	76.1607	70.8619	72.1094	65.2778	79.6916	99.3515	80.6736
17508224	0.0784588	0.891161	0.999968	0.00143773	0.0955033	0.527377	-1.02842	-0.0404304	1.02842	down	-1.00518	-0.00744724	1.00518	down	1.0275	0.0391324	1.0275	up	-1	-6.67572e-06	1	down	-1.01348	-0.0193221	1.01348	down	-1.0567	-0.0795695	1.0567	down	-1.04674	-0.0659018	1.04674	down	20.2566	20.8703	20.8471	19.6754	20.3565	20.2302	20.5903	20.442	20.6171	21.038	21.6279	21.0117	20.348	19.8748	20.0354
17508300	0.0172066	0.941466	0.999968	4.94224e-05	0.237798	0.0942126	1.16294	0.217782	1.16294	up	1.08467	0.117259	1.08467	up	-1.00986	-0.0141587	1.00986	down	1.09701	0.133574	1.09701	up	1.04476	0.0631649	1.04476	up	1.28834	0.365515	1.28834	up	1.14439	0.194582	1.14439	up	81.5586	81.1629	88.0766	98.1757	93.9327	99.436	100.878	86.489	85.2762	84.6328	84.3461	79.3044	103.633	108.142	108.02
17508907	0.0780191	0.998916	0.999968	0.00137356	0.967291	0.274234	1.02259	0.0322259	1.02259	up	1.14193	0.191473	1.14193	up	1.02162	0.0308652	1.02162	up	1.03599	0.0510104	1.03599	up	1.02427	0.034595	1.02427	up	1.03697	0.0523712	1.03697	up	1.14488	0.195203	1.14488	up	27.7678	29.3848	29.8192	30.3254	28.806	29.7835	35.9225	30.9645	32.5722	30.7035	30.062	28.108	31.6551	28.7689	31.7661
17508949	0.0711135	0.994998	0.999968	0.00112087	0.857968	0.46015	1.27488	0.350358	1.27488	up	1.25294	0.325318	1.25294	up	-1.00118	-0.00169438	1.00118	down	1.06077	0.0851184	1.06077	up	1.05715	0.0801765	1.05715	up	1.35395	0.43717	1.35395	up	1.3261	0.407188	1.3261	up	62.3949	52.5276	75.6418	86.8486	76.0849	77.7393	80.2431	75.6432	80.3362	69.3194	67.2999	52.9539	90.9535	79.24	85.0761
17509101	0.0076768	0.998916	0.999968	1.38761e-05	0.975624	0.0456423	1.5945	0.673101	1.5945	up	1.16816	0.224242	1.16816	up	1.10005	0.137574	1.10005	up	1.12961	0.175823	1.12961	up	1.11869	0.161813	1.11869	up	1.63733	0.711349	1.63733	up	1.18796	0.248481	1.18796	up	37.7794	38.5618	51.6628	69.6085	65.1609	67.2684	50.8012	43.8193	53.8966	47.941	46.3087	45.1297	68.2233	81.877	78.7317
17509504	0.099326	0.904469	0.999968	0.00240577	0.127802	0.233765	-1.05122	-0.0720604	1.05122	down	-1.14009	-0.189152	1.14009	down	1.00242	0.00348377	1.00242	up	-1.01252	-0.0179564	1.01252	down	1.07738	0.107522	1.07738	up	-1.06696	-0.0935006	1.06696	down	-1.06077	-0.0851138	1.06077	down	21.9242	23.3213	22.8743	21.5858	21.4798	21.7145	19.1491	19.6484	20.9762	21.5317	23.9091	22.8839	20.8395	21.2504	21.9017
17509944	0.0172186	0.867249	0.999968	5.22869e-05	0.0583634	0.75389	-1.21307	-0.278657	1.21307	down	1.08249	0.11436	1.08249	up	1.06738	0.0940682	1.06738	up	1.02091	0.0298494	1.02091	up	-1.11953	-0.162897	1.11953	down	-1.26828	-0.342876	1.26828	down	-1.1039	-0.142606	1.1039	down	273.068	255.77	271.321	208.86	237.582	213.935	284.036	305.894	276.654	275.612	276.147	302.773	232.267	210.542	230.984
17510922	0.0274566	0.867249	0.999968	0.000149152	0.0263469	0.0299661	-1.05945	-0.0833203	1.05945	down	1.23977	0.310074	1.23977	up	-1.10462	-0.143554	1.10462	down	1.05194	0.0730583	1.05194	up	-1.16244	-0.217152	1.16244	down	1.09679	0.133292	1.09679	up	1.17811	0.236476	1.17811	up	55.7382	58.1835	50.9311	54.3485	51.2958	49.822	75.4031	65.9059	63.3356	48.3526	51.9425	48.7922	54.2586	57.075	52.21
17511540	0.0947041	0.867249	0.999968	0.00213559	0.0511452	0.468344	1.06032	0.0845056	1.06032	up	1.07741	0.107568	1.07741	up	-1.01118	-0.0160375	1.01118	down	-1.04795	-0.0675673	1.04795	down	1.12039	0.164	1.12039	up	1.02312	0.0329757	1.02312	up	1.22061	0.287606	1.22061	up	26.3718	29.0114	26.6297	30.8283	29.7585	26.4746	29.2785	29.9796	29.0297	28.012	25.7876	27.2794	29.8481	26.6692	26.5121
17511878	0.0754371	0.980022	0.999968	0.00127901	0.638416	0.829653	-1.0737	-0.102596	1.0737	down	1.28644	0.363385	1.28644	up	1.01518	0.0217388	1.01518	up	-1.06865	-0.0957866	1.06865	down	1.10172	0.139757	1.10172	up	-1.16483	-0.220121	1.16483	down	1.3961	0.481403	1.3961	up	74.1176	66.3523	95.256	74.3775	72.6771	70.0127	98.659	103.338	97.8234	89.0799	67.3995	81.633	70.0023	64.1395	69.0676
17512554	0.00648485	0.867249	0.999968	9.25233e-06	0.0578899	0.657987	1.26511	0.339264	1.26511	up	1.09729	0.133938	1.09729	up	-1.06456	-0.0902511	1.06456	down	1.15239	0.204631	1.15239	up	-1.03431	-0.0486697	1.03431	down	1.55202	0.634146	1.55202	up	1.12937	0.17552	1.12937	up	61.6315	64.9294	68.483	91.321	75.9222	80.0337	73.1141	70.1699	70.5721	66.201	56.1595	61.099	101.287	94.9796	88.2733
17512888	0.0241101	0.855048	0.999968	0.000109284	0.013307	0.0169457	-1.02521	-0.0359176	1.02521	down	-1.01885	-0.0269396	1.01885	down	1.04748	0.0669279	1.04748	up	1.01412	0.0202274	1.01412	up	-1.00814	-0.0117027	1.00814	down	-1.05894	-0.0826181	1.05894	down	-1.07592	-0.10557	1.07592	down	21.3317	21.3901	20.8185	20.588	20.505	20.8822	20.3926	20.905	21.0686	22.1141	22.1684	22.2702	20.8759	21.0795	20.8935
17513289	0.0927827	0.941466	0.999968	0.00203714	0.250396	0.884169	1.00781	0.0112287	1.00781	up	1.23061	0.299372	1.23061	up	1.00456	0.00656748	1.00456	up	1.07606	0.105764	1.07606	up	-1.06579	-0.0919169	1.06579	down	1.07955	0.110425	1.07955	up	1.14941	0.200888	1.14941	up	41.0038	43.0114	46.7395	42.4529	43.6026	45.584	60.4744	48.9676	51.8765	42.8479	47.0161	41.4807	44.8804	47.6547	49.1568
17515145	0.0943606	0.901129	0.999968	0.00211494	0.112025	0.582261	-1.05077	-0.0714456	1.05077	down	1.07911	0.109846	1.07911	up	-1.04869	-0.0685902	1.04869	down	1.07206	0.100383	1.07206	up	1.01334	0.0191193	1.01334	up	1.06994	0.0975272	1.06994	up	1.14675	0.197555	1.14675	up	52.3468	50.5264	51.4546	49.412	50.3183	47.1795	57.8362	53.3212	55.4541	50.1697	47.972	49.03	50.1446	52.0433	55.3831
17516112	0.088681	0.867249	0.999968	0.00185573	0.060283	0.552627	1.01977	0.0282412	1.01977	up	-1.02152	-0.0307107	1.02152	down	1.0331	0.0469848	1.0331	up	-1.01359	-0.0194678	1.01359	down	-1.04026	-0.0569464	1.04026	down	-1.02684	-0.0382115	1.02684	down	-1.09782	-0.134642	1.09782	down	21.1331	22.8438	22.1769	22.8933	21.9785	22.5649	22.1292	21.3457	21.2629	22.119	23.3218	22.8843	22.5053	21.9853	22.0364
17516194	0.0327436	0.943012	0.999968	0.000217801	0.266529	0.24345	1.33367	0.415402	1.33367	up	1.24509	0.316252	1.24509	up	-1.05111	-0.071912	1.05111	down	1.20323	0.266915	1.20323	up	1.0725	0.100976	1.0725	up	1.68673	0.754228	1.68673	up	1.40361	0.489139	1.40361	up	36.9855	33.9214	37.1391	49.6234	48.0331	46.3719	50	38.3402	46.9155	33.7508	39.4313	30.1487	47.5493	63.8943	63.3758
17517248	0.0719821	0.867249	0.999968	0.0011406	0.0588202	0.717242	1.09972	0.137141	1.09972	up	1.07067	0.0985106	1.07067	up	-1.07826	-0.108711	1.07826	down	-1.00062	-0.000897884	1.00062	down	1.11282	0.154218	1.11282	up	1.18505	0.244954	1.18505	up	1.28471	0.361439	1.28471	up	144.037	132.612	153.766	169.038	149.494	154.582	155.391	151.887	152.734	135.535	140.211	123.284	155.041	165.801	151.679
17517368	0.0638855	0.901129	0.999968	0.000863597	0.110519	0.0299214	1.17228	0.229322	1.17228	up	1.06286	0.0879556	1.06286	up	1.01486	0.0212839	1.01486	up	1.29114	0.36864	1.29114	up	1.06484	0.0906304	1.06484	up	1.49141	0.576678	1.49141	up	1.1152	0.157302	1.1152	up	20.795	21.2588	22.0982	22.7585	24.3094	28.447	23.5605	22.8172	21.8193	22.2328	21.1608	21.7045	27.4015	38.1246	32.4257
17517947	0.0731796	0.995922	0.999968	0.00120105	0.886393	0.626044	1.11339	0.154966	1.11339	up	1.59485	0.673418	1.59485	up	1.06499	0.090841	1.06499	up	-1.01604	-0.0229505	1.01604	down	1.08251	0.114385	1.08251	up	1.02895	0.0411741	1.02895	up	1.62109	0.696961	1.62109	up	84.0353	86.0739	72.2546	81.3151	91.6462	96.7968	166.795	125.038	101.655	75.4719	102.771	81.3918	85.0756	81.7391	98.8975
17518672	0.0348136	0.941466	0.999968	0.000246673	0.253294	0.295638	1.28039	0.356579	1.28039	up	1.20321	0.266885	1.20321	up	1.0764	0.106214	1.0764	up	1.09179	0.126695	1.09179	up	-1.04895	-0.0689513	1.04895	down	1.29869	0.37706	1.29869	up	1.06564	0.0917195	1.06564	up	37.8271	31.5037	39.4696	49.0119	47.8971	42.0571	45.5134	40.9567	43.9525	37.9997	42.1471	36.6269	49.3993	49.5384	52.5053
17518799	0.012268	0.885212	0.999968	2.74968e-05	0.0889351	0.0100466	1.15517	0.208105	1.15517	up	1.10278	0.141145	1.10278	up	1.08242	0.114255	1.08242	up	1.01474	0.0211145	1.01474	up	1.01785	0.0255275	1.01785	up	1.08295	0.114965	1.08295	up	1.037	0.0524174	1.037	up	29.4218	27.4766	28.8415	33.0553	32.0012	33.9766	32.1135	31.0502	31.3591	30.171	31.0708	31.542	33.9254	33.4122	33.1303
17518962	0.0816827	0.950266	0.999968	0.00157389	0.360719	0.124754	1.31442	0.394423	1.31442	up	1.12138	0.165272	1.12138	up	1.02362	0.0336815	1.02362	up	1.28259	0.359063	1.28259	up	1.05912	0.0828613	1.05912	up	1.64696	0.719805	1.64696	up	1.16026	0.214452	1.16026	up	23.3031	23.05	22.4859	31.4601	29.0555	30.0058	28.6001	24.5023	24.3039	23.5771	23.4461	23.4343	28.5279	45.4709	44.6126
17519184	0.0719821	0.996478	0.999968	0.00114497	0.89439	0.305693	1.09496	0.130879	1.09496	up	1.03638	0.0515575	1.03638	up	1.0152	0.0217676	1.0152	up	1.02777	0.0395187	1.02777	up	1.00912	0.0130911	1.00912	up	1.10852	0.14863	1.10852	up	1.03017	0.042881	1.03017	up	441.391	467.289	457.078	506.982	506.872	481.62	478.697	472.709	463.774	452.679	490.113	444.602	525.025	506.953	504.82
17519649	0.028948	0.975666	0.999968	0.000164299	0.549486	0.321916	-1.16689	-0.222667	1.16689	down	-1.01872	-0.0267506	1.01872	down	1.00188	0.00270414	1.00188	up	-1.07112	-0.0991149	1.07112	down	-1.01607	-0.022994	1.01607	down	-1.25222	-0.324486	1.25222	down	-1.03702	-0.0524488	1.03702	down	153.114	147.598	146.832	129.063	126.044	128.382	160.639	138.861	140.711	142.417	147.613	158.735	127.835	110.073	120.778
17519821	0.00972672	0.980022	0.999968	2.00428e-05	0.627476	0.027837	1.01708	0.024435	1.01708	up	1.22808	0.296408	1.22808	up	1.05952	0.083408	1.05952	up	1.04229	0.0597606	1.04229	up	1.11017	0.150783	1.11017	up	1.00055	0.000787577	1.00055	up	1.2868	0.363784	1.2868	up	134.345	136.338	162.947	155.066	145.108	139.554	185.625	170.004	175.175	148.619	159.522	149.732	151.41	151.761	154.741
17519967	0.0984052	0.980562	0.999968	0.00233011	0.649049	0.391222	1.17789	0.236199	1.17789	up	1.03115	0.0442583	1.03115	up	1.00948	0.013607	1.00948	up	-1.05237	-0.0736481	1.05237	down	-1.02919	-0.0415122	1.02919	down	1.10876	0.148944	1.10876	up	-1.00756	-0.0108609	1.00756	down	27.3865	30.4429	28.4297	33.6192	31.4729	36.6082	28.9974	28.114	31.8774	28.1813	30.2689	28.5841	30.2925	33.5002	32.7498
17520028	0.0927827	0.923372	0.999968	0.00205223	0.175614	0.315379	-1.01136	-0.0163024	1.01136	down	-1.05499	-0.0772332	1.05499	down	-1.00616	-0.00886377	1.00616	down	1.00149	0.00214783	1.00149	up	1.02675	0.038081	1.02675	up	-1.00367	-0.00529083	1.00367	down	-1.02122	-0.0302884	1.02122	down	21.6167	21.0621	20.9147	20.7455	20.9803	21.1489	19.9068	19.9983	20.3705	21.3465	20.9136	20.9404	21.2988	20.8562	20.8148
17520233	0.0135036	0.994998	0.999968	3.2426e-05	0.865888	0.666354	1.208	0.272621	1.208	up	1.62056	0.696492	1.62056	up	-1.05116	-0.0719794	1.05116	down	1.01687	0.0241291	1.01687	up	-1.03887	-0.0550189	1.03887	down	1.29122	0.368729	1.29122	up	1.63972	0.713453	1.63972	up	33.0882	30.9952	31.5812	41.7709	40.9457	33.3823	65.1117	44.9321	47.1168	28.9124	29.7008	32.4744	40.9296	38.4255	38.1709
17520396	0.0401364	0.998441	0.999968	0.00034823	0.936224	0.0441708	-1.01726	-0.0246916	1.01726	down	1.21946	0.286243	1.21946	up	-1.10157	-0.139557	1.10157	down	-1.07276	-0.101331	1.07276	down	-1.07162	-0.0997977	1.07162	down	1.00943	0.0135342	1.00943	up	1.25354	0.326002	1.25354	up	77.4655	81.1968	81.464	84.0314	86.0209	67.3392	101.764	92.0336	99.2149	72.9817	76.1357	68.9887	70.3184	77.2413	72.5912
17520624	0.0404113	0.995922	0.999968	0.000378971	0.885929	0.363047	1.43362	0.51966	1.43362	up	1.47437	0.5601	1.47437	up	1.03763	0.0532889	1.03763	up	1.04198	0.0593319	1.04198	up	1.11364	0.155279	1.11364	up	1.43963	0.525703	1.43963	up	1.58237	0.662091	1.58237	up	42.0014	40.6034	44.5113	79.576	57.1239	49.2036	71.9907	57.9976	58.2683	44.6863	44.7208	42.4364	56.1814	62.1279	72.4936
17521681	0.0522274	0.974465	0.999968	0.000560753	0.50129	0.598471	1.31826	0.39864	1.31826	up	1.45919	0.545166	1.45919	up	1.03894	0.0551065	1.03894	up	1.11396	0.155697	1.11396	up	-1.05762	-0.0808169	1.05762	down	1.41346	0.49923	1.41346	up	1.32799	0.409243	1.32799	up	65.462	63.7328	76.0122	91.0341	87.7054	90.994	112.037	89.6636	98.0827	74.1487	77.9136	61.558	101.642	94.7073	104.326
17521727	0.0816827	0.941466	0.999968	0.00156907	0.231383	0.0730065	1.02554	0.0363873	1.02554	up	1.15759	0.211129	1.15759	up	-1.09976	-0.137192	1.09976	down	1.01534	0.0219626	1.01534	up	-1.0789	-0.109566	1.0789	down	1.14515	0.195542	1.14515	up	1.17997	0.238755	1.17997	up	33.009	29.3888	32.0909	34.66	31.296	30.9557	36.6209	38.343	34.3913	28.9701	28.6371	28.2111	33.6733	30.1991	34.563
17521838	0.0954517	0.937242	0.999968	0.00217985	0.208739	0.693346	1.11409	0.155868	1.11409	up	1.09654	0.13296	1.09654	up	1.02521	0.0359247	1.02521	up	1.04815	0.0678511	1.04815	up	-1.04749	-0.0669411	1.04749	down	1.13902	0.187794	1.13902	up	1.02108	0.030094	1.02108	up	47.7458	43.099	45.1519	50.9659	49.259	51.1772	48.6493	49.4071	50.9669	42.6119	47.7474	49.2087	53.7208	54.8506	50.2104
17522133	0.0364543	0.92375	0.999968	0.00028546	0.185102	0.498481	1.10221	0.140399	1.10221	up	1.04799	0.0676293	1.04799	up	1.02084	0.0297621	1.02084	up	1.04547	0.0641481	1.04547	up	-1.03196	-0.0453862	1.03196	down	1.1288	0.174785	1.1288	up	-1.00523	-0.00751893	1.00523	down	24.7307	25.0203	26.2315	28.1079	27.7036	27.9113	26.7305	26.4907	26.3832	26.446	25.8419	25.2665	27.1183	30.4206	30.1055
17522779	0.06797	0.980022	0.999968	0.00100744	0.636916	0.65469	1.19503	0.257049	1.19503	up	1.28293	0.359445	1.28293	up	1.01479	0.0211819	1.01479	up	1.07038	0.0981267	1.07038	up	-1.02765	-0.0393459	1.02765	down	1.2605	0.333994	1.2605	up	1.23022	0.298917	1.23022	up	35.6661	42.0385	44.2492	48.4115	50.6343	46.1907	55.418	48.3703	52.2625	38.8584	46.159	38.6542	49.4241	57.4089	48.938
17524969	0.0872994	0.945202	0.999968	0.00180204	0.31591	0.598563	1.46494	0.550844	1.46494	up	-1.00886	-0.0127273	1.00886	down	-1.00458	-0.00659402	1.00458	down	-1.06774	-0.0945554	1.06774	down	1.18908	0.249847	1.18908	up	1.37829	0.462883	1.37829	up	1.18404	0.243714	1.18404	up	61.0682	52.0028	64.149	81.9983	89.8305	86.949	60.5266	65.7243	49.873	60.0347	68.6981	48.7226	85.2296	65.9561	93.5959
17525310	0.0402389	0.983205	0.999968	0.000370744	0.691127	0.882306	1.24893	0.320698	1.24893	up	1.34725	0.430022	1.34725	up	-1.05781	-0.0810744	1.05781	down	1.03665	0.0519293	1.03665	up	1.04478	0.063194	1.04478	up	1.36955	0.453702	1.36955	up	1.48894	0.57429	1.48894	up	54.412	52.6082	47.0702	75.4697	63.8412	54.4804	81.2564	61.1312	66.332	47.3252	46.4263	51.8108	63.6713	66.8268	68.7253
17525649	0.0363853	0.862861	0.999968	0.000268596	0.022324	0.314684	-1.20409	-0.267948	1.20409	down	-1.02398	-0.0341851	1.02398	down	-1.02817	-0.0400731	1.02817	down	1.0628	0.0878684	1.0628	up	-1.09935	-0.136651	1.09935	down	-1.10191	-0.140007	1.10191	down	-1.09487	-0.130763	1.09487	down	410.579	392.272	395.502	325.491	338.931	330.751	396.291	408.599	366.394	375.814	387.501	402.435	366.545	341.309	350.13
17526492	0.0727518	0.998441	0.999968	0.00118142	0.949912	0.835966	1.03105	0.0441171	1.03105	up	1.20702	0.271447	1.20702	up	1.00681	0.00979757	1.00681	up	1.01916	0.0273749	1.01916	up	-1.00581	-0.00835133	1.00581	down	1.04369	0.0616945	1.04369	up	1.19193	0.253298	1.19193	up	21.6159	21.0015	22.4609	22.0818	22.6183	22.3768	30.1765	24.0338	24.7229	21.2532	22.272	21.9845	22.2405	22.2615	23.8954
17526717	0.0816825	0.983478	0.999968	0.00156207	0.692836	0.420984	1.14705	0.197933	1.14705	up	-1.11153	-0.152548	1.11153	down	1.00842	0.0120993	1.00842	up	1.00736	0.0105769	1.00736	up	1.07717	0.107247	1.07717	up	1.14584	0.196411	1.14584	up	-1.04059	-0.0574001	1.04059	down	47.4968	47.6026	53.9609	59.7169	55.1278	55.9317	41.3114	41.938	51.2782	55.1415	49.3698	45.9579	54.2812	57.8658	59.9248
17528274	0.0677544	0.968449	0.999968	0.00100099	0.46848	0.4917	1.08666	0.119903	1.08666	up	1.09137	0.126135	1.09137	up	-1.01678	-0.0240014	1.01678	down	1.04725	0.0666102	1.04725	up	1.01348	0.0193208	1.01348	up	1.1571	0.210514	1.1571	up	1.12464	0.169457	1.12464	up	29.7678	27.3968	27.5602	30.6161	29.7465	31.6685	30.0742	31.8028	30.5479	27.3664	26.8332	29.1182	31.5394	32.8806	31.9429
17528562	0.0254378	0.832324	0.999968	0.000129663	0.00237203	0.0130752	-1.00502	-0.00722647	1.00502	down	-1.00859	-0.0123398	1.00859	down	1.03467	0.0491702	1.03467	up	1.00522	0.00750685	1.00522	up	-1.00663	-0.00953738	1.00663	down	-1.03447	-0.0488898	1.03447	down	-1.05048	-0.0710473	1.05048	down	20.8555	20.786	21.1824	20.9351	20.6891	20.8846	20.9557	20.5234	20.81	21.8456	21.6154	21.5401	21.0434	21.015	20.7766
17528850	0.0255307	0.975666	0.999968	0.000132905	0.549767	0.318211	1.21033	0.275406	1.21033	up	1.18008	0.23889	1.18008	up	1.00039	0.000564888	1.00039	up	1.08274	0.11468	1.08274	up	1.0157	0.0224757	1.0157	up	1.30996	0.389522	1.30996	up	1.19814	0.260801	1.19814	up	38.5634	35.7492	39.9956	46.2775	44.0531	47.954	47.9196	42.8223	44.1581	37.2915	39.5386	37.4398	45.9739	55.5276	48.609
17528863	0.024593	0.991898	0.999968	0.000119167	0.801528	0.737332	1.12933	0.175473	1.12933	up	-1.03777	-0.0534935	1.03777	down	-1.00618	-0.00889492	1.00618	down	1.03	0.0426385	1.03	up	1.00042	0.00060463	1.00042	up	1.1704	0.227006	1.1704	up	-1.03096	-0.0439939	1.03096	down	425.546	417.115	454.389	486.086	483.028	494.78	424.425	412.426	412.262	433.163	456.13	400.735	517.395	503.311	487.467
17529814	0.098739	0.974582	0.999975	0.002363	0.504271	0.999951	1.14596	0.196558	1.14596	up	1.05642	0.0791901	1.05642	up	-1.04399	-0.0621084	1.04399	down	1.00182	0.00262611	1.00182	up	1.04209	0.0594745	1.04209	up	1.19855	0.261293	1.19855	up	1.14931	0.200773	1.14931	up	57.858	62.1785	67.522	76.6783	65.5918	72.6836	67.3378	69.411	61.274	57.0402	63.6731	58.7789	74.5212	69.9622	70.4996
17530059	0.0996721	0.95663	0.999968	0.00242857	0.395139	0.138683	1.07474	0.103986	1.07474	up	-1.03408	-0.0483449	1.03408	down	-1.08453	-0.117065	1.08453	down	-1.00829	-0.0119038	1.00829	down	-1.01886	-0.0269488	1.01886	down	1.156	0.209147	1.156	up	1.02938	0.0417711	1.02938	up	100.444	98.2396	91.6045	99.4201	102.055	110.592	95.2048	89.8498	95.5632	94.8692	91.0504	82.035	102.13	107.424	99.7763
17530183	0.0320112	0.998441	0.999968	0.000195007	0.943476	0.385833	-1.16086	-0.215188	1.16086	down	1.12199	0.166054	1.12199	up	-1.03368	-0.047787	1.03368	down	-1.01485	-0.0212722	1.01485	down	-1.04304	-0.0607961	1.04304	down	-1.13972	-0.188673	1.13972	down	1.11191	0.153045	1.11191	up	61.8691	57.9233	65.008	50.7633	56.4695	51.9513	68.2561	75.6694	63.708	59.8604	54.5516	64.5938	50.6536	49.8917	56.3781
17530243	0.0685771	0.980562	0.999968	0.00102883	0.647903	0.486996	1.91101	0.934334	1.91101	up	1.66527	0.735755	1.66527	up	1.06289	0.0879943	1.06289	up	-1.03982	-0.0563272	1.03982	down	1.23954	0.3098	1.23954	up	1.72909	0.790013	1.72909	up	1.94202	0.957561	1.94202	up	173.574	179.228	223.888	313.946	335.844	461.016	415.7	334.477	231.328	237.542	191.693	183.671	275.298	407.334	385.556
17530579	0.0187564	0.603209	0.999968	6.63808e-05	7.19049e-05	0.492651	1.03595	0.0509601	1.03595	up	-1.03255	-0.0462163	1.03255	down	1.02314	0.0330073	1.02314	up	-1.04058	-0.0573877	1.04058	down	1.02667	0.0379763	1.02667	up	-1.02771	-0.0394349	1.02771	down	-1.029	-0.0412474	1.029	down	20.6971	20.578	20.5479	21.2032	21.6554	21.1901	20.0682	19.9563	19.8497	20.7984	21.3092	21.149	20.4997	20.4136	20.6352
17530782	0.0546853	0.94131	0.999968	0.000605955	0.217296	0.178297	1.14405	0.194153	1.14405	up	1.04371	0.0617242	1.04371	up	1.0688	0.0959881	1.0688	up	-1.00254	-0.00366608	1.00254	down	1.00654	0.00940466	1.00654	up	1.06769	0.094499	1.06769	up	-1.01738	-0.0248593	1.01738	down	26.107	25.5057	25.7557	28.539	30.0925	29.9025	27.6556	27.2738	25.8512	27.2605	29.3757	26.1476	29.3989	28.6766	30.2298
17530930	0.0860277	0.959031	0.999968	0.00174158	0.413369	0.75469	-1.03797	-0.0537658	1.03797	down	1.00076	0.0010891	1.00076	up	-1.00782	-0.0112343	1.00782	down	-1.00355	-0.00511456	1.00355	down	1.01994	0.0284883	1.01994	up	-1.03358	-0.047646	1.03358	down	1.02869	0.0408117	1.02869	up	22.8725	22.5581	21.8743	21.5835	21.9842	21.2697	22.4756	21.9346	22.9452	22.2102	22.2262	22.335	21.0458	21.4461	22.1238
17530955	0.0399526	0.966978	0.999968	0.000340858	0.459162	0.291224	1.35142	0.434478	1.35142	up	1.20348	0.267207	1.20348	up	-1.00518	-0.00745454	1.00518	down	1.02555	0.0364049	1.02555	up	1.14704	0.197915	1.14704	up	1.39314	0.478337	1.39314	up	1.38759	0.472576	1.38759	up	196.363	242.595	245.385	330.149	312.831	279.346	262.921	266.114	291.212	255.467	209.314	215.241	303.834	319.213	320.864
17531130	0.0657394	0.832324	0.999968	0.000933974	0.00296803	0.774374	1.06675	0.0932244	1.06675	up	1.17022	0.226784	1.17022	up	1.08096	0.112309	1.08096	up	1.0034	0.00489585	1.0034	up	-1.07178	-0.100007	1.07178	down	-1.00988	-0.0141885	1.00988	down	1.01008	0.014469	1.01008	up	26.3154	24.3806	26.493	28.282	27.8085	26.2353	30.29	30.5161	29.4688	27.8115	28.0806	27.4902	28.2575	26.6931	27.6352
17532268	0.0685771	0.980022	0.999968	0.0010217	0.644159	0.34649	1.37065	0.454861	1.37065	up	1.58039	0.660285	1.58039	up	-1.00412	-0.00593233	1.00412	down	1.06895	0.0961957	1.06895	up	1.22869	0.297123	1.22869	up	1.4712	0.556989	1.4712	up	1.94982	0.96334	1.94982	up	54.7423	67.5456	65.1847	87.9167	93.6568	75.3763	125.145	82.2647	92.4133	63.7457	55.5889	67.1844	95.8833	81.7613	96.7005
17533778	0.0913603	0.904469	0.999968	0.00194033	0.12431	0.134113	-1.0375	-0.0531046	1.0375	down	-1.02544	-0.0362447	1.02544	down	1.05399	0.0758629	1.05399	up	1.01082	0.0155257	1.01082	up	-1.00843	-0.0121051	1.00843	down	-1.08181	-0.113442	1.08181	down	-1.08991	-0.124213	1.08991	down	20.473	20.872	20.5523	19.4493	20.405	19.8156	19.7858	20.0234	20.558	21.3105	22.1885	21.7467	19.8239	20.7076	19.7855
17534051	0.082066	0.980022	0.999968	0.0015905	0.62164	0.350383	1.44026	0.526325	1.44026	up	1.17863	0.23711	1.17863	up	1.01066	0.0152907	1.01066	up	1.20082	0.264015	1.20082	up	1.03202	0.0454688	1.03202	up	1.71125	0.77505	1.71125	up	1.20354	0.267288	1.20354	up	26.3199	25.2431	28.0916	38.2989	33.4205	43.5635	38.5101	27.1379	29.2404	25.5976	26.3195	28.598	33.8924	63.7879	44.6593
17534335	0.0757815	0.872082	0.999968	0.00130906	0.0751424	0.424557	-1.18394	-0.243598	1.18394	down	-1.01798	-0.0257058	1.01798	down	-1.07863	-0.109197	1.07863	down	1.058	0.0813451	1.058	up	1.09263	0.127809	1.09263	up	-1.03746	-0.0530566	1.03746	down	1.15773	0.2113	1.15773	up	108.232	100.305	94.8865	90.7692	82.5678	82.8215	96.2785	100.818	100.6	95.3627	93.0443	92.5126	95.4094	90.1652	85.4523
17534909	0.0820883	0.983321	0.999968	0.00159861	0.69222	0.536487	1.01118	0.0160464	1.01118	up	1.14165	0.191119	1.14165	up	1.01356	0.0194384	1.01356	up	-1.03508	-0.0497473	1.03508	down	-1.02446	-0.0348577	1.02446	down	-1.03752	-0.0531394	1.03752	down	1.09948	0.136822	1.09948	up	82.1713	85.82	88.3957	92.0185	83.055	84.3314	99.6017	98.8298	94.2285	86.541	87.7454	85.4767	85.0028	83.34	82.0386
17535164	0.0376473	0.867249	0.999968	0.000315746	0.0461389	0.828449	-1.01878	-0.0268361	1.01878	down	-1.02666	-0.0379518	1.02666	down	1.01292	0.0185261	1.01292	up	-1.02281	-0.0325448	1.02281	down	1.00614	0.00882848	1.00614	up	-1.05549	-0.0779069	1.05549	down	-1.03358	-0.0476494	1.03358	down	20.7852	20.8743	20.4942	20.4753	20.3332	20.1987	20.2392	20.2379	20.0614	21.4732	20.5006	20.9924	19.8296	19.7626	20.0544
17535558	0.0830464	0.993055	0.999968	0.00164458	0.830474	0.0655096	1.30469	0.383703	1.30469	up	1.57301	0.653525	1.57301	up	1.21106	0.276267	1.21106	up	1.09316	0.128504	1.09316	up	1.20543	0.269542	1.20543	up	1.17767	0.23594	1.17767	up	1.56569	0.646801	1.56569	up	53.061	63.5329	77.233	84.1007	90.7684	75.7461	111.186	80.634	113.032	77.4248	89.2804	66.9013	70.0513	95.8722	112.47
17535736	0.0985093	0.947183	0.999968	0.00233613	0.347991	0.90284	-1.04514	-0.0637005	1.04514	down	-1.04574	-0.0645283	1.04574	down	-1.01572	-0.0225002	1.01572	down	1.00765	0.0109924	1.00765	up	1.00542	0.00779247	1.00542	up	-1.02116	-0.030208	1.02116	down	-1.02401	-0.0342356	1.02401	down	20.6539	20.9617	21.2185	19.869	20.2016	20.0472	20.0481	19.7918	20.2446	20.3312	20.2773	21.2643	20.1694	20.373	20.0352
17535792	0.0989686	0.970542	0.999968	0.00238221	0.483792	0.200544	1.20864	0.273381	1.20864	up	1.06838	0.0954224	1.06838	up	1.09146	0.126264	1.09146	up	1.00835	0.0119937	1.00835	up	1.01914	0.0273488	1.01914	up	1.1166	0.159111	1.1166	up	-1.00242	-0.00349236	1.00242	down	347.257	315.225	402.95	440.608	412.643	428.336	362.428	386.205	384.29	396.162	391.299	369.972	421.851	429.717	440.454
17536364	0.0330664	0.989373	0.999968	0.000222339	0.757999	0.293355	2.53408	1.34146	2.53408	up	1.94474	0.959577	1.94474	up	1.04042	0.0571628	1.04042	up	1.3572	0.440632	1.3572	up	1.14563	0.196136	1.14563	up	3.30565	1.72493	3.30565	up	2.14139	1.09855	2.14139	up	39.3329	38.666	45.1231	103.038	86.4376	125.385	129.366	63.3526	61.5861	43.3563	45.4087	39.2569	87.9492	201.864	157.248
17536519	0.0269665	0.994998	0.999968	0.000141354	0.851729	0.440372	1.20412	0.267985	1.20412	up	1.19765	0.260203	1.19765	up	-1.01855	-0.0265136	1.01855	down	-1.00444	-0.00638565	1.00444	down	-1.04253	-0.0600958	1.04253	down	1.22104	0.288113	1.22104	up	1.17009	0.226621	1.17009	up	65.7483	54.7692	57.8483	74.5056	66.6979	73.1854	72.4733	72.5011	68.1045	59.6214	57.4608	57.5432	75.847	68.3543	69.2237
17537643	0.0996721	0.867249	0.999968	0.00242504	0.068809	0.842598	1.19054	0.25162	1.19054	up	1.04635	0.0653612	1.04635	up	1.11013	0.150722	1.11013	up	-1.02506	-0.0357027	1.02506	down	-1.06496	-0.0907973	1.06496	down	1.04623	0.0651956	1.04623	up	-1.12987	-0.176158	1.12987	down	46.1471	47.6566	51.5558	63.3073	52.2428	57.8496	50.7065	49.6723	51.5697	54.8156	55.4031	51.0766	55.8063	57.9066	54.9701
17538978	0.0187564	0.867249	0.999968	6.51941e-05	0.0373345	0.0114497	1.02866	0.0407702	1.02866	up	-1.03384	-0.0480108	1.03384	down	-1.00786	-0.0112942	1.00786	down	1.06354	0.0888809	1.06354	up	1.03277	0.0465242	1.03277	up	1.10263	0.140945	1.10263	up	1.00682	0.00980759	1.00682	up	21.7399	21.2423	22.2366	22.2939	22.5885	22.1959	20.9284	20.6746	21.478	21.9948	21.6835	21.0319	23.497	23.2559	24.6075
17539125	0.0763146	0.941725	0.999968	0.00132424	0.264659	0.489369	1.26516	0.33932	1.26516	up	1.05994	0.0839874	1.05994	up	-1.04131	-0.0584051	1.04131	down	1.00009	0.000122711	1.00009	up	1.14037	0.189498	1.14037	up	1.31754	0.397847	1.31754	up	1.25866	0.331891	1.25866	up	60.7966	69.355	78.8847	90.1574	85.6244	87.2544	71.4524	75.5411	73.3834	71.0545	74.9901	55.2852	86.5249	87.3325	89.162
17539210	0.0402389	0.983478	0.999968	0.000353752	0.696952	0.416787	1.0363	0.0514404	1.0363	up	1.19777	0.26035	1.19777	up	-1.01017	-0.0146009	1.01017	down	1.03527	0.0500077	1.03527	up	1.05561	0.078076	1.05561	up	1.08376	0.116049	1.08376	up	1.27724	0.353027	1.27724	up	74.0854	70.7324	78.1926	81.3342	73.9181	75.8487	91.3286	83.5837	92.2376	71.7419	78.378	70.691	72.441	86.5971	80.6577
17539979	0.0327173	0.867249	0.999968	0.000216443	0.0473076	0.0508078	-1.02569	-0.0365926	1.02569	down	-1.01367	-0.0195878	1.01367	down	1.03866	0.0547291	1.03866	up	-1.00282	-0.00405788	1.00282	down	1.00548	0.00788689	1.00548	up	-1.06835	-0.0953797	1.06835	down	-1.04712	-0.0664301	1.04712	down	20.06	19.709	19.9017	19.6153	19.4484	19.1143	19.3719	19.6775	19.8177	20.4829	20.6771	20.8175	19.0906	19.4087	19.5144
17540544	0.0784588	0.96068	0.999968	0.00141176	0.425226	0.100984	1.12335	0.16781	1.12335	up	1.14895	0.200312	1.14895	up	1.05792	0.0812305	1.05792	up	1.06761	0.0943855	1.06761	up	-1.00282	-0.00406456	1.00282	down	1.13364	0.180965	1.13364	up	1.08299	0.115017	1.08299	up	32.9885	34.2666	36.9049	38.319	40.5413	38.0673	40.8879	38.1621	40.5498	38.1594	37.794	34.2492	41.2569	41.1153	42.4232
17541173	0.0093254	0.961576	0.999968	1.85416e-05	0.429927	0.0913599	1.51024	0.594774	1.51024	up	1.32182	0.402526	1.32182	up	1.02855	0.0406099	1.02855	up	1.05878	0.0824049	1.05878	up	1.192	0.25338	1.192	up	1.55463	0.636569	1.55463	up	1.53187	0.615296	1.53187	up	110.066	103.081	131.507	193.589	162.849	163.023	161.859	134.061	158.803	125.89	124.957	103.206	180.329	186.626	181.258
17543529	0.0998103	0.832324	0.999968	0.00245358	0.00515367	0.39208	1.09927	0.136542	1.09927	up	1.03091	0.0439153	1.03091	up	1.04035	0.0570728	1.04035	up	-1.05595	-0.0785484	1.05595	down	-1.01006	-0.0144431	1.01006	down	1.00064	0.000921249	1.00064	up	-1.01932	-0.0276006	1.01932	down	20.3036	21.769	21.1624	23.6199	22.8828	22.9879	21.8289	21.6831	21.6513	22.4408	21.5976	21.7307	21.8878	21.8797	22.0347
17543974	0.00653422	0.945799	0.999968	9.92109e-06	0.317409	0.0710462	1.30001	0.378527	1.30001	up	1.12087	0.164624	1.12087	up	-1.00644	-0.0092562	1.00644	down	1.11722	0.159907	1.11722	up	1.08533	0.11814	1.08533	up	1.46174	0.547691	1.46174	up	1.22435	0.29202	1.22435	up	27.5139	27.9356	30.1685	38.0961	37.0603	36.0843	32.7097	32.2771	30.9289	28.9176	29.2983	26.8473	37.9701	48.568	38.5236
17544061	0.0751751	0.855048	0.999968	0.00127185	0.0100315	0.168529	1.04104	0.0580297	1.04104	up	1.05279	0.0742184	1.05279	up	1.02861	0.0406974	1.02861	up	1.02467	0.0351628	1.02467	up	-1.02462	-0.0350943	1.02462	down	1.03706	0.052495	1.03706	up	-1.00109	-0.00157325	1.00109	down	20.1254	19.9362	19.873	20.8774	20.7858	20.7307	21.1103	21.4517	20.5457	20.1961	20.4416	21.0195	21.2835	21.4492	21.2011
17544078	0.0649938	0.994998	0.999968	0.000911633	0.876275	0.806489	-1.15925	-0.213195	1.15925	down	1.48392	0.569413	1.48392	up	1.07756	0.107761	1.07756	up	-1.04219	-0.0596185	1.04219	down	1.03755	0.053179	1.03755	up	-1.30186	-0.380575	1.30186	down	1.42883	0.51483	1.42883	up	47.3296	57.4968	84.0825	56.9216	63.9901	40.3234	85.0971	81.874	107.313	68.6248	65.4724	63.7178	54.508	41.8902	56.8242
17545045	0.0719821	0.969349	0.999968	0.00114392	0.478872	0.727838	-1.0136	-0.0194844	1.0136	down	1.09599	0.132232	1.09599	up	-1.04261	-0.0602012	1.04261	down	-1.0156	-0.022337	1.0156	down	1.03189	0.0452844	1.03189	up	1.01282	0.0183798	1.01282	up	1.17913	0.237717	1.17913	up	30.2234	30.3103	30.0184	29.8892	30.8411	28.647	32.0877	30.9122	36.4981	29.2932	29.4226	28.1518	29.5116	27.5829	30.9685
17545595	0.0358642	0.997631	0.999968	0.000263193	0.919926	0.379084	1.3263	0.407402	1.3263	up	1.53713	0.620238	1.53713	up	1.05232	0.0735796	1.05232	up	1.08864	0.122521	1.08864	up	1.02618	0.0372866	1.02618	up	1.37206	0.456343	1.37206	up	1.49894	0.583945	1.49894	up	46.262	36.5126	38.6713	58.3645	48.3018	54.0586	78.2542	58.7052	51.6419	40.9844	39.9959	46.4377	55.8392	64.4235	54.6562
17547371	0.0255307	0.96068	0.999968	0.000132169	0.425095	0.732238	-1.02859	-0.0406741	1.02859	down	-1.02742	-0.0390196	1.02742	down	1.00295	0.00425339	1.00295	up	-1.01065	-0.0152809	1.01065	down	1.00274	0.00394773	1.00274	up	-1.04262	-0.0602083	1.04262	down	-1.02763	-0.0393252	1.02763	down	20.4093	20.4508	20.3895	19.8643	19.8792	19.8035	19.7065	20.1092	19.8018	20.485	20.7639	20.1856	19.6861	19.5525	19.6811
17547396	0.0702731	0.980022	0.999968	0.00107939	0.615892	0.366998	-1.03299	-0.0468256	1.03299	down	-1.03129	-0.0444552	1.03129	down	-1.01034	-0.0148433	1.01034	down	-1.00676	-0.00972382	1.00676	down	1.00226	0.00325108	1.00226	up	-1.02933	-0.0417061	1.02933	down	-1.01844	-0.0263608	1.01844	down	20.2264	20.7037	20.1091	19.6485	19.8235	19.6138	19.5764	19.8475	19.7594	19.7886	20.5263	20.1015	19.5414	19.654	19.4932
17547434	0.036534	0.934242	0.999968	0.000294523	0.204078	0.824319	-1.02116	-0.0302153	1.02116	down	-1.02088	-0.02982	1.02088	down	1.00462	0.00665188	1.00462	up	-1.01233	-0.0176805	1.01233	down	1.0048	0.0069135	1.0048	up	-1.03853	-0.0545476	1.03853	down	-1.0207	-0.0295583	1.0207	down	20.4249	20.145	20.3721	19.8897	19.9507	19.8377	19.7287	20.1338	19.8339	20.2322	20.8084	20.1878	19.722	19.6089	19.6203
17547634	0.0396232	0.945799	0.999968	0.000336615	0.322115	0.0878326	1.16313	0.218016	1.16313	up	1.01887	0.0269648	1.01887	up	1.02977	0.0423191	1.02977	up	1.13854	0.187182	1.13854	up	1.01827	0.0261181	1.01827	up	1.28599	0.362879	1.28599	up	1.00749	0.0107638	1.00749	up	195.211	159.338	173.507	194.813	206.783	210.812	173.615	179.643	183.018	182.193	186.061	173.848	230.164	249.779	218.01
17547751	0.0786503	0.901129	0.999968	0.00144722	0.112195	0.12528	1.16291	0.217737	1.16291	up	1.10357	0.142174	1.10357	up	1.00656	0.00942659	1.00656	up	-1.00489	-0.00703701	1.00489	down	1.16326	0.218175	1.16326	up	1.14971	0.201273	1.14971	up	1.27538	0.350922	1.27538	up	42.1097	37.5116	39.8951	47.3206	48.5697	43.1208	48.0275	39.2785	44.8971	39.7954	41.0134	39.375	42.6279	47.2766	48.4627
17548023	0.0947292	0.999077	0.999968	0.00214033	0.986441	0.649454	1.482	0.567547	1.482	up	1.34283	0.42528	1.34283	up	1.02806	0.0399178	1.02806	up	1.0529	0.0743643	1.0529	up	1.02432	0.0346602	1.02432	up	1.51781	0.601994	1.51781	up	1.33795	0.420022	1.33795	up	35.163	28.316	35.7116	50.6478	41.0439	55.6756	50.4757	39.5933	43.0814	35.0907	33.8623	32.5139	41.5437	70.1713	46.3412
17548049	0.0927827	0.867249	0.999968	0.00205435	0.0289425	0.0224003	1.33534	0.417204	1.33534	up	1.35235	0.435467	1.35235	up	1.28463	0.361355	1.28463	up	1.07202	0.100331	1.07202	up	-1.02853	-0.0405776	1.02853	down	1.11433	0.15618	1.11433	up	1.02352	0.0335341	1.02352	up	272.129	255.263	294.526	391.097	349.963	355.919	401.612	349.465	360.529	383.708	374.172	302.1	393.061	370.509	412.105
17548145	0.0328686	0.867249	0.999968	0.000219821	0.0244362	0.199609	-1.02109	-0.030103	1.02109	down	-1.02708	-0.0385547	1.02708	down	1.00905	0.0129978	1.00905	up	-1.03502	-0.0496596	1.03502	down	1.00136	0.00196648	1.00136	up	-1.06641	-0.0927604	1.06641	down	-1.03497	-0.049586	1.03497	down	21.9374	21.4259	21.4254	20.9696	21.149	21.3298	21.2215	20.5702	21.2922	22.1994	21.5526	21.6247	20.4008	20.3351	20.5649
17548340	0.0998103	0.85702	0.999968	0.00243644	0.0153073	0.59542	-1.03231	-0.0458717	1.03231	down	-1.06898	-0.0962303	1.06898	down	1.01686	0.0241148	1.01686	up	-1.08228	-0.114076	1.08228	down	1.03908	0.0553082	1.03908	up	-1.13608	-0.184062	1.13608	down	-1.04611	-0.0650369	1.04611	down	27.6942	26.6469	26.5571	25.4966	26.4015	26.4655	26.1519	24.1009	25.4551	27.9025	26.8668	27.4874	23.2431	24.1129	25.0741
17548444	0.0548938	0.867249	0.999968	0.000618727	0.0467189	0.253867	1.33303	0.414705	1.33303	up	1.33305	0.414735	1.33305	up	1.18077	0.239733	1.18077	up	1.03603	0.0510645	1.03603	up	-1.07876	-0.109378	1.07876	down	1.16962	0.226036	1.16962	up	1.04654	0.0656242	1.04654	up	382.378	393.956	459.22	565.864	532.511	543.796	556.572	508.524	578.99	493.102	535.331	431.423	566.049	538.933	597.315
17548681	0.0218239	0.911529	0.999968	8.36287e-05	0.157786	0.896738	1.39655	0.481864	1.39655	up	1.30421	0.383181	1.30421	up	1.04734	0.0667367	1.04734	up	1.09358	0.129065	1.09358	up	-1.12589	-0.17107	1.12589	down	1.4582	0.544192	1.4582	up	1.10602	0.145374	1.10602	up	141.764	121.439	121.778	169.643	164.4	204.748	196.682	145.993	161.973	126.547	139.903	136.044	187.925	192.558	206.38
17548850	0.0172066	0.99759	0.999968	4.91441e-05	0.919801	0.544773	2.64233	1.40181	2.64233	up	2.12425	1.08695	2.12425	up	1.08619	0.119275	1.08619	up	1.13566	0.183525	1.13566	up	1.01013	0.0145478	1.01013	up	2.76267	1.46606	2.76267	up	1.97551	0.982225	1.97551	up	60.9491	45.7351	46.3876	111.128	141.166	152.065	148.454	95.6779	87.2631	52.8991	57.088	54.8708	108.627	181.943	176.785
17548983	0.0647032	0.867249	0.999968	0.000892763	0.0624944	0.548373	-1.18665	-0.246892	1.18665	down	-1.2366	-0.306375	1.2366	down	-1.04311	-0.0608846	1.04311	down	-1.12583	-0.170991	1.12583	down	1.10309	0.141547	1.10309	up	-1.28076	-0.356998	1.28076	down	-1.07471	-0.103943	1.07471	down	35.2974	30.2275	28.7854	25.1294	26.8195	27.2722	24.4032	26.6966	24.9305	29.206	30.4722	30.4059	23.274	22.6042	24.4833
17549514	0.0757815	0.969218	0.999968	0.00129187	0.47149	0.633269	1.93975	0.955869	1.93975	up	1.59285	0.671614	1.59285	up	-1.20894	-0.273741	1.20894	down	1.29561	0.373631	1.29561	up	1.16529	0.220694	1.16529	up	3.03825	1.60324	3.03825	up	2.24396	1.16605	2.24396	up	46.5432	46.4727	42.7765	75.1598	80.4636	111.663	104.894	57.9031	61.5652	36.2025	37.5572	38.5136	79.4632	149.935	123.267
17549724	0.0172186	0.603209	0.999968	5.21319e-05	0.00016302	0.0139745	-1.06147	-0.0860653	1.06147	down	-1.08052	-0.111728	1.08052	down	-1.05318	-0.0747523	1.05318	down	-1.03678	-0.0521032	1.03678	down	1.03625	0.0513748	1.03625	up	-1.04494	-0.0634162	1.04494	down	1.01003	0.0143989	1.01003	up	23.4136	23.3502	23.7306	22.1293	22.1957	22.0855	21.207	21.8854	22.1582	22.251	22.0796	22.6058	21.367	21.5514	21.1384
17549726	0.0172186	0.603209	0.999968	5.21319e-05	0.00016302	0.0139745	-1.06147	-0.0860653	1.06147	down	-1.08052	-0.111728	1.08052	down	-1.05318	-0.0747523	1.05318	down	-1.03678	-0.0521032	1.03678	down	1.03625	0.0513748	1.03625	up	-1.04494	-0.0634162	1.04494	down	1.01003	0.0143989	1.01003	up	23.4136	23.3502	23.7306	22.1293	22.1957	22.0855	21.207	21.8854	22.1582	22.251	22.0796	22.6058	21.367	21.5514	21.1384
[truncated: 46 more columns]
