# Supplementary material for: The effects of n-6 polyunsaturated fatty acid deprivation on the inflammatory gene response to lipopolysaccharide in the mouse hippocampus
Source: J Neuroinflammation. 2019 Nov 27;16:237. doi: 10.1186/s12974-019-1615-0 (PMC6882015; doi:10.1186/s12974-019-1615-0)
Supplement: Supplementary file 3 — Additional file 3. The full microarray data (median centered) is presented in one-way ANOVA analysis. N-6 PUFA adequate and n-6 PUFA deprived diet groups at baseline, day 1, and day 3 following LPS administration. [file 12974_2019_1615_MOESM3_ESM.xlsx]

## Sheet: AllData for Day 1 and Day 3
Transcripts Cluster Id	p (Corr)	p	FC ([Adequate n-6_Day1] vs [Adequate n-6_Day0])	Log FC ([Adequate n-6_Day1] vs [Adequate n-6_Day0])	FC (abs) ([Adequate n-6_Day1] vs [Adequate n-6_Day0])	Regulation ([Adequate n-6_Day1] vs [Adequate n-6_Day0])	FC ([Adequate n-6_Day3] vs [Adequate n-6_Day0])	Log FC ([Adequate n-6_Day3] vs [Adequate n-6_Day0])	FC (abs) ([Adequate n-6_Day3] vs [Adequate n-6_Day0])	Regulation ([Adequate n-6_Day3] vs [Adequate n-6_Day0])	FC ([Deficient n-6_Day0] vs [Adequate n-6_Day0])	Log FC ([Deficient n-6_Day0] vs [Adequate n-6_Day0])	FC (abs) ([Deficient n-6_Day0] vs [Adequate n-6_Day0])	Regulation ([Deficient n-6_Day0] vs [Adequate n-6_Day0])	FC ([Deficient n-6_Day1] vs [Adequate n-6_Day1])	Log FC ([Deficient n-6_Day1] vs [Adequate n-6_Day1])	FC (abs) ([Deficient n-6_Day1] vs [Adequate n-6_Day1])	Regulation ([Deficient n-6_Day1] vs [Adequate n-6_Day1])	FC ([Deficient n-6_Day3] vs [Adequate n-6_Day3])	Log FC ([Deficient n-6_Day3] vs [Adequate n-6_Day3])	FC (abs) ([Deficient n-6_Day3] vs [Adequate n-6_Day3])	Regulation ([Deficient n-6_Day3] vs [Adequate n-6_Day3])	FC ([Deficient n-6_Day1] vs [Deficient n-6_Day0])	Log FC ([Deficient n-6_Day1] vs [Deficient n-6_Day0])	FC (abs) ([Deficient n-6_Day1] vs [Deficient n-6_Day0])	Regulation ([Deficient n-6_Day1] vs [Deficient n-6_Day0])	FC ([Deficient n-6_Day3] vs [Deficient n-6_Day0])	Log FC ([Deficient n-6_Day3] vs [Deficient n-6_Day0])	FC (abs) ([Deficient n-6_Day3] vs [Deficient n-6_Day0])	Regulation ([Deficient n-6_Day3] vs [Deficient n-6_Day0])	[Adequate n-6, 0, 1](raw)	[Adequate n-6, 0, 4](raw)	[Adequate n-6, 0, 14](raw)	[Adequate n-6, 1, 12](raw)	[Adequate n-6, 1, 13](raw)	[Adequate n-6, 1, 18](raw)	[Adequate n-6, 3, 2](raw)	[Adequate n-6, 3, 5](raw)	[Adequate n-6, 3, 11](raw)	[Deficient n-6, 0, 9](raw)	[Deficient n-6, 0, 16](raw)	[Deficient n-6, 0, 17](raw)	[Deficient n-6, 1, 8](raw)	[Deficient n-6, 1, 10](raw)	[Deficient n-6, 1, 15](raw)	[Deficient n-6, 3, 3](raw)	[Deficient n-6, 3, 6](raw)	[Deficient n-6, 3, 7](raw)	[Adequate n-6, 0, 1](normalized)
17210855	0.700943	0.265239	1.0258	0.0367562	1.0258	up	1.03379	0.0479426	1.03379	up	-1.03322	-0.0471439	1.03322	down	1.12855	0.174475	1.12855	up	1.00101	0.00146309	1.00101	up	1.19613	0.258375	1.19613	up	1.06921	0.0965497	1.06921	up	45.1281	39.1398	45.4934	44.3693	46.4838	42.0556	45.9708	41.5978	46.4257	41.8482	45.8385	37.978	49.9475	51.7945	48.1923	51.4251	38.5341	44.9378	-0.00581551
17210869	0.881704	0.689754	1.03296	0.0467873	1.03296	up	1.0558	0.078342	1.0558	up	-1.04426	-0.0624787	1.04426	down	1.03765	0.053323	1.03765	up	-1.03245	-0.0460733	1.03245	down	1.11929	0.162589	1.11929	up	1.06788	0.0947474	1.06788	up	123.367	118.402	119.009	119.909	117.49	135.999	138.565	132.185	111.698	120.465	120.707	104.983	122.604	139.153	125.471	141.767	109.779	119.449	0.0328922
17210883	0.589451	0.111827	-1.00265	-0.00382201	1.00265	down	1.00033	0.000472069	1.00033	up	1.05222	0.0734358	1.05222	up	1.01489	0.0213248	1.01489	up	1.01658	0.0237266	1.01658	up	-1.03953	-0.055933	1.03953	down	-1.03472	-0.0492371	1.03472	down	21.2127	21.1694	20.8194	21.2553	21.208	20.5756	21.0159	20.8506	21.3567	21.6488	21.5526	23.3432	21.7606	21.2054	21.0117	21.1631	21.2873	21.8236	0.00015974
17210887	0.807816	0.491566	-1.00884	-0.0126905	1.00884	down	1.04834	0.0681035	1.04834	up	-1.06414	-0.089684	1.06414	down	1.07469	0.10392	1.07469	up	-1.1075	-0.147313	1.1075	down	1.1336	0.180914	1.1336	up	1.00729	0.0104745	1.00729	up	92.3278	95.5197	82.8341	85.5482	89.9131	92.4997	102.573	90.9877	90.1827	76.9855	92.4532	85.1748	105.223	94.8324	88.503	96.5018	72.2456	88.87	0.027504
17210904	0.759491	0.380552	1.00745	0.010712	1.00745	up	1.00005	7.12089e-05	1.00005	up	1.03864	0.0546902	1.03864	up	1.00682	0.00979884	1.00682	up	1.02162	0.0308625	1.02162	up	-1.02397	-0.0341794	1.02397	down	-1.0166	-0.0237565	1.0166	down	20.3981	21.7286	21.696	21.1898	21.5556	21.5272	21.6461	21.3204	20.8397	21.5485	23.0239	21.7169	21.621	21.4724	21.6157	21.3887	21.8371	21.9562	-0.0816317
17210912	0.565626	0.094656	1.08998	0.1243	1.08998	up	1.03959	0.056015	1.03959	up	1.07605	0.105751	1.07605	up	1.04407	0.0622204	1.04407	up	1.04268	0.0603027	1.04268	up	1.05758	0.0807697	1.05758	up	1.00735	0.010567	1.00735	up	120.733	114.824	134.504	136.179	131.662	134.672	121.559	129.75	132.827	128.018	140.644	129.034	147.569	133.632	139.358	134.118	134.825	131.335	-0.142087
17210953	0.691632	0.242677	-1.12808	-0.173869	1.12808	down	-1.18171	-0.240873	1.18171	down	1.00465	0.00669496	1.00465	up	-1.00437	-0.0062933	1.00437	down	1.073	0.101644	1.073	up	-1.13828	-0.186858	1.13828	down	-1.10644	-0.145923	1.10644	down	68.9121	62.3013	65.5212	60.5317	65.6937	49.2774	60.6401	58.5031	48.0513	69.7232	65.5673	62.3959	63.4611	54.2797	56.1469	61.902	53.9212	63.092	0.150133
17210984	0.682713	0.230963	1.07207	0.100401	1.07207	up	1.03648	0.051696	1.03648	up	-1.03326	-0.0471988	1.03326	down	1.0146	0.0209112	1.0146	up	1.06081	0.085173	1.06081	up	1.1239	0.168511	1.1239	up	1.13608	0.184068	1.13608	up	186.738	184.939	213.151	213.304	219.991	193.291	199.656	192.736	213.004	200.646	186.539	178.288	199.681	231.387	205.034	229.551	198.563	214.672	-0.100163
17210994	0.594368	0.116042	-1.10365	-0.142283	1.10365	down	-1.04143	-0.0585701	1.04143	down	-1.0465	-0.0655692	1.0465	down	1.04857	0.0684287	1.04857	up	-1.00979	-0.014053	1.00979	down	-1.00576	-0.00828536	1.00576	down	-1.0049	-0.00705385	1.0049	down	24.4163	24.5814	25.7714	22.1012	22.7951	22.8388	23.8324	23.691	24.2537	23.4623	23.283	24.7059	24.6257	22.7611	23.6672	23.5135	22.3389	25.3198	0.044229
17210996	0.756673	0.373106	1.00257	0.00370471	1.00257	up	1.04173	0.0589771	1.04173	up	1.00919	0.0131963	1.00919	up	1.00893	0.0128242	1.00893	up	-1.01974	-0.0282003	1.01974	down	1.00231	0.00333262	1.00231	up	1.01226	0.0175805	1.01226	up	19.7595	19.3719	18.9308	19.4854	19.0112	19.7125	20.0435	20.1772	20.2556	19.8526	19.5714	19.1688	20.1558	18.9762	19.6081	19.3191	20.6387	19.3751	0.0124493
17210998	0.690001	0.240693	-1.00766	-0.011004	1.00766	down	1.00345	0.00496435	1.00345	up	1.07978	0.110736	1.07978	up	1.03978	0.0562836	1.03978	up	1.00455	0.00654888	1.00455	up	-1.04642	-0.0654567	1.04642	down	-1.0712	-0.0992231	1.0712	down	19.3842	20.5119	22.0526	19.4092	21.1389	20.8874	20.9928	20.0425	21.0559	21.355	21.7908	23.7217	21.9924	21.1938	20.6692	20.5605	20.9663	20.8332	-0.114105
17211000	0.724184	0.303565	1.01344	0.0192582	1.01344	up	1.00766	0.0110087	1.00766	up	-1.02993	-0.0425434	1.02993	down	1.0599	0.0839311	1.0599	up	1.07921	0.109977	1.07921	up	1.10629	0.145733	1.10629	up	1.12002	0.163529	1.12002	up	33.4997	32.2122	33.6747	33.9325	33.4851	33.288	30.9647	36.2267	33.1444	33.2126	34.0191	29.4386	33.5748	40.2089	33.3594	35.4046	35.1408	37.5624	-0.00161648
17211004	0.647915	0.18371	-1.10316	-0.141645	1.10316	down	1.06488	0.0906889	1.06488	up	1.03529	0.0500353	1.03529	up	1.02473	0.0352483	1.02473	up	1.02755	0.0392151	1.02755	up	-1.11453	-0.156432	1.11453	down	1.05692	0.0798686	1.05692	up	60.0694	61.3966	71.6618	59.7137	60.0084	54.9391	70.1925	65.6731	69.232	70.1025	75.9023	55.1167	67.2352	53.4584	58.9369	73.5816	70.0735	67.1549	-0.144767
17211023	0.637139	0.168743	1.27371	0.34904	1.27371	up	1.10064	0.138342	1.10064	up	1.06814	0.0951033	1.06814	up	-1.03626	-0.0513794	1.03626	down	-1.05244	-0.0737381	1.05244	down	1.15074	0.202558	1.15074	up	-1.02137	-0.0304995	1.02137	down	174.427	175.146	177.634	220.687	206.69	245.843	159.515	218.52	207.578	200.335	202.55	162.981	188.864	226.521	235.557	188.72	157.398	208.961	-0.207722
17211033	0.868056	0.650648	-1.00335	-0.00482511	1.00335	down	-1.00656	-0.00942866	1.00656	down	-1.00239	-0.00343911	1.00239	down	-1.0227	-0.0323842	1.0227	down	-1.01311	-0.0187906	1.01311	down	-1.02368	-0.0337702	1.02368	down	-1.01732	-0.0247801	1.01732	down	20.899	21.3074	20.1816	20.9736	21.0163	20.1849	20.4215	20.6226	20.9251	20.262	20.527	21.4535	20.3271	20.207	20.2503	20.9791	20.0253	20.1725	0.0296345
17211043	0.614956	0.137661	1.13336	0.180611	1.13336	up	1.02845	0.0404781	1.02845	up	-1.01625	-0.0232485	1.01625	down	1.07862	0.109191	1.07862	up	1.01861	0.0265967	1.01861	up	1.24233	0.31305	1.24233	up	1.06461	0.0903233	1.06461	up	49.2504	33.8024	41.1388	49.7593	45.8831	43.6706	40.5967	44.046	41.6645	42.7587	42.2409	36.129	45.6584	52.7237	51.9756	43.1864	45.1089	40.4179	0.181516
17211066	0.808133	0.495735	1.00264	0.00381025	1.00264	up	-1.01206	-0.0172888	1.01206	down	-1.00904	-0.0129809	1.00904	down	-1.0089	-0.0127858	1.0089	down	1.00374	0.00538365	1.00374	up	1.00278	0.00400543	1.00278	up	1.00075	0.00107574	1.00075	up	20.6595	20.6925	20.3261	20.452	20.499	20.891	20.0087	20.2976	20.64	20.4723	20.2097	20.4427	20.4449	20.5478	20.3016	20.506	20.4425	20.2218	0.0148115
17211087	0.58352	0.107432	-1.00239	-0.00344722	1.00239	down	-1.01162	-0.0166612	1.01162	down	-1.02156	-0.0307671	1.02156	down	-1.04165	-0.0588716	1.04165	down	1.00503	0.00723283	1.00503	up	-1.02211	-0.0315517	1.02211	down	1.0149	0.0213388	1.0149	up	21.5003	21.2887	21.1323	20.9756	21.6186	21.1781	21.1754	20.4562	21.5694	20.3855	21.0693	21.1243	20.4123	20.2864	20.5194	21.6802	21.1456	20.6891	0.0251813
17211090	0.774761	0.415768	1.01753	0.0250718	1.01753	up	1.08323	0.115342	1.08323	up	-1.02225	-0.031745	1.02225	down	-1.06328	-0.088522	1.06328	down	-1.02138	-0.0305228	1.02138	down	-1.02222	-0.0317052	1.02222	down	1.08415	0.116565	1.08415	up	44.1513	42.0294	43.1656	41.5414	40.4269	50.2488	52.0627	43.1905	45.2778	41.5628	44.7719	40.2955	40.5734	41.304	41.8891	48.2346	48.5947	40.765	0.0518127
17211131	0.19008	0.00186235	-1.08503	-0.117732	1.08503	down	1.14398	0.194064	1.14398	up	-1.00647	-0.00929896	1.00647	down	1.08454	0.117084	1.08454	up	1.06197	0.0867499	1.06197	up	1.00601	0.00865094	1.00601	up	1.22274	0.290113	1.22274	up	123.965	129.007	141.039	116.565	125.583	120.623	160.693	149.736	140.341	128.212	143.813	119.985	137.01	120.233	136.74	158.391	162.922	156.727	-0.142915
17211174	0.512037	0.0591617	1.13173	0.178536	1.13173	up	1.03805	0.0538777	1.03805	up	1.04483	0.0632728	1.04483	up	1.04222	0.0596554	1.04222	up	-1.13195	-0.178808	1.13195	down	1.1289	0.174919	1.1289	up	-1.13934	-0.188203	1.13934	down	95.068	101.377	102.573	115.434	113.397	109.473	106.722	108.212	95.7497	104.199	113.208	95.5891	111.947	125.355	115.602	103.922	74.5446	98.4153	-0.149567
17211194	0.965592	0.918815	-1.00828	-0.0118961	1.00828	down	-1.02385	-0.034011	1.02385	down	1.00426	0.00613991	1.00426	up	1.00694	0.00997368	1.00694	up	1.02093	0.0298877	1.02093	up	-1.0056	-0.00806236	1.0056	down	-1.00714	-0.0102633	1.00714	down	19.9817	22.8791	20.8009	21.2976	21.1006	20.6436	20.2993	20.6116	21.176	21.2035	21.5641	21.0649	21.4334	20.9861	21.0569	21.132	20.6388	21.6174	-0.0773835
17211198	0.485064	0.0461443	1.30147	0.380147	1.30147	up	1.10633	0.145783	1.10633	up	1.00619	0.00890621	1.00619	up	-1.07483	-0.104105	1.07483	down	1.00887	0.0127384	1.00887	up	1.20342	0.267135	1.20342	up	1.10927	0.149615	1.10927	up	28.7894	26.1256	27.7585	38.2229	32.0426	37.5795	33.02	29.551	28.9736	27.588	27.4132	28.1228	28.8194	40.3755	31.8553	29.504	34.9414	28.1601	-0.022285
17211230	0.70016	0.261473	1.01245	0.0178547	1.01245	up	-1.04311	-0.060895	1.04311	down	-1.00189	-0.00273005	1.00189	down	-1.05437	-0.0763826	1.05437	down	-1.00095	-0.00136741	1.00095	down	-1.03943	-0.0557979	1.03943	down	-1.04213	-0.0595323	1.04213	down	22.3931	21.0879	21.9759	20.426	22.4119	23.5265	20.9079	20.5468	21.2837	21.5567	22.6087	21.1725	21.2039	20.7617	20.8718	20.7405	21.0766	20.8567	0.0837541
17211232	0.790571	0.453883	-1.0047	-0.00676044	1.0047	down	-1.02063	-0.0294622	1.02063	down	-1.02642	-0.0376153	1.02642	down	-1.03673	-0.0520368	1.03673	down	-1.01444	-0.020689	1.01444	down	-1.01479	-0.0211819	1.01479	down	-1.00873	-0.0125359	1.00873	down	21.6215	21.6737	22.875	21.5327	21.7091	22.6117	20.6076	22.1217	22.117	20.9929	21.6529	21.8082	20.9455	21.7095	20.8613	21.6505	20.811	21.4352	-0.00201559
17211235	0.926909	0.824909	-1.0183	-0.0261664	1.0183	down	1.03028	0.0430377	1.03028	up	-1.05013	-0.0705703	1.05013	down	1.09655	0.132977	1.09655	up	1.04167	0.0588945	1.04167	up	1.13083	0.177381	1.13083	up	1.12701	0.172503	1.12701	up	51.8553	63.4846	82.8865	70.1585	59.7741	61.6199	59.6991	65.5138	76.2977	69.034	62.7636	54.3806	70.6798	77.0132	62.5957	70.9415	70.2266	67.7013	-0.361001
17211243	0.733282	0.325487	1.03435	0.0487275	1.03435	up	1.0422	0.0596323	1.0422	up	-1.01219	-0.0174804	1.01219	down	1.0737	0.102585	1.0737	up	1.02763	0.0393227	1.02763	up	1.12412	0.168793	1.12412	up	1.08405	0.116435	1.08405	up	51.9391	45.3963	48.7042	54.5306	47.7623	48.7934	51.9306	51.967	48.1707	44.2682	50.3024	49.7295	52.6332	59.3044	50.3946	54.507	52.2488	49.5356	0.0448718
17211258	0.739074	0.337605	1.05122	0.0720601	1.05122	up	1.06976	0.0972858	1.06976	up	1.07785	0.108158	1.07785	up	1.06618	0.0924451	1.06618	up	1.01669	0.0238849	1.01669	up	1.03983	0.0563469	1.03983	up	1.00906	0.0130124	1.00906	up	33.7752	33.6895	35.6327	38.1362	36.6789	33.6716	37.3081	35.101	37.9033	35.4961	37.9597	37.6803	37.6043	43.3688	35.0017	36.3957	37.2691	38.4566	-0.130499
17211268	0.434897	0.0282846	1.04346	0.0613775	1.04346	up	-1.02267	-0.0323383	1.02267	down	1.00578	0.00831588	1.00578	up	-1.0635	-0.0888147	1.0635	down	1.02774	0.0394785	1.02774	up	-1.02509	-0.0357531	1.02509	down	-1.00082	-0.00117572	1.00082	down	21.4479	21.3895	21.2196	22.2342	22.2148	22.3918	20.4994	20.7943	21.3518	21.2765	20.9771	22.1915	20.3947	21.3798	21.0874	20.994	21.3078	22.087	0.00796795
17211280	0.823652	0.530557	1.02789	0.0396856	1.02789	up	-1.01743	-0.0249254	1.01743	down	1.00855	0.0122892	1.00855	up	1.07518	0.104584	1.07518	up	-1.02092	-0.0298689	1.02092	down	1.0958	0.13198	1.0958	up	-1.0476	-0.0670835	1.0476	down	57.9751	62.1816	65.9495	62.6219	70.0507	58.8595	65.5528	61.4092	56.0764	67.2176	65.545	55.3593	67.9668	69.4787	67.9603	64.7624	51.0253	64.1981	-0.153409
17211286	0.446742	0.032705	1.0198	0.0282931	1.0198	up	1.0733	0.102051	1.0733	up	1.00868	0.0124629	1.00868	up	1.09423	0.129913	1.09423	up	1.05554	0.0779878	1.05554	up	1.1063	0.145743	1.1063	up	1.12317	0.167576	1.12317	up	21.4287	22.4674	22.0324	22.417	22.7428	22.0668	24.2507	22.9741	23.5401	22.1381	22.3934	21.9587	23.2358	25.3848	24.9894	22.7425	27.8809	24.3252	-0.0858579
17211294	0.698591	0.257495	1.12174	0.165732	1.12174	up	1.03788	0.0536329	1.03788	up	1.03631	0.051452	1.03631	up	-1.0172	-0.0246051	1.0172	down	-1.05997	-0.084019	1.05997	down	1.06413	0.089675	1.06413	up	-1.05837	-0.0818381	1.05837	down	116.519	123.353	135.889	144.031	139.341	137.362	127.172	129.672	132.411	131.515	128.322	128.801	140.66	146.662	126.967	136.888	103.872	128.951	-0.164486
17211305	0.605787	0.12596	-1.02648	-0.0377053	1.02648	down	-1.00759	-0.010903	1.00759	down	-1.01887	-0.0269752	1.01887	down	1.02961	0.0420917	1.02961	up	-1.0058	-0.0083367	1.0058	down	1.02198	0.0313616	1.02198	up	1.00538	0.00773541	1.00538	up	20.3846	19.9207	20.2749	20.1972	19.6065	19.223	19.928	20.0671	20.1266	20.0296	19.6633	19.7641	20.3811	20.1375	20.2438	20.1	19.6891	19.988	0.0239959
17211313	0.866873	0.647577	1.03704	0.05247	1.03704	up	1.00174	0.00250689	1.00174	up	1.02243	0.0320009	1.02243	up	1.00213	0.00307576	1.00213	up	1.0081	0.0116351	1.0081	up	1.01645	0.0235449	1.01645	up	-1.01246	-0.0178588	1.01246	down	22.8925	24.2378	24.8943	24.7579	25.9905	23.941	24.1417	24.6098	23.3708	24.5565	24.6915	24.3485	25.1722	24.037	25.624	24.0801	23.1931	25.4706	-0.0950918
17211335	0.808041	0.493158	1.01089	0.0156269	1.01089	up	1.0204	0.0291306	1.0204	up	1.02064	0.0294811	1.02064	up	-1.01362	-0.0195138	1.01362	down	-1.00498	-0.00716194	1.00498	down	-1.0234	-0.033368	1.0234	down	-1.00522	-0.00751241	1.00522	down	20.0333	19.8055	19.7645	19.8097	20.3854	20.0605	19.7544	20.9803	20.1029	20.3494	20.2527	20.2308	19.5644	20.2496	19.635	19.8565	20.5845	20.0826	-0.00275326
17211347	0.921601	0.807772	-1.02513	-0.0358081	1.02513	down	-1.00155	-0.00223382	1.00155	down	-1.01207	-0.0173071	1.01207	down	-1.00486	-0.00699679	1.00486	down	1.00087	0.0012606	1.00087	up	-1.01783	-0.0254978	1.01783	down	1.01139	0.0163339	1.01139	up	20.4228	21.3115	21.1186	19.8329	21.0305	20.456	21.0007	20.585	21.1638	20.1047	20.6411	21.3666	20.4483	20.1885	20.3694	20.3937	22.5653	19.9333	-0.00687933
17211361	0.456829	0.0361024	-1.01226	-0.0175786	1.01226	down	-1.0181	-0.025883	1.0181	down	-1.01764	-0.0252285	1.01764	down	1.01221	0.0175085	1.01221	up	1.01425	0.0204167	1.01425	up	1.01759	0.0251584	1.01759	up	1.01379	0.0197622	1.01379	up	20.3755	19.9237	20.2009	19.9815	19.7421	20.0426	19.7551	19.9085	19.7587	19.8643	19.8034	19.7812	20.0618	20.4112	20.0239	20.1437	20.1731	19.9527	0.029212
17211367	0.905772	0.76346	-1.01325	-0.0189881	1.01325	down	1.00749	0.0107627	1.00749	up	1.00151	0.00217247	1.00151	up	1.026	0.0370377	1.026	up	-1.02583	-0.0367983	1.02583	down	1.01107	0.0158771	1.01107	up	-1.01974	-0.0282081	1.01974	down	20.7692	21.0764	21.2294	20.7711	20.9395	20.5391	20.2894	20.7818	22.5384	21.3856	20.3414	21.4592	20.8625	21.0787	21.9405	20.5631	20.5476	20.835	-0.00551319
17211369	0.815362	0.511883	1.00266	0.00383361	1.00266	up	-1.02411	-0.0343742	1.02411	down	-1.00117	-0.00168371	1.00117	down	1.01014	0.0145569	1.01014	up	1.02384	0.0339832	1.02384	up	1.01401	0.0200742	1.01401	up	1.0009	0.00129271	1.0009	up	20.3207	20.8494	20.6425	20.2333	20.5791	21.1719	19.5946	20.1857	20.5858	20.4335	20.4387	20.8678	21.768	20.4687	20.3935	20.5562	20.8136	20.4244	-0.0135465
17211375	0.644579	0.178395	-1.11423	-0.156051	1.11423	down	-1.15204	-0.204192	1.15204	down	1.06334	0.0886087	1.06334	up	1.01787	0.0255593	1.01787	up	1.05327	0.0748811	1.05327	up	-1.16401	-0.2191	1.16401	down	-1.16306	-0.21792	1.16306	down	181.142	177.082	192.602	168.839	168.504	156.979	146.479	170.436	161.851	188.869	221.875	177.258	187.769	150.668	166.481	194.052	144.535	168.338	0.0946784
17211382	0.935927	0.847891	-1.01342	-0.0192293	1.01342	down	1.01354	0.0193963	1.01354	up	-1.02563	-0.0365074	1.02563	down	1.00391	0.0056262	1.00391	up	-1.02582	-0.036774	1.02582	down	1.016	0.0229044	1.016	up	1.01335	0.0191298	1.01335	up	22.0011	21.9851	21.7322	22.5687	21.2705	21.0391	23.7629	21.218	21.7064	21.9332	20.6099	21.5541	21.2892	21.0285	22.8257	21.7135	21.7035	21.5141	0.0195479
17211396	0.980232	0.955355	-1.0285	-0.0405399	1.0285	down	-1.04676	-0.0659246	1.04676	down	-1.0784	-0.108891	1.0784	down	-1.01627	-0.0232844	1.01627	down	-1.04155	-0.0587352	1.04155	down	1.03173	0.045067	1.03173	up	-1.01099	-0.0157685	1.01099	down	42.168	35.4573	42.7654	38.9222	37.8085	39.9378	37.392	38.7022	38.5241	39.5677	44.3396	29.061	34.6955	43.044	37.4937	40.7673	31.8386	38.0134	0.127062
17211405	0.909151	0.777625	-1.00768	-0.0110439	1.00768	down	1.02969	0.0422039	1.02969	up	1.02837	0.0403652	1.02837	up	1.0056	0.00805171	1.0056	up	-1.0349	-0.0494865	1.0349	down	-1.03051	-0.0433574	1.03051	down	-1.03358	-0.0476478	1.03358	down	23.1201	20.8458	21.4712	23.0195	20.8031	21.1188	23.707	21.9305	21.7297	23.1754	21.9058	22.1683	21.6378	21.2978	22.3158	21.0889	21.5847	22.3918	0.0836606
17211416	0.698971	0.258039	-1.05137	-0.0722648	1.05137	down	-1.06371	-0.0891115	1.06371	down	-1.00693	-0.00996923	1.00693	down	1.00853	0.0122541	1.00853	up	-1.01003	-0.0144	1.01003	down	-1.03529	-0.0500415	1.03529	down	-1.06699	-0.0935423	1.06699	down	22.971	21.153	19.0814	19.8444	20.1555	19.9466	19.99	19.6506	19.6109	21.0035	20.5609	21.0294	19.5899	20.7684	20.1155	19.1427	19.8251	19.7	0.202103
17211423	0.752436	0.366983	1.05617	0.078843	1.05617	up	1.08463	0.117197	1.08463	up	1.05522	0.0775479	1.05522	up	1.02438	0.0347559	1.02438	up	-1.00195	-0.00280491	1.00195	down	1.0253	0.036051	1.0253	up	1.02587	0.0368446	1.02587	up	24.9304	23.0547	24.4112	26.5339	25.3622	24.5637	25.1862	27.9715	25.4121	25.2112	26.1854	24.9723	26.5289	27.3186	24.5183	27.7689	24.4039	26.2644	-0.0204659
17211443	0.906858	0.768848	-1.0034	-0.00489012	1.0034	down	1.03422	0.0485398	1.03422	up	1.03587	0.0508447	1.03587	up	-1.02423	-0.0345375	1.02423	down	-1.00947	-0.0135929	1.00947	down	-1.06457	-0.0902723	1.06457	down	-1.01108	-0.0158977	1.01108	down	23.4974	22.8606	22.332	22.4252	22.9395	23.0834	21.451	27.0452	22.8736	23.4272	22.8403	24.9191	22.196	22.2389	22.3893	22.6848	25.3898	22.3975	0.0402818
17211445	0.943217	0.865105	-1.00651	-0.00936858	1.00651	down	-1.02204	-0.031455	1.02204	down	-1.0004	-0.000583809	1.0004	down	-1.04741	-0.0668233	1.04741	down	1.00214	0.00308005	1.00214	up	-1.05381	-0.0756081	1.05381	down	-1.01945	-0.0277912	1.01945	down	30.0154	31.0761	28.1584	31.9372	29.5108	27.33	27.7287	30.7532	28.8503	28.0517	29.3644	31.8472	29.8005	26.3896	28.5044	29.8955	28.5	29.0604	0.0391431
17211458	0.806347	0.488295	-1.02225	-0.0317426	1.02225	down	-1.02587	-0.0368541	1.02587	down	-1.00987	-0.0141721	1.00987	down	-1.01925	-0.0275098	1.01925	down	1.01347	0.0193036	1.01347	up	-1.03174	-0.0450803	1.03174	down	-1.00234	-0.00337839	1.00234	down	21.0082	22.6167	22.1789	21.6166	21.4406	21.2847	20.6441	21.9211	21.5683	22.5549	21.3865	21.2118	20.6677	21.1322	21.3309	21.4499	21.7599	21.7683	-0.0297027
17211498	0.719926	0.296327	1.18749	0.247914	1.18749	up	1.03142	0.0446262	1.03142	up	1.0024	0.00346057	1.0024	up	1.04234	0.0598308	1.04234	up	-1.00265	-0.00381327	1.00265	down	1.23481	0.304284	1.23481	up	1.02623	0.0373524	1.02623	up	207.234	192.9	256.172	293.558	243.337	240.055	203.598	216.555	254.849	233.964	227.463	193.816	274.386	263.399	268.701	250.208	170.844	260.784	-0.2219
17211517	0.367789	0.0157245	-1.02744	-0.0390553	1.02744	down	1.011	0.0157897	1.011	up	1.3599	0.4435	1.3599	up	-1.07871	-0.109306	1.07871	down	-1.17073	-0.227411	1.17073	down	-1.50719	-0.591861	1.50719	down	-1.57475	-0.655121	1.57475	down	26.5541	28.5369	26.5461	23.0202	26.8345	30.0238	34.4843	23.8793	25.2438	32.0738	36.2562	43.5036	21.844	27.9344	24.2149	22.4344	25.4822	22.6607	0.000216961
17211519	0.808133	0.495759	1.04496	0.0634535	1.04496	up	1.02207	0.0315007	1.02207	up	-1.00549	-0.00790421	1.00549	down	-1.03697	-0.0523791	1.03697	down	1.01211	0.0173634	1.01211	up	1.01324	0.0189786	1.01324	up	1.04013	0.0567683	1.04013	up	24.5589	24.3684	24.0428	25.2881	25.5849	25.3761	24.4402	24.2275	25.9452	23.8295	23.2138	25.5872	24.43	25.6812	23.4684	24.6715	26.2349	24.6079	-0.00143671
17211524	0.869671	0.654352	1.36547	0.449398	1.36547	up	1.09539	0.131446	1.09539	up	1.31594	0.396096	1.31594	up	-1.0912	-0.125922	1.0912	down	-1.0066	-0.00949557	1.0066	down	-1.05162	-0.0726196	1.05162	down	-1.20928	-0.274146	1.20928	down	44.4432	28.9037	59.3806	42.7627	62.9306	72.1643	31.6008	55.3467	57.3219	71.5217	55.9969	43.4021	56.6406	52.6681	50.102	46.3869	39.0819	54.2205	-0.265922
17211526	0.980821	0.957492	-1.00355	-0.00511789	1.00355	down	-1.00032	-0.000463486	1.00032	down	-1.01439	-0.0206146	1.01439	down	-1.00642	-0.00923109	1.00642	down	1.00651	0.00936731	1.00651	up	1.00435	0.00626564	1.00435	up	1.02067	0.0295184	1.02067	up	21.7163	21.825	21.5271	20.5551	21.7981	22.5303	21.2366	21.7055	22.1133	21.2689	21.7172	21.1623	21.6926	20.6391	22.1191	22.0638	21.0914	22.3348	0.000360012
17211531	0.806347	0.489183	1.01008	0.0144628	1.01008	up	-1.00003	-4.49815e-05	1.00003	down	1.02116	0.0302105	1.02116	up	-1.02079	-0.0296912	1.02079	down	-1.02621	-0.0373192	1.02621	down	-1.032	-0.0454389	1.032	down	-1.04795	-0.0675747	1.04795	down	20.5563	20.401	20.9433	20.7817	21.5806	20.1818	20.5855	19.8661	21.4747	20.6518	22.0251	20.5612	20.7219	19.9856	20.5467	20.1895	19.6904	20.4418	-0.000171185
17211533	0.941208	0.859987	-1.00969	-0.0139187	1.00969	down	-1.0022	-0.00317001	1.0022	down	1.01521	0.021781	1.01521	up	1.01107	0.0158774	1.01107	up	1.00095	0.0013744	1.00095	up	-1.01383	-0.0198223	1.01383	down	-1.01648	-0.0235766	1.01648	down	20.9807	20.2304	20.1838	20.4542	20.0743	20.269	20.3985	20.8292	20.0306	21.0063	20.2529	21.0698	20.1265	20.1939	21.1644	20.2787	19.9	21.15	0.0494394
17211548	0.976943	0.947282	1.08185	0.113503	1.08185	up	1.0706	0.0984168	1.0706	up	1.03265	0.046357	1.03265	up	-1.02366	-0.0337416	1.02366	down	-1.03957	-0.0559928	1.03957	down	1.02342	0.0334039	1.02342	up	-1.00273	-0.00393295	1.00273	down	50.5968	57.3366	61.2657	65.8485	55.1735	61.944	63.4111	63.4369	54.2182	59.1819	66.8826	49.4464	59.0798	62.2348	57.06	67.422	52.0636	55.3031	-0.224865
17211560	0.883816	0.695778	-1.01226	-0.0175734	1.01226	down	-1.02509	-0.0357475	1.02509	down	-1.00825	-0.0118604	1.00825	down	1.00101	0.00145181	1.00101	up	1.01085	0.0155692	1.01085	up	-1.00296	-0.00426118	1.00296	down	-1.00578	-0.00831795	1.00578	down	20.4333	20.1084	20.1954	19.6201	20.4445	19.9444	19.4688	19.5222	20.2683	19.9265	20.622	19.7014	20.1749	19.7925	20.0955	19.6854	19.8955	20.3164	0.0294981
17211564	0.458938	0.0368979	1.12355	0.168061	1.12355	up	-1.06758	-0.0943435	1.06758	down	1.15613	0.209309	1.15613	up	-1.23792	-0.307915	1.23792	down	-1.03421	-0.0485344	1.03421	down	-1.27382	-0.349163	1.27382	down	-1.27649	-0.352187	1.27649	down	24.7192	25.4358	25.7492	23.8383	30.8701	31.2036	21.9975	25.3416	23.8691	24.9463	29.6963	33.7723	21.077	24.7183	23.2336	24.0672	22.9529	21.7746	2.71797e-05
17211568	0.54576	0.0789503	1.01439	0.0206107	1.01439	up	1.06404	0.0895538	1.06404	up	1.07723	0.107325	1.07723	up	-1.04083	-0.0577378	1.04083	down	-1.08834	-0.122126	1.08834	down	-1.10531	-0.144452	1.10531	down	-1.10183	-0.139897	1.10183	down	33.7875	30.4657	32.8931	34.0914	32.7398	31.6638	36.7302	34.1726	32.497	35.5136	34.0223	35.0297	33.5062	30.9644	30.2102	32.569	31.6675	30.6787	0.0420752
17211572	0.630681	0.159852	1.00166	0.00239912	1.00166	up	1.00515	0.0074145	1.00515	up	1.04186	0.0591637	1.04186	up	1.10475	0.143716	1.10475	up	1.01953	0.0279048	1.01953	up	1.06212	0.0869511	1.06212	up	-1.01666	-0.0238444	1.01666	down	39.5148	37.5346	37.9303	39.6046	36.2058	39.4295	41.8168	37.1484	36.7776	40.9085	41.2291	37.7217	42.2795	44.1388	40.849	41.1056	38.6786	38.0805	0.00155878
17211587	0.693613	0.247034	1.05763	0.0808314	1.05763	up	1.16635	0.221999	1.16635	up	1.01752	0.0250573	1.01752	up	1.05574	0.0782558	1.05574	up	-1.02796	-0.0397852	1.02796	down	1.09735	0.13403	1.09735	up	1.11509	0.157157	1.11509	up	162.001	174.176	173.224	169.269	168.453	202.795	227.797	201.157	169.245	174.788	184.261	159.881	184.439	195.647	188.563	194.47	203.824	180.12	-0.169357
17211700	0.709956	0.281842	1.00808	0.0116035	1.00808	up	-1.04535	-0.0639877	1.04535	down	-1.02636	-0.0375346	1.02636	down	1.08269	0.11462	1.08269	up	1.06002	0.0840898	1.06002	up	1.1202	0.163758	1.1202	up	1.04076	0.0576366	1.04076	up	44.6635	41.7042	41.7479	43.9157	42.8245	42.3578	41.7841	39.5525	41.1903	42.5938	44.0228	38.357	41.0672	48.3591	50.9078	41.2045	41.7641	47.1165	0.0863037
17211713	0.85987	0.630962	1.0016	0.00230106	1.0016	up	-1.00213	-0.00306304	1.00213	down	1.01933	0.0276157	1.01933	up	-1.0218	-0.0311163	1.0218	down	1.04527	0.0638785	1.04527	up	-1.03989	-0.056431	1.03989	down	1.02328	0.0331998	1.02328	up	22.7629	23.3719	22.4072	22.0243	23.4647	23.1777	23.1558	22.4775	22.7581	22.7356	23.1274	24.0114	23.4039	21.2394	22.5869	22.2142	26.0493	23.3779	-0.0114584
17211731	0.153983	0.00101571	1.01445	0.0206914	1.01445	up	1.03421	0.0485274	1.03421	up	1.05935	0.0831822	1.05935	up	1.00413	0.0059522	1.00413	up	-1.02906	-0.0413225	1.02906	down	-1.03997	-0.0565386	1.03997	down	-1.05407	-0.0759773	1.05407	down	20.4568	20.4313	20.5436	20.8962	20.4645	20.9618	21.229	20.7851	21.5256	21.9901	21.4761	21.6147	21.0271	20.7193	20.8313	20.2411	20.8264	20.6761	-0.0260053
17211739	0.840202	0.574707	-1.00057	-0.000828743	1.00057	down	-1.01905	-0.0272183	1.01905	down	-1.01714	-0.0245139	1.01714	down	-1.03336	-0.0473374	1.03336	down	1.01065	0.015288	1.01065	up	-1.01653	-0.0236522	1.01653	down	1.00876	0.0125836	1.00876	up	21.1295	23.3657	22.7717	21.962	22.5647	22.6472	22.082	21.8451	22.0237	21.8799	22.0979	22.0969	21.2659	22.2499	21.4959	22.2346	22.3642	22.0551	-0.0640969
17211748	0.556509	0.0871202	-1.08126	-0.112712	1.08126	down	-1.10548	-0.144672	1.10548	down	1.06652	0.092906	1.06652	up	1.08931	0.12342	1.08931	up	-1.07213	-0.100476	1.07213	down	-1.05863	-0.0821983	1.05863	down	-1.26405	-0.338054	1.26405	down	85.5057	74.354	75.2472	68.1912	80.6898	68.7787	72.0092	72.2762	68.0385	84.5519	82.5527	83.1453	79.2672	73.2601	84.2362	70.5213	54.0903	75.3285	0.192996
17211752	0.315644	0.00990359	-1.04254	-0.0601085	1.04254	down	1.09838	0.135377	1.09838	up	1.0031	0.00446002	1.0031	up	1.05922	0.0829964	1.05922	up	-1.20532	-0.269421	1.20532	down	1.01286	0.0184278	1.01286	up	-1.10076	-0.138504	1.10076	down	101.281	90.2472	94.5544	88.2678	96.0914	89.9232	115.071	99.323	100.204	94.7073	94.983	96.9707	96.0496	95.8831	98.4179	83.854	86.8569	89.7967	0.085813
17211774	0.91835	0.800728	1.12498	0.169894	1.12498	up	1.03307	0.0469373	1.03307	up	-1.00679	-0.00976451	1.00679	down	-1.04895	-0.0689435	1.04895	down	1.01379	0.0197573	1.01379	up	1.07976	0.110715	1.07976	up	1.05443	0.0764591	1.05443	up	142.982	172.57	184.805	206.867	170.246	184.34	165.228	156.96	193.855	164.625	186.538	145.505	163.176	183.159	188.21	188.294	145.133	191.686	-0.31431
17211790	0.832	0.553552	1.08607	0.11912	1.08607	up	-1.0348	-0.0493568	1.0348	down	1.03321	0.04714	1.03321	up	-1.08047	-0.111656	1.08047	down	-1.0154	-0.0220463	1.0154	down	-1.02788	-0.0396754	1.02788	down	-1.08564	-0.118543	1.08564	down	72.8367	66.8445	75.1258	81.8853	81.1164	70.5451	71.7218	59.9524	76.7668	74.0093	78.5793	69.3716	70.7173	72.4715	72.4858	71.3065	58.4793	75.6119	0.00710916
17211795	0.976669	0.946786	-1.01936	-0.0276613	1.01936	down	-1.01293	-0.018541	1.01293	down	-1.02356	-0.0335943	1.02356	down	1.01354	0.0194033	1.01354	up	1.00688	0.00989676	1.00688	up	1.01772	0.0253363	1.01772	up	1.01744	0.02495	1.01744	up	23.0697	23.5429	24.4401	23.3668	23.4291	22.8913	23.6806	24.0895	22.3893	23.17	22.3697	23.8824	22.1967	24.506	23.9875	23.7308	23.7056	23.1758	-0.0257974
17211809	0.8216	0.525616	1.01026	0.0147274	1.01026	up	-1.00577	-0.00830015	1.00577	down	1.01086	0.0155794	1.01086	up	-1.00067	-0.000964642	1.00067	down	1.0236	0.0336475	1.0236	up	-1.00126	-0.00181659	1.00126	down	1.00679	0.00976801	1.00679	up	20.3101	20.2137	19.7543	20.4746	19.9551	20.4669	19.6798	20.1964	20.0553	20.1018	20.4565	20.3716	20.7286	20.1832	19.9475	20.1615	20.9003	20.2878	0.00748348
17211822	0.761537	0.385087	-1.00438	-0.00631078	1.00438	down	-1.1109	-0.151723	1.1109	down	-1.05791	-0.0812214	1.05791	down	-1.04805	-0.0677102	1.04805	down	1.03223	0.0457616	1.03223	up	1.005	0.0072004	1.005	up	-1.0173	-0.0247402	1.0173	down	34.3532	32.0835	27.9652	33.4827	30.5233	29.7657	30.3343	26.7392	27.7182	28.8024	31.3944	28.7896	31.3637	28.8635	29.1906	28.6804	28.1367	30.6418	0.220866
17211832	0.790596	0.454052	-1.05217	-0.0733632	1.05217	down	1.01789	0.0255825	1.01789	up	1.01961	0.0280177	1.01961	up	-1.01486	-0.0212876	1.01486	down	-1.02681	-0.0381738	1.02681	down	-1.08875	-0.122668	1.08875	down	-1.02855	-0.040609	1.02855	down	49.764	44.7232	41.3224	40.8683	46.6368	41.4252	48.7681	44.4751	44.7182	46.2083	46.1645	45.6992	44.9261	42.1151	39.9226	44.0469	42.9603	47.3457	0.154161
17211844	0.879057	0.681075	-1.0129	-0.0184913	1.0129	down	1.00505	0.00726779	1.00505	up	1.00212	0.0030481	1.00212	up	1.01179	0.0169056	1.01179	up	1.01741	0.0248985	1.01741	up	-1.00322	-0.00463374	1.00322	down	1.02039	0.0291182	1.02039	up	20.877	20.4889	20.2743	20.6995	20.5819	19.5879	20.1963	21.1728	20.5894	20.6074	20.5257	20.633	20.5622	20.3768	20.6298	20.1318	21.9992	20.9359	0.0202708
17211850	0.972059	0.936088	-1.00921	-0.0132259	1.00921	down	-1.01084	-0.0155563	1.01084	down	-1.00626	-0.00900316	1.00626	down	-1.00997	-0.0143069	1.00997	down	1.01969	0.0281339	1.01969	up	-1.01293	-0.0185296	1.01293	down	1.01507	0.0215807	1.01507	up	22.207	20.778	20.4688	20.3562	22.3333	20.2112	21.2258	21.2158	20.3055	21.0953	21.0274	20.8969	20.922	20.1715	21.1338	20.9656	21.8971	21.1179	0.0808659
17211857	0.959504	0.903691	1.00353	0.0050869	1.00353	up	1.02383	0.0339775	1.02383	up	1.02207	0.0314892	1.02207	up	1.01742	0.0249095	1.01742	up	-1.0248	-0.0353457	1.0248	down	-1.00104	-0.00149282	1.00104	down	-1.02304	-0.0328574	1.02304	down	23.5268	24.6037	24.171	23.9323	23.9798	24.6389	23.2349	24.7998	26.0587	24.53	23.8525	25.5308	24.5169	24.5104	24.7817	22.6035	24.7784	24.9099	-0.0598526
17211867	0.867682	0.650142	1.03536	0.0501296	1.03536	up	1.01361	0.0194969	1.01361	up	1.05375	0.0755297	1.05375	up	-1.00198	-0.00284958	1.00198	down	1.04126	0.058324	1.04126	up	-1.01977	-0.0282497	1.01977	down	1.00159	0.0022912	1.00159	up	22.6977	23.6015	21.9858	21.9455	24.9063	23.9156	23.2364	22.5836	23.3728	23.5722	23.1623	25.2402	23.83	22.6277	24.0989	22.5402	25.0419	24.5312	-0.0484109
17211885	0.916789	0.796821	-1.03837	-0.0543162	1.03837	down	-1.03676	-0.0520837	1.03676	down	1.00014	0.000195026	1.00014	up	1.01144	0.0164089	1.01144	up	1.03252	0.0461658	1.03252	up	-1.02676	-0.0381023	1.02676	down	-1.00425	-0.00611289	1.00425	down	26.1114	30.1635	27.2196	26.4802	27.988	25.8374	27.9849	26.1179	26.3206	28.1204	27.3472	27.8892	28.1188	26.5978	26.4922	29.1834	26.2985	27.592	-0.0633397
17211927	0.837762	0.566756	-1.02334	-0.0332915	1.02334	down	-1.01162	-0.016662	1.01162	down	-1.01979	-0.0282741	1.01979	down	1.01919	0.027424	1.01919	up	-1.00172	-0.00247796	1.00172	down	1.01565	0.0224066	1.01565	up	1.00635	0.00913413	1.00635	up	20.22	21.3763	21.34	20.5333	20.3577	20.59	20.5177	20.4423	21.2423	20.7325	20.3603	20.6035	20.7129	20.7608	21.1898	20.7774	20.6665	20.6426	-0.0306764
17211939	0.61694	0.139741	-1.05833	-0.081785	1.05833	down	-1.03196	-0.0453866	1.03196	down	-1.06119	-0.0856819	1.06119	down	1.00376	0.00540876	1.00376	up	-1.10718	-0.146896	1.10718	down	1.00647	0.00930564	1.00647	up	-1.07669	-0.1066	1.07669	down	204.898	196.525	199.751	192.026	182.903	193.199	208.657	190.629	184.007	182.379	206.955	178.327	190.134	188.434	191.536	187.598	163.24	176.093	0.106016
17211973	0.765933	0.393032	-1.12276	-0.167054	1.12276	down	-1.00549	-0.00789976	1.00549	down	-1.02466	-0.0351496	1.02466	down	1.01871	0.0267404	1.01871	up	-1.13792	-0.186401	1.13792	down	-1.07562	-0.105164	1.07562	down	-1.11663	-0.159151	1.11663	down	69.6738	60.5928	57.432	59.37	54.8991	52.5592	69.4688	55.3126	62.0723	59.0793	59.4844	64.1303	54.3886	58.3971	57.0204	64.3574	46.4971	54.0941	0.246342
17211984	0.797183	0.466707	-1.02034	-0.0290519	1.02034	down	-1.00237	-0.003414	1.00237	down	-1.00124	-0.00178941	1.00124	down	1.01199	0.0171908	1.01199	up	-1.03215	-0.0456581	1.03215	down	-1.00701	-0.0100718	1.00701	down	-1.03332	-0.0472827	1.03332	down	21.7418	20.8635	20.4526	20.4087	20.1367	21.2517	20.8778	21.1963	20.8163	20.2688	21.5001	21.2104	21.3228	20.5627	20.6441	20.4985	20.0489	20.3846	0.0687485
17211987	0.975608	0.944442	-1.01663	-0.0237986	1.01663	down	-1.01757	-0.0251269	1.01757	down	1.00077	0.00110928	1.00077	up	-1.01205	-0.0172757	1.01205	down	1.00044	0.00063928	1.00044	up	-1.02967	-0.0421836	1.02967	down	-1.0179	-0.0255969	1.0179	down	24.5159	25.7597	25.7605	24.3624	25.1068	25.3128	24.8027	23.9323	26.0116	26.0248	23.6327	26.5121	25.5363	25.0268	23.3714	24.8434	25.887	24.04	-0.0320601
17211990	0.861027	0.633294	-1.00113	-0.00163364	1.00113	down	-1.00827	-0.0118863	1.00827	down	-1.02065	-0.029483	1.02065	down	-1.01094	-0.0157007	1.01094	down	-1.01806	-0.025828	1.01806	down	1.00846	0.0121487	1.00846	up	-1.00572	-0.00823132	1.00572	down	20.6986	21.7068	20.5837	20.6886	21.5209	20.7011	20.5191	21.2362	20.7058	20.5164	21.0492	20.1418	20.7264	21.1951	20.3071	20.6805	20.1601	20.5091	0.000349045
17211998	0.335215	0.011806	1.16095	0.215302	1.16095	up	-1.02429	-0.0346219	1.02429	down	1.04341	0.061305	1.04341	up	-1.02518	-0.035876	1.02518	down	1.08536	0.118175	1.08536	up	1.08532	0.118121	1.08532	up	1.01554	0.0222481	1.01554	up	32.4723	34.5139	34.7391	39.9915	36.5575	41.6696	33.2869	34.0425	31.9717	34.634	36.4299	35.0533	41.1277	38.9914	35.2584	37.5501	33.5957	36.7188	-0.114548
17212016	0.879057	0.679979	-1.00158	-0.00227276	1.00158	down	-1.00611	-0.00878127	1.00611	down	-1.00349	-0.00502475	1.00349	down	-1.01177	-0.0168745	1.01177	down	-1.02081	-0.0297138	1.02081	down	-1.00984	-0.0141225	1.00984	down	-1.02347	-0.0334703	1.02347	down	20.5042	19.82	19.9557	19.948	20.1305	20.1005	19.4742	20.8595	19.6028	19.5311	20.0671	20.4769	19.3327	20.1787	19.9773	19.5603	19.4572	19.6695	0.0393972
17212018	0.757805	0.376993	-1.03875	-0.0548542	1.03875	down	-1.00871	-0.0125082	1.00871	down	-1.07393	-0.102897	1.07393	down	1.09008	0.124439	1.09008	up	1.05945	0.0833139	1.05945	up	1.127	0.172481	1.127	up	1.12795	0.173702	1.12795	up	64.0942	68.7258	64.4027	63.595	66.9528	59.4447	69.3909	63.693	62.5392	62.1058	63.7219	57.8759	73.522	66.5023	67.0549	66.8621	80.786	60.8515	-0.00346327
17212045	0.649748	0.186398	1.01219	0.0174786	1.01219	up	1.00682	0.00980616	1.00682	up	1.03941	0.0557605	1.03941	up	-1.00732	-0.0105268	1.00732	down	1.02284	0.0325824	1.02284	up	-1.03441	-0.0488087	1.03441	down	-1.00931	-0.0133719	1.00931	down	21.35	21.2556	20.822	21.518	21.4311	21.2487	21.5253	21.3956	20.9399	20.9475	22.6372	22.3768	21.3971	20.9927	21.3426	21.8113	21.6102	21.8944	-0.00313377
17212049	0.543421	0.0768966	-1.01288	-0.0184579	1.01288	down	-1.0357	-0.0506117	1.0357	down	-1.01416	-0.0202791	1.01416	down	1.02507	0.0357269	1.02507	up	1.02643	0.0376385	1.02643	up	1.02637	0.0375481	1.02637	up	1.00508	0.00730594	1.00508	up	21.2873	20.9097	21.3465	20.6343	20.6748	21.4336	20.5212	20.122	20.7117	21.2268	21.1333	20.3063	21.3638	21.1969	21.7492	20.9802	21.2117	20.7824	0.0157213
17212061	0.653893	0.192057	-1.03336	-0.0473442	1.03336	down	-1.03847	-0.0544643	1.03847	down	1.00677	0.00973288	1.00677	up	1.00787	0.0113085	1.00787	up	1.01582	0.0226475	1.01582	up	-1.03223	-0.0457686	1.03223	down	-1.02922	-0.0415497	1.02922	down	21.0061	21.3273	21.3874	20.1578	20.9415	20.5699	20.4395	20.9641	19.9667	20.6561	21.2024	22.3252	20.8063	20.9493	20.3954	20.291	20.9044	21.1429	0.005723
17212069	0.627236	0.153742	-1.02269	-0.0323704	1.02269	down	-1.01811	-0.0258872	1.01811	down	-1.02306	-0.032894	1.02306	down	-1.00589	-0.00846831	1.00589	down	1.01406	0.0201378	1.01406	up	-1.00552	-0.00794474	1.00552	down	1.01899	0.0271446	1.01899	up	20.9568	20.8864	21.1837	20.6218	20.2346	20.7748	20.4659	21.0691	20.3768	20.2876	20.7246	20.5953	20.1903	20.4398	20.639	20.4785	21.0902	21.2139	0.0226464
17212080	0.727888	0.309723	1.08031	0.111443	1.08031	up	1.16634	0.221987	1.16634	up	1.04085	0.057765	1.04085	up	1.01387	0.0198738	1.01387	up	-1.04859	-0.0684457	1.04859	down	1.0523	0.0735513	1.0523	up	1.06864	0.0957764	1.06864	up	56.2864	47.7786	48.5447	53.2393	55.6157	55.5893	67.7389	59.8139	51.1226	50.9079	50.546	57.2102	55.9444	57.8954	52.9624	59.6073	53.9804	55.8348	0.0176353
17212087	0.616892	0.139275	1.07495	0.104275	1.07495	up	-1.08511	-0.117845	1.08511	down	-1.09322	-0.128584	1.09322	down	-1.03378	-0.0479247	1.03378	down	-1.15263	-0.204929	1.15263	down	1.13677	0.184934	1.13677	up	-1.14408	-0.19419	1.14408	down	92.323	89.5228	95.5685	103.503	82.6188	114.735	74.0369	84.9577	98.284	79.8459	97.4984	77.6579	93.0965	87.6222	108.868	87.7606	65.4587	70.2744	0.0587759
17212114	0.933778	0.844218	-1.03713	-0.0526037	1.03713	down	-1.00398	-0.00573063	1.00398	down	-1.01967	-0.0280956	1.01967	down	1.03089	0.0438913	1.03089	up	1.01148	0.0164614	1.01148	up	1.01353	0.0193831	1.01353	up	1.02728	0.0388263	1.02728	up	30.1842	30.4052	28.8598	27.2164	28.8545	30.2322	29.6013	29.6938	29.7762	29.3136	27.335	31.1788	29.3627	30.1217	29.4088	30.2829	28.2521	31.6566	0.0258822
17212121	0.779692	0.42921	-1.01419	-0.020322	1.01419	down	1.02135	0.0304756	1.02135	up	-1.00371	-0.00533946	1.00371	down	1.04443	0.0627136	1.04443	up	-1.0023	-0.00331306	1.0023	down	1.03364	0.0477311	1.03364	up	1.02278	0.032502	1.02278	up	21.4889	22.3205	21.1578	21.5348	21.7804	20.741	22.5556	22.2103	21.5825	22.16	20.7835	21.791	22.5745	22.8474	21.489	21.4547	22.7036	22.0445	-0.0197906
17212123	0.91835	0.800734	-1.00555	-0.00798305	1.00555	down	-1.09058	-0.125095	1.09058	down	-1.0486	-0.0684586	1.0486	down	1.00601	0.00864951	1.00601	up	1.025	0.0356275	1.025	up	1.04908	0.069125	1.04908	up	-1.01467	-0.0210093	1.01467	down	57.5318	45.8911	50.7209	49.5539	55.1649	48.1807	46.3179	44.0163	50.6393	48.6174	53.8525	44.361	48.809	55.4059	49.5871	50.7203	41.4129	52.9308	0.214876
17212135	0.812186	0.505588	-1.04352	-0.0614575	1.04352	down	1.0069	0.00992187	1.0069	up	-1.01492	-0.0213707	1.01492	down	1.00492	0.00708644	1.00492	up	-1.02653	-0.0377782	1.02653	down	-1.02314	-0.0330003	1.02314	down	-1.00451	-0.00648562	1.00451	down	24.1021	25.2876	25.0705	24.425	23.5529	23.3746	24.3787	24.463	26.1556	25.3472	24.6458	23.3966	23.9181	23.8701	23.9024	25.5898	24.6376	22.872	-0.0178323
17212138	0.672287	0.216456	-1.04455	-0.0628845	1.04455	down	1.1365	0.184603	1.1365	up	-1.01882	-0.0269052	1.01882	down	1.05912	0.0828713	1.05912	up	1.00257	0.00370979	1.00257	up	1.03304	0.046892	1.03304	up	1.16088	0.215218	1.16088	up	106.16	113.584	92.6162	93.8104	106.765	97.8355	140.494	121.484	96.0509	106.886	103.219	95.7163	100.109	109.752	105.956	114.2	127.342	113.603	-0.00409603
17212174	0.759818	0.381021	1.09484	0.130717	1.09484	up	1.0275	0.039138	1.0275	up	1.06359	0.0889414	1.06359	up	1.1219	0.165938	1.1219	up	-1.01107	-0.0158769	1.01107	down	1.15486	0.207713	1.15486	up	-1.04658	-0.0656803	1.04658	down	20.8109	21.8578	20.6892	21.2196	21.685	26.8405	22.418	21.0307	21.6538	21.7017	21.942	23.7789	21.3062	34.7158	23.5783	21.0731	21.4208	21.8817	-0.0599165
17212185	0.502702	0.0519961	1.14343	0.193368	1.14343	up	-1.23216	-0.301194	1.23216	down	-1.06656	-0.0929642	1.06656	down	1.17335	0.230638	1.17335	up	1.32008	0.400626	1.32008	up	1.43095	0.516971	1.43095	up	1.14266	0.192396	1.14266	up	56.3299	37.2595	52.2212	52.3898	54.512	57.3736	49.4278	32.567	36.3971	47.5114	44.2017	43.0161	57.602	86.4289	53.1669	54.7334	52.6924	46.7323	0.10694
17212199	0.742938	0.347256	-1.0007	-0.00101264	1.0007	down	1.04748	0.0669277	1.04748	up	1.00369	0.00531896	1.00369	up	1.01089	0.0156318	1.01089	up	-1.02196	-0.0313425	1.02196	down	1.00647	0.00930023	1.00647	up	1.0212	0.0302663	1.0212	up	20.0608	20.3528	20.2494	19.8639	20.8521	19.9185	20.6494	22.5634	20.3945	20.097	19.9188	20.883	20.3066	20.6575	20.3175	20.3008	20.8573	21.0255	-0.0195975
17212211	0.860822	0.632828	-1.00612	-0.00879844	1.00612	down	-1.00117	-0.00168959	1.00117	down	1.01304	0.0186958	1.01304	up	-1.00258	-0.00371615	1.00258	down	1.0038	0.00546789	1.0038	up	-1.02187	-0.0312104	1.02187	down	-1.01039	-0.0149175	1.01039	down	19.8477	20.4241	20.7136	19.9375	20.3597	20.3105	20.4491	20.19	20.2663	20.8003	20.6257	20.3477	19.8466	20.4492	20.158	19.9775	20.8672	20.3009	-0.034574
17212229	0.720176	0.296704	-1.02748	-0.0391048	1.02748	down	1.00089	0.00127808	1.00089	up	-1.0279	-0.0397007	1.0279	down	1.00256	0.00368706	1.00256	up	-1.006	-0.00863647	1.006	down	1.00297	0.00428295	1.00297	up	1.02267	0.0323423	1.02267	up	20.0573	20.5716	20.9313	20.1108	19.7103	20.0863	20.5212	20.827	20.2611	19.9868	20.3975	19.5058	19.5496	20.5052	20.0147	19.9652	20.9905	20.2952	-0.00921106
17212252	0.460722	0.0381256	-1.0187	-0.0267294	1.0187	down	1.0107	0.0153619	1.0107	up	-1.033	-0.0468353	1.033	down	1.01934	0.0276303	1.01934	up	-1.03018	-0.0428902	1.03018	down	1.03364	0.0477362	1.03364	up	1.01347	0.019307	1.01347	up	20.386	20.4463	20.6151	20.2009	20.0542	20.064	20.3067	21.4735	20.3454	19.8106	19.8561	19.8173	20.1451	20.6819	20.6627	20.1635	19.8774	20.2464	0.011538
17212269	0.745736	0.353882	1.03757	0.0532053	1.03757	up	1.10311	0.141581	1.10311	up	1.1834	0.242935	1.1834	up	1.09729	0.133946	1.09729	up	-1.09684	-0.133355	1.09684	down	-1.03942	-0.0557831	1.03942	down	-1.17667	-0.234709	1.17667	down	57.6098	71.4366	64.7929	67.7863	79.5176	55.2572	77.1787	62.4049	74.3171	71.8053	84.8987	72.4901	73.1801	75.1693	71.5362	69.1421	61.9712	63.3054	-0.311353
17212286	0.600513	0.12025	-1.15762	-0.211158	1.15762	down	1.00646	0.00929165	1.00646	up	1.02524	0.0359591	1.02524	up	1.17376	0.231132	1.17376	up	-1.24782	-0.319414	1.24782	down	-1.01114	-0.0159844	1.01114	down	-1.2711	-0.346081	1.2711	down	54.6379	53.112	41.4751	42.5523	47.5959	38.3078	59.4671	42.2818	48.8017	50.2064	51.4576	50.2042	55.4457	48.15	46.9946	39.3878	35.9104	44.6502	0.190715
17212301	0.808041	0.494056	1.01962	0.0280255	1.01962	up	-1.05379	-0.0755914	1.05379	down	1.00637	0.00916735	1.00637	up	-1.04389	-0.061976	1.04389	down	1.04607	0.064973	1.04607	up	-1.03034	-0.0431178	1.03034	down	-1.01381	-0.0197857	1.01381	down	21.5007	23.7868	22.2615	21.769	22.3966	24.7532	20.1129	22.0686	21.9193	22.523	21.7217	23.7192	21.6395	21.9183	22.368	22.5391	22.5992	21.8637	-0.0438886
17212309	0.695795	0.252558	-1.00967	-0.0138885	1.00967	down	-1.00317	-0.00456142	1.00317	down	1.02373	0.0338394	1.02373	up	-1.00286	-0.00412321	1.00286	down	-1.01726	-0.0246944	1.01726	down	-1.03659	-0.0518511	1.03659	down	-1.0447	-0.0630953	1.0447	down	20.8849	20.4221	19.6813	20.1542	20.1589	20.0729	20.1569	20.7113	19.9175	21.1759	20.1452	21.1121	19.5903	20.4654	20.1677	19.7644	20.1377	19.8459	0.0512786
17212313	0.890423	0.714244	1.01359	0.0194732	1.01359	up	1.03751	0.0531317	1.03751	up	-1.01028	-0.0147613	1.01028	down	-1.06412	-0.0896672	1.06412	down	1.01482	0.0212202	1.01482	up	-1.03917	-0.0554326	1.03917	down	1.06372	0.0891132	1.06372	up	136.738	127.379	125.351	129.66	135.883	129.042	128.327	162.783	116.727	136.142	123.242	126.193	125.048	116.211	129.838	134.363	142.112	133.459	0.0801272
17212316	0.923365	0.814169	1.05288	0.0743395	1.05288	up	-1.00922	-0.0132345	1.00922	down	1.12575	0.17088	1.12575	up	-1.02325	-0.0331548	1.02325	down	1.04952	0.0697347	1.04952	up	-1.09406	-0.129696	1.09406	down	-1.08251	-0.11438	1.08251	down	78.0931	82.7453	110.457	88.8453	104.774	89.4949	78.9543	93.4578	94.1036	110.708	95.9674	95.8444	95.7143	83.4564	97.3434	107.422	81.9021	91.2398	-0.264087
17212318	0.91233	0.783995	-1.04257	-0.0601498	1.04257	down	-1.03962	-0.0560571	1.03962	down	-1.07408	-0.103098	1.07408	down	1.04471	0.0631088	1.04471	up	1.00691	0.00993427	1.00691	up	1.07628	0.106057	1.07628	up	1.04028	0.0569754	1.04028	up	43.3502	54.0922	47.6087	49.1987	42.5359	47.0741	49.1476	44.5641	45.3629	43.66	42.679	48.3513	50.2422	48.8136	45.801	48.7254	46.2551	45.0033	-0.106234
17212334	0.450329	0.0340966	-1.0112	-0.0160675	1.0112	down	1.08527	0.118057	1.08527	up	-1.01367	-0.0195928	1.01367	down	-1.03045	-0.0432734	1.03045	down	-1.11669	-0.159228	1.11669	down	-1.02793	-0.0397482	1.02793	down	-1.01507	-0.0215775	1.01507	down	25.6264	25.7994	27.9	25.9514	25.8919	26.5501	28.2986	27.6149	30.1723	24.8806	26.4158	26.9452	26.3651	25.9373	23.8427	25.1055	25.6647	26.2793	-0.0272408
17212343	0.872547	0.662241	-1.02657	-0.0378292	1.02657	down	-1.01184	-0.0169786	1.01184	down	-1.02027	-0.0289523	1.02027	down	-1.01073	-0.0154033	1.01073	down	-1.00783	-0.0112503	1.00783	down	-1.01697	-0.0242802	1.01697	down	1.0005	0.000723362	1.0005	up	21.9925	20.9205	20.1666	20.0453	20.4866	20.8851	20.5006	21.0767	20.7289	20.7334	20.8482	20.2113	19.8134	20.9128	20.0463	20.3574	21.25	20.2258	0.0933557
17212346	0.72006	0.2965	1.16134	0.215785	1.16134	up	-1.02396	-0.0341609	1.02396	down	1.08714	0.120543	1.08714	up	-1.09773	-0.134523	1.09773	down	-1.00051	-0.000733048	1.00051	down	-1.0276	-0.0392801	1.0276	down	-1.11376	-0.155437	1.11376	down	47.2935	54.8484	50.6313	64.3468	53.9003	59.3116	55.3314	48.4936	45.5908	62.5984	49.275	54.7086	57.555	54.4389	49.634	57.6537	43.9599	48.1934	-0.195823
17212353	0.61694	0.139422	1.03749	0.0530933	1.03749	up	1.04372	0.0617361	1.04372	up	1.02524	0.0359592	1.02524	up	1.03339	0.0473878	1.03339	up	1.0605	0.0847403	1.0605	up	1.04574	0.0645218	1.04574	up	1.07962	0.110517	1.07962	up	682.452	626.957	691.711	687.307	701.449	685.544	693.151	681.038	712.835	714.639	652.397	684.085	722.883	672.41	750.37	707.499	776.238	730.794	-0.0209427
17212355	0.780299	0.429939	-1.02055	-0.0293409	1.02055	down	1.00698	0.0100338	1.00698	up	-1.05012	-0.0705522	1.05012	down	1.01146	0.0164431	1.01146	up	-1.03263	-0.046327	1.03263	down	1.04077	0.0576544	1.04077	up	1.02403	0.034259	1.02403	up	30.995	29.4781	29.824	28.5912	29.6151	30.2771	31.2871	30.6481	29.0169	29.229	28.6937	28.0571	29.6854	30.9115	28.9099	28.0111	29.2759	30.8135	0.0690498
17212364	0.806096	0.486525	1.01893	0.02706	1.01893	up	-1.02885	-0.041036	1.02885	down	-1.06537	-0.0913556	1.06537	down	-1.06189	-0.0866383	1.06189	down	1.01193	0.0171111	1.01193	up	1.02227	0.0317774	1.02227	up	1.04785	0.0674308	1.04785	up	24.0263	20.848	22.4551	24.514	22.6203	21.4582	23.0248	20.6003	21.7739	21.8429	20.167	21.116	20.9739	20.975	22.5881	21.6367	22.3647	22.1159	0.139734
17212373	0.636648	0.167488	1.09673	0.133207	1.09673	up	-1.00378	-0.00544882	1.00378	down	1.01981	0.0282969	1.01981	up	1.11193	0.153066	1.11193	up	-1.02477	-0.0352977	1.02477	down	1.1958	0.257976	1.1958	up	-1.04902	-0.0690435	1.04902	down	96.8109	88.185	101.35	114.909	111.025	89.4682	99.4481	88.2999	97.4238	108.145	96.4349	87.9948	129.987	113.072	106.763	103.191	78.91	97.6276	-0.0254474
17212406	0.647669	0.183148	1.04507	0.0636028	1.04507	up	-1.07754	-0.107745	1.07754	down	-1.0881	-0.121812	1.0881	down	1.05713	0.0801544	1.05713	up	1.05152	0.0724773	1.05152	up	1.20211	0.265569	1.20211	up	1.06182	0.0865447	1.06182	up	42.9069	39.2138	42.3639	48.584	42.0904	39.7855	37.5094	36.0143	42.1739	39.6193	40.0544	34.8657	48.3813	47.6093	41.7271	41.8163	35.0439	45.2016	0.0386848
17212423	0.612335	0.134151	1.03889	0.0550434	1.03889	up	-1.00378	-0.00544802	1.00378	down	-1.064	-0.0894976	1.064	down	-1.0109	-0.0156465	1.0109	down	-1.02896	-0.0411908	1.02896	down	1.09346	0.128894	1.09346	up	1.03015	0.0428588	1.03015	up	37.6205	36.5048	40.1796	39.395	37.3897	42.0045	39.0506	36.8742	37.8887	37.6799	34.2781	35.4674	41.4984	37.7	38.2812	37.3119	36.2277	37.0486	-0.00113916
17212442	0.890004	0.713035	-1.01649	-0.0236031	1.01649	down	1.00849	0.0122023	1.00849	up	1.00082	0.00117604	1.00082	up	1.0175	0.0250257	1.0175	up	1.00387	0.00557359	1.00387	up	1.00017	0.000246525	1.00017	up	1.01157	0.0165998	1.01157	up	20.9635	21.1341	21.3736	20.8146	21.335	20.3024	21.5604	20.9361	21.5175	21.92	20.4836	21.1417	21.4713	20.8398	21.2254	20.9716	22.0318	21.2664	-0.0150638
17212461	0.55599	0.0868889	1.01685	0.0241092	1.01685	up	1.09107	0.125738	1.09107	up	-1.006	-0.008629	1.006	down	1.03305	0.0469154	1.03305	up	-1.06291	-0.0880179	1.06291	down	1.05676	0.0796536	1.05676	up	1.03265	0.0463489	1.03265	up	23.8593	24.9709	24.2924	25.2392	24.7339	24.3763	26.0531	27.8944	25.8665	25.1009	22.867	24.7669	24.8603	26.8292	25.153	25.7029	25.5509	23.8363	-0.0694423
17212514	0.802586	0.479126	1.0685	0.095592	1.0685	up	-1.01406	-0.0201362	1.01406	down	1.00392	0.00564607	1.00392	up	1.07365	0.102518	1.07365	up	1.08202	0.113733	1.08202	up	1.14271	0.192464	1.14271	up	1.06286	0.0879505	1.06286	up	26.7587	26.0802	24.4277	27.9259	30.2089	24.6516	27.5885	23.356	25.3716	25.0169	22.2205	31.0292	30.2493	26.6044	31.9817	27.5366	29.3912	25.5892	0.00417137
17212516	0.885121	0.70042	-1.0134	-0.0192103	1.0134	down	-1.00135	-0.00195328	1.00135	down	1.00244	0.00351032	1.00244	up	1.03429	0.0486445	1.03429	up	-1.00037	-0.000526905	1.00037	down	1.01813	0.0259239	1.01813	up	-1.00416	-0.00599051	1.00416	down	20.0808	19.8553	21.031	19.731	20.319	20.0964	19.7706	21.206	19.9193	20.204	20.6993	20.1974	20.5095	21.1449	20.556	19.9544	20.1187	20.7798	-0.00858784
17212518	0.561968	0.0917482	1.16731	0.223193	1.16731	up	1.08045	0.111629	1.08045	up	1.06142	0.0859942	1.06142	up	1.06956	0.0970214	1.06956	up	1.06736	0.094048	1.06736	up	1.17627	0.23422	1.17627	up	1.0865	0.119682	1.0865	up	56.8461	48.4797	55.1454	66.2444	59.5425	61.2854	62.0132	52.3501	59.0444	59.7113	62.9183	48.3722	62.2723	69.8028	68.0431	64.6713	56.9089	63.3319	-0.0897126
17212546	0.5224	0.0650517	-1.03061	-0.0435054	1.03061	down	-1.06059	-0.0848662	1.06059	down	-1.04159	-0.0587821	1.04159	down	1.00889	0.0127622	1.00889	up	1.07281	0.101395	1.07281	up	1.01963	0.028039	1.01963	up	1.05359	0.0753106	1.05359	up	20.2764	21.4824	20.3942	20.0726	19.8246	20.3931	19.588	19.2209	19.7777	19.6295	20.321	19.7079	20.9042	20.3834	19.5572	20.2616	20.8131	21.802	0.000527859
17212548	0.552119	0.0841699	-1.03194	-0.0453544	1.03194	down	1.15199	0.20413	1.15199	up	1.0206	0.0294182	1.0206	up	-1.07783	-0.108136	1.07783	down	-1.13222	-0.179159	1.13222	down	-1.13517	-0.182908	1.13517	down	-1.00309	-0.0044473	1.00309	down	29.2252	31.1533	29.6619	30.1136	27.5456	29.6269	37.1425	30.7296	36.1725	30.3758	31.4955	30.009	27.7118	23.3215	30.3685	26.7226	33.0702	32.1882	-0.0492835
17212619	0.87034	0.657199	-1.00565	-0.0081315	1.00565	down	-1.02818	-0.040099	1.02818	down	-1.021	-0.0299822	1.021	down	1.00433	0.00623226	1.00433	up	1.03383	0.0479938	1.03383	up	1.01966	0.028083	1.01966	up	1.0266	0.0378771	1.0266	up	20.4907	20.6745	19.9805	19.6177	20.3477	20.8492	19.2666	20.2666	19.9434	20.162	19.775	19.9467	21.3652	20.2529	19.4844	20.5019	20.0578	20.9242	0.0200877
17212696	0.663125	0.205821	1.06744	0.0941602	1.06744	up	1.07598	0.105649	1.07598	up	1.01275	0.0182789	1.01275	up	1.01659	0.0237362	1.01659	up	1.06757	0.0943352	1.06757	up	1.07149	0.0996175	1.07149	up	1.13422	0.181706	1.13422	up	77.5488	85.3951	90.73	91.517	95.767	83.3828	93.6926	91.4604	87.3436	89.2804	86.63	80.694	94.5213	95.6311	84.9378	98.5997	88.4399	104.433	-0.214858
17212719	0.853658	0.611036	-1.01368	-0.0196067	1.01368	down	1.01968	0.0281231	1.01968	up	1.03527	0.0500121	1.03527	up	1.03531	0.0500631	1.03531	up	-1.02763	-0.0393138	1.02763	down	-1.01365	-0.0195557	1.01365	down	-1.04334	-0.0612028	1.04334	down	24.2366	24.9353	24.7016	24.6298	24.291	23.9551	24.0848	24.6815	26.6252	26.8949	24.2365	25.4118	25.0648	23.9246	26.522	24.3873	24.0842	24.8319	-0.0247312
17212724	0.926043	0.821866	1.01356	0.0194364	1.01356	up	1.0144	0.0206277	1.0144	up	1.01178	0.0168894	1.01178	up	-1.02179	-0.0310933	1.02179	down	-1.01156	-0.0165809	1.01156	down	-1.01998	-0.0285463	1.01998	down	-1.00894	-0.0128427	1.00894	down	20.4614	19.4683	19.8527	19.9346	20.2125	20.4367	19.7581	20.4572	20.4231	20.4479	19.8684	20.1616	19.25	19.5353	20.5261	19.4812	20.6444	19.8299	0.0294642
17212750	0.0141206	8.16777e-06	2.22979	1.15691	2.22979	up	1.58961	0.668671	1.58961	up	1.07898	0.109675	1.07898	up	1.34903	0.431921	1.34903	up	-1.04147	-0.0586241	1.04147	down	2.78785	1.47915	2.78785	up	1.41458	0.500373	1.41458	up	37.6401	37.2573	39.8336	81.0812	73.3867	104.079	77.8064	54.7217	52.6995	42.3646	45.9175	36.0725	106.373	123.589	115.651	51.1399	72.3064	53.7158	-0.52646
17212778	0.753659	0.368685	1.00117	0.00168355	1.00117	up	1.00696	0.0100005	1.00696	up	-1.00541	-0.00778961	1.00541	down	-1.02444	-0.0348414	1.02444	down	1.03608	0.0511295	1.03608	up	-1.01774	-0.0253682	1.01774	down	1.04893	0.0689197	1.04893	up	25.7249	25.6246	26.2746	25.9834	25.4059	26.3291	25.9287	26.3077	25.9247	25.6103	26.1941	25.4034	24.1958	26.627	25.0922	27.0282	25.356	28.6981	-0.0112748
17212792	0.730975	0.319575	1.01036	0.0148675	1.01036	up	1.02388	0.0340441	1.02388	up	1.05551	0.077943	1.05551	up	-1.0024	-0.00345564	1.0024	down	1.00735	0.0105618	1.00735	up	-1.0472	-0.0665312	1.0472	down	-1.02338	-0.0333371	1.02338	down	25.8115	24.3034	24.4036	25.46	24.1098	25.7223	25.8332	25.6889	24.7603	26.2871	27.0981	25.2722	24.7759	25.7186	24.6017	25.1959	25.3227	26.3256	0.0236802
17212821	0.538565	0.0741737	1.07868	0.109272	1.07868	up	1.00615	0.00884422	1.00615	up	1.01534	0.0219564	1.01534	up	-1.07911	-0.109841	1.07911	down	1.0166	0.023754	1.0166	up	-1.01574	-0.0225253	1.01574	down	1.0074	0.0106417	1.0074	up	23.7865	24.661	23.935	24.9263	26.9409	26.2416	24.2574	25.0335	23.5504	23.319	25.1475	25.0612	24.1269	24.3646	23.8563	24.058	24.5888	25.3991	-0.0412483
17212828	0.619627	0.14615	-1.03162	-0.0449107	1.03162	down	-1.0241	-0.0343566	1.0241	down	-1.08401	-0.116373	1.08401	down	1.03288	0.0466668	1.03288	up	-1.01313	-0.0188241	1.01313	down	1.08533	0.118129	1.08533	up	1.04477	0.063192	1.04477	up	32.2248	30.0955	31.5247	31.6088	30.8899	28.5206	30.5699	29.7182	31.3328	28.5771	29.6429	28.334	32.9381	30.7945	30.2522	29.7597	29.6785	30.9917	0.0835943
17212840	0.797234	0.46751	1.01432	0.0205143	1.01432	up	-1.00171	-0.00246986	1.00171	down	1.01495	0.0214127	1.01495	up	-1.01992	-0.0284589	1.01992	down	1.01078	0.0154746	1.01078	up	-1.02056	-0.0293573	1.02056	down	-1.00585	-0.00840791	1.00585	down	19.7306	20.2139	19.9069	20.0804	20.1657	20.4613	19.3664	19.9156	20.4796	20.1793	20.2369	20.3274	19.6092	19.8434	20.0698	19.8033	20.3593	20.232	-0.0284128
17212874	0.798159	0.469587	1.00477	0.00686725	1.00477	up	1.04931	0.069445	1.04931	up	-1.06976	-0.097281	1.06976	down	1.02253	0.0321433	1.02253	up	1.00006	8.16993e-05	1.00006	up	1.09908	0.136292	1.09908	up	1.12257	0.166808	1.12257	up	45.6322	43.7854	45.7876	48.7142	40.6381	46.8772	48.9304	45.7286	47.2387	46.4262	39.4689	40.7829	50.3004	47.9306	41.1524	50.9915	46.8552	44.2469	-0.014895
17212882	0.780778	0.431981	1.05451	0.0765705	1.05451	up	1.12989	0.176182	1.12989	up	1.05581	0.078352	1.05581	up	1.04074	0.0576166	1.04074	up	-1.07817	-0.108586	1.07817	down	1.03946	0.0558351	1.03946	up	-1.00748	-0.0107555	1.00748	down	42.3198	38.4512	34.8791	38.3495	37.9935	45.6773	47.3013	42.422	40.8003	39.1653	41.0964	41.5025	44.056	42.6956	39.8854	40.9206	40.684	39.2373	0.0506291
17212888	0.778684	0.427415	1.09776	0.134564	1.09776	up	-1.0197	-0.0281405	1.0197	down	-1.02608	-0.0371407	1.02608	down	1.10263	0.140942	1.10263	up	1.00334	0.00481002	1.00334	up	1.24198	0.312647	1.24198	up	1.00962	0.0138102	1.00962	up	64.7693	59.419	71.8548	79.7456	74.8337	61.3013	68.7063	53.1217	71.4608	62.1477	68.9388	59.7476	77.8534	80.3431	78.4027	74.619	47.2414	74.7324	-0.115924
17212900	0.190211	0.00199776	-1.05424	-0.0761984	1.05424	down	1.25979	0.333178	1.25979	up	1.10376	0.142428	1.10376	up	-1.00856	-0.0122999	1.00856	down	1.01137	0.0163078	1.01137	up	-1.17359	-0.230926	1.17359	down	1.15433	0.207058	1.15433	up	30.7845	30.2176	29.707	28.1511	30.4482	27.5156	37.589	36.1725	40.635	31.9557	32.7936	35.4599	29.304	26.8628	29.2045	44.8483	31.5918	40.3409	-0.0186739
17212904	0.767536	0.398127	-1.00931	-0.0133753	1.00931	down	-1.00955	-0.0137107	1.00955	down	-1.067	-0.0935535	1.067	down	-1.00559	-0.00804313	1.00559	down	-1.01418	-0.0203188	1.01418	down	1.05127	0.0721351	1.05127	up	1.04212	0.0595241	1.04212	up	31.9258	30.4628	29.0788	31.6598	29.7125	29.2389	30.066	30.3851	30.0864	29.193	29.0896	27.4147	28.6413	31.0748	30.3909	30.2767	28.4461	30.5932	0.086102
17212908	0.887787	0.706218	1.01776	0.0253992	1.01776	up	-1.01216	-0.0174357	1.01216	down	-1.09647	-0.132871	1.09647	down	-1.0251	-0.0357609	1.0251	down	1.03931	0.0556302	1.03931	up	1.08863	0.122509	1.08863	up	1.12589	0.171065	1.12589	up	54.9218	48.9914	50.2329	50.1179	57.4186	49.516	51.638	54.2845	46.501	49.4058	49.6987	41.7575	60.0006	47.425	46.4871	54.6775	47.6592	56.1553	0.13811
17212923	0.669485	0.212887	-1.00601	-0.00863997	1.00601	down	1.07855	0.109094	1.07855	up	-1.02535	-0.0361233	1.02535	down	-1.02049	-0.0292683	1.02049	down	-1.07478	-0.104048	1.07478	down	-1.00124	-0.00178496	1.00124	down	1.02895	0.0411696	1.02895	up	25.531	25.3438	26.9411	26.1951	23.5211	27.789	25.6476	29.529	28.8788	25.7705	25.1068	24.9929	24.6604	25.5674	25.5524	25.5709	26.4305	26.0651	-0.00441599
17212931	0.781442	0.433883	1.06364	0.0890136	1.06364	up	-1.02855	-0.0406111	1.02855	down	1.0241	0.034356	1.0241	up	1.04015	0.0567964	1.04015	up	1.10393	0.142647	1.10393	up	1.08032	0.111454	1.08032	up	1.04803	0.0676796	1.04803	up	38.0458	35.7258	42.3286	45.3632	41.4627	36.8084	38.052	35.2656	39.4019	42.399	40.7352	35.7786	41.2567	41.1712	45.8684	44.1141	37.7771	42.6838	-0.106218
17212935	0.756965	0.374491	-1.0716	-0.0997626	1.0716	down	-1.00058	-0.000831921	1.00058	down	-1.05419	-0.0761367	1.05419	down	1.10877	0.148956	1.10877	up	-1.02056	-0.0293585	1.02056	down	1.09076	0.12533	1.09076	up	1.03236	0.0459463	1.03236	up	30.2986	29.1632	29.8124	28.9042	27.1117	27.3176	33.4624	28.6478	27.432	28.1199	29.9559	26.6932	29.4818	31.7722	31.1516	31.3804	27.5025	28.6655	0.0615377
17212945	0.592194	0.114145	-1.0557	-0.0781956	1.0557	down	-1.0515	-0.0724524	1.0515	down	-1.03135	-0.044538	1.03135	down	1.00323	0.00465918	1.00323	up	1.00053	0.000766436	1.00053	up	-1.0203	-0.0289984	1.0203	down	-1.019	-0.0271479	1.019	down	21.5492	22.1934	21.9038	20.7591	20.3082	21.1191	20.4022	20.9105	21.1204	20.3411	21.0261	22.3265	20.9847	20.3523	21.0498	20.7834	20.8359	20.8404	0.0408468
17212947	0.660612	0.203081	1.09738	0.134068	1.09738	up	-1.00329	-0.00474421	1.00329	down	1.01447	0.0207265	1.01447	up	-1.12679	-0.172224	1.12679	down	-1.02689	-0.0382803	1.02689	down	-1.04166	-0.0588821	1.04166	down	-1.04518	-0.0637511	1.04518	down	42.6168	42.9605	40.6849	50.4086	43.8297	44.5539	41.8975	40.7636	43.1855	38.3349	46.1203	43.986	43.4781	39.07	40.5052	42.5429	40.1123	39.9138	0.00125217
17212968	0.630681	0.160429	-1.04017	-0.0568199	1.04017	down	-1.02117	-0.0302278	1.02117	down	-1.0138	-0.0197768	1.0138	down	-1.01322	-0.0189419	1.01322	down	-1.02707	-0.038533	1.02707	down	-1.03957	-0.055985	1.03957	down	-1.03454	-0.0489841	1.03454	down	21.715	22.5084	21.7687	21.1356	20.7621	21.5446	21.9252	21.6493	21.05	21.961	22.5962	20.5774	20.8361	20.8134	20.9585	21.1509	21.3198	20.4516	0.0322318
17212970	0.970117	0.932013	-1.02193	-0.0312966	1.02193	down	-1.00018	-0.000259559	1.00018	down	1.00558	0.0080231	1.00558	up	1.01118	0.0160391	1.01118	up	-1.01646	-0.0235507	1.01646	down	-1.01627	-0.0232806	1.01627	down	-1.02231	-0.0318333	1.02231	down	23.0301	22.8198	21.3219	22.1796	22.0879	21.432	23.159	22.4986	21.4943	22.3419	23.0311	22.1434	21.6717	22.2159	22.5476	21.2695	23.6536	21.1971	0.0531077
17212982	0.82232	0.527443	-1.00828	-0.0118971	1.00828	down	-1.0163	-0.0233224	1.0163	down	1.04968	0.0699501	1.04968	up	-1.03989	-0.056434	1.03989	down	1.00518	0.00745185	1.00518	up	-1.10059	-0.138281	1.10059	down	-1.06129	-0.0858207	1.06129	down	30.5033	29.8771	31.7224	30.417	32.6875	28.3668	30.0061	29.694	30.9109	30.7677	34.8609	31.1738	27.9152	30.7505	29.2179	32.4308	27.7323	31.1011	-0.00582409
17213021	0.859645	0.630362	-1.00053	-0.00076437	1.00053	down	1.01246	0.0178692	1.01246	up	1.0015	0.00216723	1.0015	up	-1.02028	-0.0289696	1.02028	down	1.00833	0.011968	1.00833	up	-1.02236	-0.0319012	1.02236	down	1.01936	0.0276699	1.01936	up	21.1598	20.8191	21.0697	21.8559	20.6717	20.5115	20.8252	21.5727	21.4426	20.918	21.9028	20.3502	20.6392	20.9327	20.1958	22.4281	21.272	20.7003	0.0160742
17213060	0.877501	0.675614	1.01658	0.0237192	1.01658	up	1.00829	0.0119055	1.00829	up	1.00166	0.00238975	1.00166	up	-1.00033	-0.000481923	1.00033	down	-1.0057	-0.00820382	1.0057	down	1.01456	0.0208475	1.01456	up	1.00091	0.00131194	1.00091	up	19.8621	20.1817	19.6633	20.1067	20.1474	20.4409	19.6541	20.3712	20.1801	19.5463	20.0383	20.2243	20.6698	19.696	20.3194	20.0271	19.9463	19.884	-0.0151982
17213101	0.839009	0.571324	-1.00604	-0.0086813	1.00604	down	-1.02369	-0.0337777	1.02369	down	1.00547	0.00786368	1.00547	up	-1.02274	-0.0324445	1.02274	down	1.0082	0.0117772	1.0082	up	-1.03454	-0.0489895	1.03454	down	-1.02092	-0.0298642	1.02092	down	20.5367	20.9567	21.5602	20.9035	20.9025	20.8568	20.1785	20.8462	20.5629	21.3587	20.1077	21.9619	20.225	20.5975	20.4485	20.3684	21.4814	20.2591	-0.0129256
17213139	0.666885	0.210305	1.27298	0.348215	1.27298	up	1.01501	0.0214957	1.01501	up	1.05131	0.0721833	1.05131	up	1.05681	0.0797165	1.05681	up	1.10064	0.138339	1.10064	up	1.27965	0.355749	1.27965	up	1.06264	0.0876509	1.06264	up	164.429	168.357	232.57	269.222	237.143	208.023	164.881	162.634	251.069	222.385	195.286	172.257	235.025	260.563	255.976	216.726	172.984	239.436	-0.416997
17213153	0.795532	0.463998	-1.04268	-0.0602941	1.04268	down	-1.07239	-0.100826	1.07239	down	-1.04179	-0.0590707	1.04179	down	1.05508	0.0773505	1.05508	up	1.02348	0.033477	1.02348	up	1.05418	0.0761271	1.05418	up	-1.00575	-0.00827805	1.00575	down	38.0768	41.412	40.3585	39.0989	37.2309	38.5658	36.6545	36.5547	38.512	38.6086	39.2825	37.1101	44.7203	38.3315	38.4649	37.726	35.5955	41.1968	-0.0155149
17213166	0.618735	0.144543	1.01257	0.0180154	1.01257	up	1.00388	0.00559362	1.00388	up	-1.04405	-0.0621858	1.04405	down	-1.07864	-0.109214	1.07864	down	-1.00286	-0.00411288	1.00286	down	-1.02031	-0.0290127	1.02031	down	1.04512	0.0636665	1.04512	up	24.1551	26.1966	24.7507	25.6388	25.5441	24.8269	23.1792	25.7715	26.525	24.1287	24.372	23.4021	24.1054	23.5326	22.84	24.9447	25.2379	24.9544	-0.0373602
17213179	0.603951	0.124468	-1.04994	-0.0703068	1.04994	down	-1.03237	-0.0459666	1.03237	down	-1.05499	-0.0772351	1.05499	down	-1.09731	-0.133969	1.09731	down	-1.04068	-0.0575296	1.04068	down	-1.09205	-0.127041	1.09205	down	-1.01837	-0.0262612	1.01837	down	58.9733	54.3232	49.9198	52.3084	50.3146	52.4995	55.5149	48.9847	53.448	50.3241	50.7516	53.3258	46.3298	49.4513	45.6453	54.4603	48.3041	49.0211	0.222709
17213185	0.503114	0.0524371	1.02877	0.040925	1.02877	up	1.04843	0.0682238	1.04843	up	1.00229	0.0033021	1.00229	up	-1.05256	-0.073899	1.05256	down	-1.00662	-0.00951688	1.00662	down	-1.02546	-0.036276	1.02546	down	1.03915	0.0554048	1.03915	up	157.167	156.457	152.998	161.467	153.259	165.535	160.038	162.939	166.268	157.35	159.315	151.113	153.819	154.705	147.621	166.903	161.549	157.649	-0.00304699
17213192	0.60664	0.128763	1.07206	0.100379	1.07206	up	1.11803	0.160954	1.11803	up	1.02593	0.0369366	1.02593	up	1.06036	0.0845596	1.06036	up	-1.0153	-0.0219086	1.0153	down	1.10803	0.148002	1.10803	up	1.07334	0.102109	1.07334	up	25.2062	27.7725	24.5761	26.5398	26.9496	29.6372	30.4208	28.275	27.9524	26.9606	26.3121	26.1884	27.4704	31.6556	29.0628	26.1971	30.5658	28.6892	-0.131988
17213213	0.304889	0.00875858	1.25119	0.3233	1.25119	up	1.26074	0.334267	1.26074	up	-1.00958	-0.0137623	1.00958	down	1.14067	0.189881	1.14067	up	-1.07361	-0.102473	1.07361	down	1.44087	0.526943	1.44087	up	1.18555	0.245556	1.18555	up	24.3316	25.3751	24.9774	32.5138	31.5909	29.4079	38.8707	26.2506	30.2856	25.4808	25.1778	23.3596	30.7313	38.803	37.5947	26.1924	31.0929	30.6633	-0.294586
17213226	0.598987	0.11949	1.07971	0.110642	1.07971	up	1.08973	0.123975	1.08973	up	1.04543	0.064103	1.04543	up	1.00014	0.000207268	1.00014	up	-1.06781	-0.0946561	1.06781	down	1.03293	0.0467461	1.03293	up	-1.0244	-0.0347845	1.0244	down	29.3477	28.2491	31.4883	32.497	32.706	30.9155	31.7116	30.8884	34.4886	30.633	31.1914	31.2173	31.1908	32.9881	31.9486	31.2582	28.8804	30.7354	-0.0884991
17213246	0.459343	0.0370982	1.02034	0.0290534	1.02034	up	-1.03036	-0.0431485	1.03036	down	-1.03356	-0.0476267	1.03356	down	-1.01495	-0.0214106	1.01495	down	1.02951	0.0419515	1.02951	up	1.03905	0.0552694	1.03905	up	1.03271	0.0464296	1.03271	up	20.8305	21.3439	21.6913	21.6675	21.6622	21.8265	20.0971	20.9246	20.9653	20.4536	20.1459	21.1977	21.2357	21.5238	21.4374	20.7027	21.5587	21.5539	-0.0314646
17213265	0.900162	0.748415	-1.00897	-0.0128824	1.00897	down	-1.04077	-0.0576579	1.04077	down	-1.01977	-0.0282491	1.01977	down	-1.00113	-0.00162236	1.00113	down	1.0249	0.0354767	1.0249	up	1.00957	0.0137444	1.00957	up	1.00421	0.00606791	1.00421	up	22.8027	21.7386	24.613	22.5293	23.2971	22.6307	22.037	22.0965	22.2247	22.4147	22.7109	22.5998	23.466	21.7006	23.2473	22.4681	22.5698	22.9751	0.013854
17213270	0.42414	0.0255371	1.01482	0.02122	1.01482	up	1.06913	0.0964308	1.06913	up	1.03116	0.0442692	1.03116	up	-1.05973	-0.0836908	1.05973	down	-1.00877	-0.0126014	1.00877	down	-1.07679	-0.10674	1.07679	down	1.0278	0.0395602	1.0278	up	26.2849	27.0207	27.4867	26.2586	28.4914	27.2711	28.3392	29.0424	28.9862	27.2308	26.8438	29.2819	26.4551	24.524	26.4246	29.1836	29.0422	27.4197	-0.0570593
17213295	0.603045	0.123112	1.04339	0.0612783	1.04339	up	-1.03308	-0.0469489	1.03308	down	-1.08908	-0.123105	1.08908	down	1.07336	0.10214	1.07336	up	-1.03291	-0.046721	1.03291	down	1.2197	0.286523	1.2197	up	1.02061	0.0294347	1.02061	up	93.5599	80.5334	81.9721	98.2541	86.7439	82.3157	88.2608	75.2799	84.3114	77.3671	84.868	72.8211	88.0979	102.333	96.2353	84.3344	70.6618	85.3002	0.145219
17213313	0.755405	0.371672	1.03051	0.043365	1.03051	up	1.24959	0.321453	1.24959	up	1.07506	0.104416	1.07506	up	1.10438	0.143243	1.10438	up	-1.21998	-0.286855	1.21998	down	1.05863	0.0821923	1.05863	up	-1.04958	-0.0698174	1.04958	down	39.8655	33.0096	36.6673	37.7961	36.2274	38.5652	39.8379	49.0067	48.2244	42.4698	39.9924	35.2984	55.8967	33.4649	38.0246	38.1673	35.2091	38.5848	0.0553236
17213315	0.838618	0.569831	-1.00119	-0.00172059	1.00119	down	1.02458	0.0350382	1.02458	up	1.00947	0.0135953	1.00947	up	1.02699	0.0384172	1.02699	up	-1.04924	-0.0693485	1.04924	down	1.01614	0.0231013	1.01614	up	-1.03376	-0.0479056	1.03376	down	21.4242	19.6455	19.9559	20.3202	20.4975	20.0936	21.1616	20.6178	20.7058	20.3676	20.6732	20.5197	22.6088	19.9071	20.1417	20.113	19.5552	19.8846	0.0746446
17213317	0.740766	0.341721	1.13789	0.186362	1.13789	up	1.2079	0.272496	1.2079	up	1.08598	0.119004	1.08598	up	1.08582	0.118788	1.08582	up	-1.183	-0.242446	1.183	down	1.13772	0.186147	1.13772	up	-1.0636	-0.0889541	1.0636	down	22.3399	21.8124	22.2595	29.8543	22.3636	23.9362	28.9447	27.3544	24.1431	24.2969	24.4722	23.364	36.9088	23.9897	23.106	23.534	20.4824	23.953	-0.100078
17213319	0.5243	0.0660942	1.17168	0.228581	1.17168	up	1.31992	0.400449	1.31992	up	1.00949	0.0136264	1.00949	up	1.13703	0.185276	1.13703	up	-1.32731	-0.408507	1.32731	down	1.31972	0.40023	1.31972	up	-1.01514	-0.0216839	1.01514	down	79.3994	84.2205	75.9026	99.1899	90.3635	91.0879	101.574	120.866	95.0706	86.5123	76.8741	78.5126	147.309	85.0469	95.7972	87.4706	68.9975	82.7027	-0.131723
17213321	0.660973	0.203776	1.08924	0.123324	1.08924	up	-1.03239	-0.0459827	1.03239	down	1.05739	0.0805105	1.05739	up	1.06087	0.0852432	1.06087	up	1.03428	0.0486266	1.03428	up	1.09282	0.128057	1.09282	up	-1.05546	-0.0778666	1.05546	down	555.616	601.005	688.163	652.109	677.702	671.982	579.499	546.045	659.988	664.295	680.159	601.285	657.209	778.462	693.04	681.669	550.254	616.02	-0.245307
17213336	0.751409	0.364307	1.01433	0.020532	1.01433	up	-1.13956	-0.188476	1.13956	down	1.03275	0.046494	1.03275	up	1.10442	0.143284	1.10442	up	1.26149	0.335131	1.26149	up	1.08472	0.117322	1.08472	up	1.07189	0.100161	1.07189	up	152.214	167.804	152.419	128.87	177.382	177.736	125.691	142.676	146.7	163.063	171.384	153.447	219.511	150.058	166.158	183.468	200.321	143.698	-0.0554843
17213338	0.766506	0.395586	-1.09311	-0.128434	1.09311	down	-1.07981	-0.11078	1.07981	down	-1.09213	-0.127141	1.09213	down	1.00042	0.000607014	1.00042	up	-1.04434	-0.0625863	1.04434	down	-1.00048	-0.000685371	1.00048	down	-1.03256	-0.0462248	1.03256	down	138.323	158.706	141.745	138.765	140.464	122.226	134.074	138.158	133.423	139.942	139.076	122.737	143.304	128.812	129.223	136.708	119.231	133.121	0.00932884
17213349	0.460019	0.0375787	1.0452	0.0637781	1.0452	up	-1.00092	-0.00132513	1.00092	down	1.0004	0.000582218	1.0004	up	1.10761	0.147447	1.10761	up	-1.02089	-0.0298316	1.02089	down	1.1572	0.210643	1.1572	up	-1.02224	-0.0317389	1.02224	down	53.2789	51.5975	54.7944	59.7669	54.3645	52.9349	56.4575	52.8815	50.315	56.2953	56.8104	47.157	63.1348	61.2157	60.4706	52.4132	51.0521	52.7628	-0.0145493
17213369	0.693776	0.247177	1.06285	0.0879361	1.06285	up	1.04075	0.0576208	1.04075	up	1.02795	0.0397671	1.02795	up	1.02483	0.0353778	1.02483	up	1.07646	0.106295	1.07646	up	1.05962	0.0835468	1.05962	up	1.08986	0.124149	1.08986	up	42.579	36.3011	38.12	40.9275	42.5055	40.665	43.379	40.7531	37.5721	41.6814	41.3225	37.158	40.3558	43.5809	43.2942	44.0002	44.8656	41.9692	0.0369782
17213428	0.443364	0.0312713	1.06647	0.0928453	1.06647	up	1.07951	0.110382	1.07951	up	1.01144	0.016404	1.01144	up	1.07546	0.104949	1.07546	up	-1.00078	-0.00112677	1.00078	down	1.13398	0.18139	1.13398	up	1.06648	0.0928512	1.06648	up	26.4808	29.7501	30.651	31.7721	30.4247	30.2998	30.6759	33.0538	29.9592	30.7853	28.826	28.1547	32.3447	34.1927	32.9423	31.4736	30.8389	31.2238	-0.214727
17213446	0.879057	0.681239	-1.05515	-0.0774495	1.05515	down	-1.00316	-0.00455157	1.00316	down	1.00128	0.00184154	1.00128	up	1.08894	0.122924	1.08894	up	-1.08652	-0.119714	1.08652	down	1.03071	0.0436328	1.03071	up	-1.09135	-0.126108	1.09135	down	298.903	268.702	316.621	294.777	287.108	255.775	290.58	281.451	308.007	292.892	285.654	305.109	312.523	301.968	296.186	291.76	216.98	310.221	0.0246782
17213462	0.645669	0.180278	1.01795	0.0256626	1.01795	up	-1.00532	-0.00765912	1.00532	down	1.04551	0.0642111	1.04551	up	-1.01611	-0.0230544	1.01611	down	1.00653	0.0093894	1.00653	up	-1.04362	-0.0616029	1.04362	down	-1.04426	-0.0624808	1.04426	down	20.1512	20.125	20.4997	20.5099	20.8082	20.5476	19.9999	19.7463	20.7184	22.1615	20.5251	20.8877	19.652	20.4484	20.8005	20.4361	20.0059	20.4076	-0.0229287
17213490	0.482327	0.0447087	1.02881	0.0409738	1.02881	up	1.04523	0.0638188	1.04523	up	1.04628	0.0652645	1.04628	up	-1.00068	-0.000976404	1.00068	down	-1.02025	-0.0289216	1.02025	down	-1.01767	-0.0252671	1.01767	down	-1.02127	-0.0303674	1.02127	down	20.1343	20.4562	20.5952	20.7048	21.2956	20.9494	21.2267	21.6698	21.0584	21.3001	21.4694	21.2454	21.5613	20.6281	20.7259	20.8045	20.5618	21.3218	-0.0609965
17213503	0.743304	0.348851	-1.02759	-0.0392687	1.02759	down	-1.04652	-0.0656029	1.04652	down	1.00896	0.0128694	1.00896	up	1.00706	0.010152	1.00706	up	1.03208	0.0455481	1.03208	up	-1.02953	-0.041986	1.02953	down	-1.02308	-0.0329242	1.02308	down	22.9789	22.3276	22.4761	21.1544	23.0164	21.8268	20.8889	22.2995	21.5991	23.0348	21.7452	23.6464	22.3892	21.5641	22.4815	22.3069	22.3135	22.2215	0.0426083
17213513	0.552573	0.0846209	1.02663	0.0379097	1.02663	up	1.01004	0.014408	1.01004	up	1.06907	0.0963561	1.06907	up	-1.04706	-0.0663482	1.04706	down	1.00554	0.00796795	1.00554	up	-1.09035	-0.124795	1.09035	down	-1.05262	-0.0739802	1.05262	down	20.0868	19.5229	20.209	20.6999	20.1193	20.5899	19.9183	21.3757	19.1795	20.9687	20.5527	22.4687	19.6128	19.3133	19.7207	20.2626	20.0631	20.4227	-0.0055418
17213515	0.876777	0.674013	-1.0259	-0.0368938	1.0259	down	1.0026	0.00374333	1.0026	up	-1.01645	-0.0235419	1.01645	down	1.03814	0.0540028	1.03814	up	1.02412	0.0343841	1.02412	up	1.02858	0.0406508	1.02858	up	1.04367	0.0616693	1.04367	up	24.4753	24.9724	23.3452	22.8091	23.4174	24.7412	25.4146	23.6728	23.902	23.7904	24.194	23.6057	24.7989	24.1242	24.7146	24.0322	27.0486	23.7619	0.0236025
17213548	0.962756	0.911627	1.00175	0.00251849	1.00175	up	-1.01419	-0.0203263	1.01419	down	1.03319	0.0471007	1.03319	up	1.04144	0.0585755	1.04144	up	1.08481	0.117449	1.08481	up	1.00975	0.0139933	1.00975	up	1.03528	0.050022	1.03528	up	94.5939	96.4086	78.5438	87.7055	100.043	82.0642	108.404	80.053	79.1247	91.2079	94.0756	92.07	98.8478	93.1105	88.3688	100.545	93.4541	93.2913	0.0214047
17213570	0.821694	0.525879	-1.00007	-9.90231e-05	1.00007	down	1.0106	0.0152078	1.0106	up	1.00093	0.00134182	1.00093	up	-1.02794	-0.0397491	1.02794	down	1.02563	0.0365047	1.02563	up	-1.02896	-0.04119	1.02896	down	1.03553	0.0503707	1.03553	up	23.9159	21.6412	23.3761	23.6178	22.387	22.8778	22.1253	22.9415	24.6017	22.4757	22.6432	23.8397	22.6746	21.9385	22.3876	23.6737	23.1438	24.5889	0.0620141
17213572	0.670267	0.214182	-1.10392	-0.142632	1.10392	down	-1.05463	-0.0767358	1.05463	down	-1.04896	-0.0689557	1.04896	down	1.07492	0.104229	1.07492	up	1.02855	0.0406149	1.02855	up	1.0214	0.0305527	1.0214	up	1.02302	0.0328348	1.02302	up	26.0618	26.0648	23.7518	22.9977	23.7916	21.9198	25.6785	23.6818	22.6188	24.5596	24.3872	23.3399	23.6769	24.5178	25.6606	23.8089	24.7126	25.4376	0.113122
17213578	0.953931	0.890924	-1.02337	-0.0333249	1.02337	down	-1.02181	-0.0311335	1.02181	down	-1.0377	-0.0533892	1.0377	down	1.00447	0.00643873	1.00447	up	1.02576	0.0366977	1.02576	up	1.01854	0.0265031	1.01854	up	1.04171	0.0589534	1.04171	up	29.4408	28.5202	32.371	29.7984	29.2044	29.1421	27.8083	29.9131	30.6271	29.4062	29.9265	27.6406	30.3686	28.8327	29.354	28.1475	31.5983	30.9157	0.000846863
17213580	0.544842	0.0780597	1.14989	0.201499	1.14989	up	1.13172	0.178516	1.13172	up	1.06	0.0840583	1.06	up	1.01125	0.0161409	1.01125	up	1.02709	0.0385645	1.02709	up	1.09701	0.133582	1.09701	up	1.09659	0.133023	1.09659	up	173.043	156.982	150.674	175.137	180.949	196.372	203.315	168.277	173.405	173.577	166.744	168.427	191.893	183.599	182.667	171.651	199.641	187.58	-0.0108981
17213591	0.61694	0.140011	1.03895	0.0551287	1.03895	up	1.0602	0.0843387	1.0602	up	1.01426	0.0204247	1.01426	up	1.02456	0.0350033	1.02456	up	-1.0203	-0.0289936	1.0203	down	1.0495	0.0697074	1.0495	up	1.0245	0.0349204	1.0245	up	28.1152	29.4451	29.0025	30.1761	30.1586	29.5871	29.3046	31.8122	30.6921	29.0644	28.2752	30.4838	30.5911	31.2941	30.2504	29.0695	29.8691	31.0251	-0.0942593
17213593	0.860822	0.632834	-1.1029	-0.141301	1.1029	down	-1.04031	-0.0570153	1.04031	down	-1.04698	-0.066237	1.04698	down	-1.02434	-0.034692	1.02434	down	-1.06664	-0.0930689	1.06664	down	-1.07905	-0.109756	1.07905	down	-1.05984	-0.0838472	1.05984	down	49.8398	37.8887	36.8629	36.9229	34.7865	40.3981	39.9361	42.2281	36.6622	39.2915	37.6472	41.0041	34.7154	38.6113	36.0165	32.9881	41.5461	37.1748	0.400146
17213595	0.818671	0.518028	-1.0382	-0.054081	1.0382	down	-1.00703	-0.0101032	1.00703	down	-1.02353	-0.0335463	1.02353	down	1.02974	0.0422834	1.02974	up	-1.02733	-0.0389053	1.02733	down	1.01519	0.0217487	1.01519	up	-1.01078	-0.0154622	1.01078	down	22.3499	21.854	20.5579	20.9762	20.3429	21.0283	21.7157	20.8206	21.7467	21.3027	20.6557	21.2822	20.4925	21.8902	21.8418	20.416	21.058	21.093	0.0847053
17213598	0.967941	0.924941	1.01446	0.020716	1.01446	up	-1.03666	-0.0519393	1.03666	down	-1.02562	-0.0364997	1.02562	down	1.0029	0.004179	1.0029	up	1.04172	0.0589744	1.04172	up	1.04347	0.0613947	1.04347	up	1.03064	0.0435348	1.03064	up	33.3302	39.472	37.067	34.9798	38.7357	37.5747	34.1403	35.0457	36.5854	32.6578	41.5442	33.3162	38.9347	35.8327	36.8113	36.8735	38.0502	35.2693	-0.138877
17213608	0.80493	0.484378	-1.01848	-0.0264207	1.01848	down	1.0988	0.135928	1.0988	up	1.02635	0.0375244	1.02635	up	1.05011	0.0705412	1.05011	up	-1.07745	-0.107623	1.07745	down	1.00458	0.00659609	1.00458	up	-1.00641	-0.00921949	1.00641	down	149.994	137.834	150.786	145.082	138.414	146.938	167.686	160.434	153.728	154.661	148.396	146.851	174.749	138.101	141.587	161.049	140.374	146.254	0.0225716
17213645	0.401891	0.0220974	1.07834	0.108816	1.07834	up	1.04013	0.0567627	1.04013	up	1.01135	0.0162837	1.01135	up	1.01811	0.0258985	1.01811	up	1.01413	0.0202448	1.01413	up	1.08555	0.118431	1.08555	up	1.04299	0.0607238	1.04299	up	23.2876	24.3806	24.0496	26.2689	26.697	24.4142	25.8021	24.0692	24.7413	24.7211	23.8421	23.9647	25.9943	25.7725	26.9713	25.7939	24.4258	25.4365	-0.0867696
17213663	0.822883	0.5295	-1.00884	-0.0126985	1.00884	down	1.03944	0.05581	1.03944	up	1.01617	0.0231392	1.01617	up	1.02138	0.0305216	1.02138	up	-1.00948	-0.0136058	1.00948	down	-1.00369	-0.0053161	1.00369	down	1.0133	0.0190651	1.0133	up	20.7995	22.2558	21.6895	21.3701	21.2811	21.502	21.7651	21.5677	24.0206	22.4656	21.3662	21.9482	22.1268	22.0412	21.3643	21.7134	22.8758	22.0676	-0.063756
17213669	0.861298	0.633869	-1.00074	-0.0010651	1.00074	down	1.01755	0.0251044	1.01755	up	1.00378	0.00544246	1.00378	up	-1.00291	-0.00419013	1.00291	down	-1.01681	-0.0240436	1.01681	down	-1.00744	-0.0106977	1.00744	down	-1.00304	-0.00438166	1.00304	down	20.3153	19.7564	20.4045	19.9522	20.1695	20.3052	20.5553	20.7351	20.244	19.7649	20.3925	20.5496	20.0023	20.2116	20.0368	20.1245	20.627	19.7721	0.00622654
17213674	0.389475	0.0191026	1.21832	0.284889	1.21832	up	-1.05809	-0.0814673	1.05809	down	-1.09934	-0.136643	1.09934	down	-1.22301	-0.290431	1.22301	down	1.18091	0.239898	1.18091	up	1.09513	0.131101	1.09513	up	1.22695	0.295073	1.22695	up	33.2027	38.9382	34.8446	44.2149	37.5175	49.1092	28.7463	34.4514	38.3993	32.3985	31.5768	33.1429	36.151	34.8399	35.3577	37.4884	42.0077	39.7682	-0.106727
17213676	0.650266	0.18771	1.0702	0.0978867	1.0702	up	1.09237	0.127459	1.09237	up	1.09958	0.136958	1.09958	up	1.03963	0.0560743	1.03963	up	-1.05025	-0.0707356	1.05025	down	1.01186	0.0170034	1.01186	up	-1.05719	-0.0802341	1.05719	down	78.0696	80.9124	75.8041	80.4852	82.0163	88.9147	89.9465	82.4361	84.1772	86.4158	88.6185	83.1297	85.8781	91.6696	83.7764	88.5721	74.9213	81.192	-0.0961938
17213687	0.833582	0.558055	-1.01654	-0.023668	1.01654	down	1.00081	0.00116412	1.00081	up	-1.00673	-0.00968361	1.00673	down	1.02856	0.0406297	1.02856	up	1.02694	0.0383546	1.02694	up	1.01864	0.0266453	1.01864	up	1.03469	0.0492023	1.03469	up	24.1096	24.4428	23.0289	23.7103	23.1332	23.5541	23.4317	23.411	24.7994	23.7555	23.2687	24.0621	23.5847	24.7236	24.1096	23.7819	24.0048	25.8082	0.0205417
17213702	0.808041	0.494513	1.02979	0.0423485	1.02979	up	-1.01493	-0.0213847	1.01493	down	1.0175	0.0250239	1.0175	up	1.05357	0.0752831	1.05357	up	-1.00565	-0.00812483	1.00565	down	1.0663	0.0926077	1.0663	up	-1.03852	-0.0545335	1.03852	down	71.4017	71.9951	78.6793	80.1257	72.5039	76.0296	78.599	71.1568	69.1714	74.5552	78.6538	72.6562	79.6213	81.2292	79.8661	83.625	67.092	67.7978	-0.0764775
17213747	0.962802	0.911914	1.00037	0.000530243	1.00037	up	-1.01238	-0.0177577	1.01238	down	-1.00436	-0.0062747	1.00436	down	-1.0162	-0.0231849	1.0162	down	1.0145	0.0207752	1.0145	up	-1.01142	-0.01638	1.01142	down	1.00646	0.00929213	1.00646	up	21.4635	21.1491	21.2238	21.237	21.2919	21.3298	20.9452	20.9904	21.119	20.3812	21.194	22.0145	20.5343	21.3841	20.9309	22.282	20.8409	20.8771	0.0197577
17213770	0.854468	0.614127	-1.01729	-0.0247243	1.01729	down	-1.03954	-0.0559384	1.03954	down	-1.00613	-0.00882053	1.00613	down	-1.03049	-0.0433235	1.03049	down	-1.00614	-0.00883675	1.00614	down	-1.04191	-0.0592273	1.04191	down	-1.03955	-0.0559546	1.03955	down	618.242	682.105	639.135	623.986	630.066	651.197	655.433	606.49	603.577	641.083	659.19	626.197	592.332	630.104	626.86	660.6	592.583	601.75	-0.0236521
17213804	0.363541	0.0151956	-1.0091	-0.0130741	1.0091	down	-1.01642	-0.0234922	1.01642	down	1.11858	0.161666	1.11858	up	-1.08251	-0.114385	1.08251	down	-1.0521	-0.0732724	1.0521	down	-1.2219	-0.289126	1.2219	down	-1.19618	-0.258431	1.19618	down	25.5302	26.168	25.5934	24.2364	25.5132	26.91	26.9576	24.4933	24.6609	26.0056	29.34	31.3635	22.4108	24.9032	23.5035	24.2981	25.0453	22.9756	0.0143127
17213806	0.603951	0.124576	1.09265	0.127834	1.09265	up	-1.04945	-0.0696286	1.04945	down	1.06467	0.0904118	1.06467	up	-1.02366	-0.0337416	1.02366	down	1.01152	0.0165207	1.01152	up	1.00255	0.00368103	1.00255	up	-1.1046	-0.14352	1.1046	down	24.5613	24.0966	24.5077	31.7383	24.9269	23.9169	23.4693	22.2208	24.0641	25.5195	26.6645	25.725	25.4427	27.2575	25.4352	23.4341	23.0105	24.0865	0.00157452
17213808	0.751409	0.364801	-1.10475	-0.143716	1.10475	down	-1.04821	-0.067922	1.04821	down	-1.04805	-0.0677061	1.04805	down	1.00897	0.0128786	1.00897	up	-1.05804	-0.0813931	1.05804	down	-1.04473	-0.0631313	1.04473	down	-1.0582	-0.0816089	1.0582	down	299.81	296.491	291.674	255.286	274.487	274.42	279.896	305.771	263.04	264.644	301.925	281.87	287.607	257.038	267.178	296.503	245.32	261.305	0.113233
17213880	0.237251	0.00406911	1.17613	0.23405	1.17613	up	1.12245	0.166649	1.12245	up	1.00643	0.00925127	1.00643	up	1.03653	0.0517588	1.03653	up	-1.04903	-0.0690606	1.04903	down	1.2113	0.276557	1.2113	up	1.06314	0.0883374	1.06314	up	41.0333	40.7063	48.346	51.112	52.1385	49.2998	48.5788	49.2748	47.7074	46.8904	43.7398	40.1378	51.1406	54.2738	52.7126	47.5086	44.465	46.8274	-0.227012
17213890	0.874688	0.668704	-1.03422	-0.048546	1.03422	down	-1.10705	-0.14672	1.10705	down	-1.07284	-0.101441	1.07284	down	-1.03784	-0.0535808	1.03784	down	1.0067	0.00962861	1.0067	up	-1.00048	-0.000686009	1.00048	down	-1.02502	-0.0356507	1.02502	down	27.2531	30.302	30.5017	27.3545	28.1821	29.5371	23.3702	25.3515	31.336	28.7877	27.7266	25.5563	26.2284	29.7247	26.1272	25.2269	26.3033	28.5451	-0.015101
17213894	0.814485	0.509566	1.01393	0.0199629	1.01393	up	-1.01936	-0.0276645	1.01936	down	1.01162	0.0166694	1.01162	up	-1.0459	-0.0647508	1.0459	down	1.00792	0.0113751	1.00792	up	-1.04352	-0.0614573	1.04352	down	-1.02311	-0.0329588	1.02311	down	23.0517	22.1938	22.3036	22.2663	22.6512	23.5829	21.6245	22.5369	22.1048	24.3471	22.2663	21.7906	21.63	22.263	21.5885	21.8814	22.9795	21.9373	0.0501175
17213953	0.583426	0.106427	1.01745	0.0249526	1.01745	up	-1.01177	-0.0168751	1.01177	down	1.00659	0.00947396	1.00659	up	1.00313	0.00450373	1.00313	up	1.0312	0.0443253	1.0312	up	1.01395	0.0199823	1.01395	up	1.01254	0.0179763	1.01254	up	20.7825	21.1465	21.563	21.5076	21.3334	21.7533	20.6873	20.9104	21.1513	21.1839	21.3137	21.406	21.8872	21.47	21.4399	21.9019	21.8127	21.0011	-0.0401959
17213976	0.502082	0.0515496	-1.09687	-0.13339	1.09687	down	-1.01312	-0.0187996	1.01312	down	1.20984	0.274817	1.20984	up	-1.21086	-0.276027	1.21086	down	-1.27817	-0.35408	1.27817	down	-1.60685	-0.684234	1.60685	down	-1.56666	-0.647696	1.56666	down	222.172	231.938	210.821	180.903	164.413	276.776	227.487	212.683	215.928	241.809	296.132	268.66	136.841	173.221	195.622	138.859	224.549	160.452	0.0520477
17213978	0.729054	0.311632	1.42753	0.513519	1.42753	up	1.13468	0.182281	1.13468	up	1.10641	0.145891	1.10641	up	-1.16329	-0.218213	1.16329	down	1.04473	0.0631259	1.04473	up	1.10912	0.149416	1.10912	up	1.07141	0.0995159	1.07141	up	24.1212	27.8814	32.7655	51.6087	31.7054	39.1767	31.4483	27.744	36.896	34.709	33.9531	25.3257	28.6718	41.5906	34.1482	37.9277	28.5629	33.8841	-0.466089
17213990	0.731916	0.320507	1.01769	0.0253022	1.01769	up	1.09556	0.131675	1.09556	up	1.00344	0.00495513	1.00344	up	1.05616	0.0788317	1.05616	up	-1.01228	-0.0176058	1.01228	down	1.07116	0.0991788	1.07116	up	1.07857	0.109114	1.07857	up	36.9654	37.7261	36.5899	37.9917	37.1753	38.0808	46.4199	39.9755	36.1589	38.9444	37.396	35.4	37.15	41.7182	40.8842	39.9465	39.0123	41.5081	-0.0411987
17214018	0.580449	0.104209	-1.02555	-0.0364006	1.02555	down	-1.05636	-0.0791024	1.05636	down	1.00787	0.011313	1.00787	up	-1.02255	-0.0321775	1.02255	down	1.07246	0.100929	1.07246	up	-1.05694	-0.079891	1.05694	down	1.00731	0.0105133	1.00731	up	40.0224	44.4339	40.4204	40.0363	40.3058	41.2975	38.2784	39.7124	40.1145	41.6781	41.279	42.7758	40.9194	39.3125	38.7459	41.203	44.0255	41.4663	-0.0231271
17214023	0.114934	0.000469526	1.02586	0.0368336	1.02586	up	1.02425	0.0345737	1.02425	up	1.30518	0.384254	1.30518	up	1.06192	0.0866698	1.06192	up	1.15666	0.209966	1.15666	up	-1.1981	-0.26075	1.1981	down	-1.10169	-0.139714	1.10169	down	47.578	44.3904	43.9732	49.5007	48.7638	41.5373	47.1139	44.0415	48.0945	57.9671	62.6599	56.8496	50.7727	49.1575	48.1058	54.3251	55.461	51.2549	-0.0413175
17214025	0.880672	0.687861	-1.35756	-0.441016	1.35756	down	-1.13224	-0.179175	1.13224	down	-1.33759	-0.419634	1.33759	down	1.30697	0.386227	1.30697	up	1.12415	0.168836	1.12415	up	1.28774	0.364845	1.28774	up	1.32804	0.409295	1.32804	up	438.223	410.44	255.581	261.316	211.321	332.726	392.808	411.854	195.767	289.063	216.909	306.362	395.259	402.683	257.721	321.506	549.385	254.724	0.481622
17214027	0.574304	0.0998241	-1.05357	-0.0752883	1.05357	down	-1.12234	-0.166516	1.12234	down	-1.05945	-0.0833149	1.05945	down	1.00333	0.00479762	1.00333	up	1.07583	0.105445	1.07583	up	1.00893	0.0128242	1.00893	up	1.01554	0.0222441	1.01554	up	30.0451	28.4164	29.4309	27.6039	29.4939	26.3908	24.8494	26.877	26.6116	27.4991	27.6886	27.7514	26.7428	29.6455	27.3729	27.0378	27.9438	29.2912	0.120046
17214039	0.889654	0.711858	-1.36427	-0.448128	1.36427	down	-1.15978	-0.213852	1.15978	down	-1.3708	-0.455013	1.3708	down	1.14976	0.201333	1.14976	up	1.14109	0.19041	1.14109	up	1.15526	0.208218	1.15526	up	1.3487	0.431571	1.3487	up	431.925	412.952	259.514	278.027	199.708	328.312	380.502	404.126	192.96	269.748	229.477	290.305	409.776	286.764	235.787	334.545	546.611	241.083	0.582066
17214041	0.889654	0.711858	-1.36427	-0.448128	1.36427	down	-1.15978	-0.213852	1.15978	down	-1.3708	-0.455013	1.3708	down	1.14976	0.201333	1.14976	up	1.14109	0.19041	1.14109	up	1.15526	0.208218	1.15526	up	1.3487	0.431571	1.3487	up	431.925	412.952	259.514	278.027	199.708	328.312	380.502	404.126	192.96	269.748	229.477	290.305	409.776	286.764	235.787	334.545	546.611	241.083	0.582066
17214043	0.889654	0.711858	-1.36427	-0.448128	1.36427	down	-1.15978	-0.213852	1.15978	down	-1.3708	-0.455013	1.3708	down	1.14976	0.201333	1.14976	up	1.14109	0.19041	1.14109	up	1.15526	0.208218	1.15526	up	1.3487	0.431571	1.3487	up	431.925	412.952	259.514	278.027	199.708	328.312	380.502	404.126	192.96	269.748	229.477	290.305	409.776	286.764	235.787	334.545	546.611	241.083	0.582066
17214045	0.891441	0.717541	1.01132	0.0162417	1.01132	up	-1.01235	-0.0177039	1.01235	down	1.00867	0.0124547	1.00867	up	1.02622	0.0373357	1.02622	up	1.04073	0.05759	1.04073	up	1.02891	0.0411228	1.02891	up	1.0192	0.0274315	1.0192	up	28.3468	30.113	30.0392	29.6783	30.4133	29.384	28.8396	28.2927	30.2896	27.2543	30.6048	31.5478	30.123	31.8862	29.8421	30.6446	30.4085	29.8963	-0.0854316
17214053	0.756095	0.37254	1.06819	0.0951622	1.06819	up	1.09245	0.127573	1.09245	up	-1.03148	-0.0447111	1.03148	down	1.02426	0.0345809	1.02426	up	-1.04295	-0.0606734	1.04295	down	1.12854	0.174454	1.12854	up	1.08043	0.111611	1.08043	up	28.9801	28.9284	29.9342	34.5418	30.6632	28.8781	35.0178	29.2312	31.9644	28.1875	30.9332	26.226	32.8805	34.1351	29.2834	32.5183	27.909	31.7787	-0.0640893
17214075	0.806655	0.489823	1.03569	0.0505892	1.03569	up	1.07805	0.108423	1.07805	up	-1.0087	-0.0125024	1.0087	down	1.0243	0.0346406	1.0243	up	-1.1112	-0.152113	1.1112	down	1.07009	0.0977322	1.07009	up	-1.02185	-0.0311874	1.02185	down	66.5857	59.1319	61.0048	65.1045	64.1143	63.9276	72.339	63.4615	65.5542	65.3604	66.7016	53.6816	67.2666	68.693	62.0619	61.3292	55.1156	64.8888	0.0459051
17214100	0.627455	0.154034	-1.00443	-0.00638167	1.00443	down	1.00358	0.0051527	1.00358	up	-1.04045	-0.0572111	1.04045	down	1.02551	0.0363401	1.02551	up	1.02127	0.0303634	1.02127	up	1.06228	0.0871695	1.06228	up	1.06638	0.0927272	1.06638	up	24.6836	24.0915	24.5782	24.9846	23.6996	24.3583	23.8119	24.1116	25.731	23.941	22.8611	23.7092	24.5151	24.9576	25.4238	24.7435	24.3762	26.0898	0.0139813
17214106	0.644292	0.177878	1.04758	0.0670646	1.04758	up	1.18828	0.248878	1.18828	up	1.04064	0.0574667	1.04064	up	1.01572	0.0224973	1.01572	up	1.023	0.0328077	1.023	up	1.0225	0.0320953	1.0225	up	1.16814	0.224219	1.16814	up	29.4441	28.4793	29.598	30.4847	30.2187	30.9741	39.6074	31.3624	33.5247	29.5134	29.6996	31.9094	29.5935	31.7406	31.8318	32.4118	44.822	30.6891	-0.0664153
17214115	0.710307	0.282343	-1.02459	-0.0350407	1.02459	down	-1.02789	-0.0396822	1.02789	down	-1.00837	-0.01203	1.00837	down	-1.00363	-0.00522359	1.00363	down	1.0276	0.0392722	1.0276	up	-1.01976	-0.0282343	1.01976	down	1.00809	0.0116199	1.00809	up	20.196	20.6761	21.2135	20.2729	20.1877	20.1233	20.4909	19.834	20.0697	20.0462	20.3555	21.1724	20.0013	20.3594	20.006	20.2385	21.1285	20.6981	-0.00425434
17214120	0.856625	0.622448	1.00765	0.0109886	1.00765	up	1.00231	0.00332626	1.00231	up	1.0259	0.0368832	1.0259	up	-1.00281	-0.00405026	1.00281	down	1.01482	0.0212277	1.01482	up	-1.02097	-0.0299449	1.02097	down	-1.00858	-0.0123293	1.00858	down	21.3191	21.1645	20.708	21.759	20.9898	20.931	21.4531	20.6662	21.2212	21.2573	21.9104	21.6603	21.1002	21.7494	20.656	21.646	21.7259	20.9091	0.0054121
17214126	0.787723	0.449126	-1.02253	-0.0321409	1.02253	down	-1.06027	-0.0844283	1.06027	down	-1.05751	-0.0806681	1.05751	down	-1.01327	-0.0190145	1.01327	down	1.02756	0.0392283	1.02756	up	1.02067	0.0295127	1.02067	up	1.02489	0.0354681	1.02489	up	27.8013	28.039	27.278	25.6051	28.625	27.1358	25.6993	25.6306	27.084	24.8424	25.8591	27.9887	26.5436	26.6665	27.0095	27.0197	27.2804	26.2596	0.0414128
17214142	0.5224	0.0647215	1.11596	0.158287	1.11596	up	1.01997	0.028529	1.01997	up	-1.05589	-0.0784659	1.05589	down	1.07303	0.101691	1.07303	up	1.01505	0.0215526	1.01505	up	1.26439	0.338444	1.26439	up	1.09319	0.128548	1.09319	up	22.1315	23.7731	22.343	26.9192	23.8298	25.4684	23.4602	22.7632	23.3581	20.9082	21.259	22.4655	22.677	33.1619	26.8408	22.8475	24.53	23.2772	-0.0753169
17214149	0.705324	0.271571	-1.00011	-0.000157674	1.00011	down	-1.06102	-0.0854451	1.06102	down	-1.01327	-0.0190194	1.01327	down	1.03558	0.0504449	1.03558	up	1.07788	0.108195	1.07788	up	1.04921	0.0693067	1.04921	up	1.02938	0.0417697	1.02938	up	675.455	648.765	626.536	642.218	694.065	615.752	656.688	597.578	585.749	658.245	612.423	654.659	664.165	669.518	685.497	635.957	690.498	655.52	0.0441694
17214162	0.916555	0.795247	-1.01411	-0.0202079	1.01411	down	1.00159	0.00228993	1.00159	up	-1.022	-0.0314004	1.022	down	1.02275	0.0324586	1.02275	up	-1.00344	-0.00495815	1.00344	down	1.03072	0.0436511	1.03072	up	1.02012	0.0287321	1.02012	up	21.178	21.214	20.7223	21.0146	21.1188	20.1143	20.8451	20.3013	22.1048	20.0983	20.6623	21.0015	22.1717	20.8125	20.696	21.1336	21.0591	20.8028	0.0174632
17214166	0.70016	0.261406	1.08329	0.115422	1.08329	up	-1.04027	-0.0569641	1.04027	down	1.06898	0.0962365	1.06898	up	-1.08967	-0.123891	1.08967	down	-1.0472	-0.0665413	1.0472	down	-1.07528	-0.104706	1.07528	down	-1.16453	-0.219742	1.16453	down	194.121	183.486	201.545	228.381	200.017	199.783	174.02	194.201	188.692	235.487	201.972	184.373	192.667	180.146	203.22	180.272	154.157	199.812	-0.000297546
17214184	0.956432	0.895879	-1.00805	-0.0115676	1.00805	down	-1.0202	-0.028855	1.0202	down	-1.02362	-0.033686	1.02362	down	-1.00727	-0.0104516	1.00727	down	1.01753	0.0250772	1.01753	up	1.00812	0.0116668	1.00812	up	1.02095	0.0299082	1.02095	up	21.3905	22.5687	21.2603	21.7811	20.7665	22.1517	20.2565	21.8927	21.796	21.0876	20.7118	21.9094	21.5943	21.0364	21.5825	21.6344	21.8043	21.5873	-0.0134439
17214197	0.559885	0.0894445	1.16168	0.216218	1.16168	up	1.29933	0.377763	1.29933	up	-1.0342	-0.0485204	1.0342	down	1.28285	0.359357	1.28285	up	1.07276	0.101327	1.07276	up	1.54124	0.624096	1.54124	up	1.44154	0.52761	1.44154	up	24.0912	24.7107	23.7107	25.0448	27.2857	32.3816	39.3495	26.489	29.7056	22.6978	22.8571	24.5959	26.2625	42.5547	41.8023	27.181	47.3803	29.6815	-0.155487
17214220	0.630655	0.158547	1.07085	0.09876	1.07085	up	1.06301	0.0881518	1.06301	up	-1.0469	-0.0661187	1.0469	down	-1.01204	-0.0172706	1.01204	down	1.06295	0.0880718	1.06295	up	1.10773	0.147608	1.10773	up	1.18291	0.242342	1.18291	up	28.7828	28.9791	32.9002	33.7044	34.4314	29.0378	33.3505	33.9026	29.1534	30.079	28.5775	27.8239	30.9474	30.8001	34.1061	31.5862	34.1707	36.6784	-0.119349
17214234	0.904782	0.760817	1.00355	0.00511392	1.00355	up	-1.01468	-0.0210293	1.01468	down	1.00873	0.0125391	1.00873	up	1.01146	0.0164355	1.01146	up	1.01937	0.0276831	1.01937	up	1.00626	0.00901031	1.00626	up	-1.00409	-0.00588528	1.00409	down	19.6208	20.9321	20.1256	20.8542	20.1322	19.8982	19.166	20.3888	20.2472	20.8112	19.939	20.4458	20.4276	20.7449	20.3992	20.3636	20.4991	20.077	-0.0544987
17214257	0.717054	0.292632	1.11056	0.151285	1.11056	up	1.01969	0.0281358	1.01969	up	-1.0002	-0.000290237	1.0002	down	-1.01153	-0.0165342	1.01153	down	-1.02452	-0.0349506	1.02452	down	1.09812	0.135041	1.09812	up	-1.00453	-0.00652456	1.00453	down	83.9581	76.0744	86.2258	88.2554	94.8525	90.11	84.8512	83.1995	82.7122	86.2076	83.258	76.684	88.9306	95.7439	85.5991	93.5674	70.7289	82.047	-0.0215945
17214269	0.389475	0.0192151	-1.03385	-0.048021	1.03385	down	1.15999	0.214116	1.15999	up	1.01072	0.0153893	1.01072	up	-1.00632	-0.00909074	1.00632	down	-1.06027	-0.0844317	1.06027	down	-1.05154	-0.072501	1.05154	down	1.08245	0.114295	1.08245	up	31.1051	28.6679	25.745	29.1312	26.8233	26.5878	36.9389	31.2398	31.0523	28.012	28.8455	29.3357	27.0567	26.8733	28.038	31.4196	32.0723	29.8336	0.101698
17214293	0.589493	0.112547	1.09386	0.129432	1.09386	up	1.13752	0.185892	1.13752	up	1.07302	0.101671	1.07302	up	1.0695	0.0969431	1.0695	up	-1.00521	-0.00749508	1.00521	down	1.09028	0.124704	1.09028	up	1.05462	0.0767263	1.05462	up	45.0866	43.162	42.0252	52.1471	45.6948	44.9211	48.9775	46.8024	52.5135	50.5425	46.5975	42.8999	55.3787	48.7619	48.4922	47.6224	50.2212	49.5529	-0.0919967
17214307	0.650266	0.187744	1.02074	0.0296208	1.02074	up	1.05811	0.0814878	1.05811	up	-1.03188	-0.0452728	1.03188	down	1.02937	0.0417639	1.02937	up	-1.01475	-0.0211261	1.01475	down	1.08422	0.116658	1.08422	up	1.07597	0.105635	1.07597	up	25.2232	26.0178	26.2432	27.5964	26.7099	24.8492	28.4578	26.8637	26.6877	24.9812	26.2193	23.9313	27.1397	26.4551	27.8252	26.0304	25.8809	28.9826	-0.0629964
17214341	0.780609	0.430613	-1.00608	-0.00874424	1.00608	down	1.04362	0.0615931	1.04362	up	-1.06276	-0.0878134	1.06276	down	-1.04805	-0.0677141	1.04805	down	-1.17106	-0.227819	1.17106	down	1.0079	0.0113551	1.0079	up	-1.05586	-0.0784128	1.05586	down	65.1944	51.766	48.9877	50.3965	60.0811	53.6174	56.1241	61.9177	54.0756	45.8035	55.4395	54.24	56.257	51.0079	49.145	48.8983	47.2829	50.6088	0.307395
17214368	0.248025	0.00457234	-1.03276	-0.0465035	1.03276	down	1.02181	0.0311232	1.02181	up	-1.00074	-0.00106255	1.00074	down	1.04741	0.0668263	1.04741	up	1.05738	0.0804872	1.05738	up	1.01493	0.0213854	1.01493	up	1.08123	0.112673	1.08123	up	22.0578	21.1176	21.1786	20.5475	21.3022	20.4609	21.0129	21.9167	22.8534	21.9794	21.1604	21.1643	21.8448	21.6198	21.7901	22.6344	23.2492	23.644	0.0232768
17214380	0.818099	0.516924	-1.0453	-0.0639148	1.0453	down	-1.02617	-0.0372642	1.02617	down	-1.01851	-0.0264641	1.01851	down	1.02645	0.0376582	1.02645	up	1.00365	0.00525602	1.00365	up	1.00014	0.000207582	1.00014	up	-1.00385	-0.00554403	1.00385	down	20.9988	22.0094	22.3834	21.0853	20.5721	20.8809	20.3388	21.1439	22.262	21.3625	21.1481	21.6724	21.6444	21.6032	20.9485	21.6758	21.3671	20.8978	-0.017499
17214387	0.801842	0.477754	-1.07101	-0.0989706	1.07101	down	-1.01157	-0.0166006	1.01157	down	1.01113	0.0159631	1.01113	up	1.01927	0.0275342	1.01927	up	-1.03519	-0.0498915	1.03519	down	-1.06245	-0.0873995	1.06245	down	-1.05882	-0.0824552	1.05882	down	30.471	26.0697	28.1147	25.8005	26.262	26.8301	25.5542	27.9421	30.2165	28.7311	30.1452	26.6564	26.3963	26.4166	27.6072	27.7284	26.7038	26.267	0.186989
17214395	0.838042	0.56721	1.00649	0.00933584	1.00649	up	1.00097	0.00139364	1.00097	up	-1.01255	-0.0179976	1.01255	down	-1.0176	-0.0251748	1.0176	down	-1.00813	-0.0116847	1.00813	down	1.0015	0.00215864	1.0015	up	1.00536	0.00770648	1.00536	up	20.6407	20.872	21.0804	20.5459	21.0987	21.3608	20.8056	20.956	20.8899	20.4889	20.7052	20.6213	20.1196	20.8158	20.9821	20.5569	21.064	20.5293	-0.0118346
17214400	0.199982	0.00222227	-1.18251	-0.241849	1.18251	down	1.02104	0.0300376	1.02104	up	-1.08371	-0.115974	1.08371	down	-1.06535	-0.0913267	1.06535	down	-1.23778	-0.307754	1.23778	down	-1.16248	-0.217202	1.16248	down	-1.11864	-0.161743	1.11864	down	109.402	99.7287	114.918	88.5725	90.4481	94.6509	105.201	116.965	108.464	99.5411	96.1342	102.948	84.5918	77.156	96.0835	84.0087	87.9344	95.2682	0.186896
17214405	0.910521	0.779896	1.0247	0.0352076	1.0247	up	1.02004	0.0286198	1.02004	up	1.02826	0.0402053	1.02826	up	-1.00551	-0.00792932	1.00551	down	1.0038	0.0054787	1.0038	up	-1.009	-0.0129271	1.009	down	-1.00424	-0.00610685	1.00424	down	19.8698	20.3032	20.7277	20.9216	20.777	20.6979	20.124	21.8017	20.2279	21.2255	20.8623	20.5305	20.219	21.274	20.5749	20.4689	21.049	20.8343	-0.0599432
17214409	0.639966	0.171668	-1.06793	-0.0948162	1.06793	down	-1.02306	-0.032889	1.02306	down	-1.07376	-0.102675	1.07376	down	-1.0437	-0.0617051	1.0437	down	-1.09567	-0.13181	1.09567	down	-1.03803	-0.0538462	1.03803	down	-1.04393	-0.0620238	1.04393	down	195.173	183.215	188.271	185.278	169.816	175.685	183.326	196.377	174.642	181.082	167.076	179.742	164.679	167.21	176.567	180.929	150.192	175.902	0.131683
17214421	0.713728	0.288427	-1.05409	-0.0760037	1.05409	down	1.00774	0.0111245	1.00774	up	1.0274	0.0389949	1.0274	up	-1.00584	-0.00840632	1.00584	down	1.00051	0.000739735	1.00051	up	-1.0893	-0.123405	1.0893	down	-1.01898	-0.0271308	1.01898	down	64.2426	65.0328	63.0495	57.7953	63.8783	60.919	62.6595	63.6245	67.6196	66.7009	61.0746	70.1231	62.4182	61.5491	57.5273	62.6243	61.5864	70.0041	0.0315204
17214433	0.893601	0.723558	-1.02241	-0.0319716	1.02241	down	-1.06451	-0.090195	1.06451	down	-1.01909	-0.0272778	1.01909	down	1.01851	0.0264583	1.01851	up	1.09521	0.131207	1.09521	up	1.0152	0.0217644	1.0152	up	1.04847	0.0682898	1.04847	up	31.7359	30.0678	30.9117	30.8909	27.1244	32.9391	31.3748	28.6569	27.1963	30.735	33.0688	27.4214	31.4148	29.6359	31.3216	32.861	29.8237	32.7772	0.0384483
17214449	0.770943	0.406581	-1.02527	-0.0360066	1.02527	down	1.01516	0.0217085	1.01516	up	-1.03772	-0.053411	1.03772	down	1.05001	0.0703971	1.05001	up	1.04145	0.0585923	1.04145	up	1.06275	0.0878015	1.06275	up	1.09711	0.133712	1.09711	up	42.2684	44.7958	43.2724	43.6359	43.5903	39.9681	44.7109	42.417	45.1976	42.4136	42.6062	40.5743	44.4582	41.4432	47.7657	50.4606	42.0942	45.5836	-0.0391483
17214462	0.902545	0.756319	1.02484	0.0353926	1.02484	up	1.04559	0.0643202	1.04559	up	1.0282	0.0401149	1.0282	up	-1.02067	-0.029517	1.02067	down	1.00067	0.000964802	1.00067	up	-1.02402	-0.0342393	1.02402	down	1.0176	0.0251702	1.0176	up	27.4533	27.0327	28.5932	28.6269	27.5173	28.9955	29.2778	29.613	27.9778	27.8289	31.1251	26.6298	27.7046	27.9037	27.7869	30.9309	27.3102	28.7733	-0.0253887
17214476	0.612871	0.135067	-1.0176	-0.0251767	1.0176	down	-1.05175	-0.0727895	1.05175	down	-1.0073	-0.0104977	1.0073	down	-1.02487	-0.0354454	1.02487	down	1.06228	0.087162	1.06228	up	-1.03535	-0.0501243	1.03535	down	1.01739	0.0248702	1.01739	up	23.8165	24.5931	24.2722	23.6546	23.6354	24.1316	23.02	22.4513	23.6439	23.501	23.2565	25.4501	23.4307	23.2423	23.014	24.5711	25.3071	23.5567	0.0107536
17214487	0.326865	0.0107888	-1.13503	-0.182737	1.13503	down	1.01632	0.0233582	1.01632	up	-1.00266	-0.00383457	1.00266	down	-1.00907	-0.0130232	1.00907	down	-1.08345	-0.115635	1.08345	down	-1.14229	-0.191925	1.14229	down	-1.06322	-0.0884426	1.06322	down	61.0486	53.9557	53.6792	49.4134	49.8582	49.0806	62.6537	55.1764	53.6925	59.1224	55.5812	53.3797	49.0291	47.3481	50.696	51.8168	52.3706	53.7806	0.189631
17214543	0.915517	0.792155	-1.05501	-0.0772503	1.05501	down	-1.02031	-0.0290105	1.02031	down	-1.00445	-0.00639868	1.00445	down	1.04785	0.0674275	1.04785	up	-1.00685	-0.00985209	1.00685	down	-1.00238	-0.00342417	1.00238	down	-1.02276	-0.0324639	1.02276	down	102.946	87.7542	92.9473	96.5328	89.5691	82.7019	92.1306	92.8085	92.4533	96.6093	94.9067	90.3688	93.9781	92.6119	94.5255	92.3428	88.3193	94.9637	0.151085
17214564	0.443129	0.0311782	-1.10969	-0.150157	1.10969	down	-1.08675	-0.120022	1.08675	down	-1.0841	-0.116493	1.0841	down	-1.03071	-0.0436336	1.03071	down	1.04651	0.065581	1.04651	up	-1.05504	-0.0772971	1.05504	down	1.04395	0.0620526	1.04395	up	32.0979	32.9356	31.5486	28.9624	29.8901	28.1939	29.6779	29.0469	30.1438	28.2212	28.5045	32.5409	28.6261	29.1799	26.685	30.2297	32.2201	30.5771	0.107951
17214578	0.897842	0.737737	-1.00659	-0.00947618	1.00659	down	-1.02681	-0.0381722	1.02681	down	-1.06781	-0.0946509	1.06781	down	-1.01365	-0.0195624	1.01365	down	1.04438	0.0626456	1.04438	up	1.04653	0.0656123	1.04653	up	1.08608	0.119124	1.08608	up	36.1785	35.4033	31.9113	33.0979	35.8912	33.7358	32.3029	33.2978	35.1001	31.7082	29.8125	35.5132	34.1773	32.1057	35.0666	34.5401	32.2231	38.6411	0.0914726
17214588	0.760349	0.382219	-1.11296	-0.154406	1.11296	down	-1.09559	-0.131709	1.09559	down	-1.10431	-0.143147	1.10431	down	-1.04412	-0.0622861	1.04412	down	-1.0588	-0.0824243	1.0588	down	-1.0523	-0.0735451	1.0523	down	-1.05043	-0.0709864	1.05043	down	47.2381	49.2856	48.6887	44.1735	40.5153	45.9426	39.1768	45.8691	47.9672	43.931	42.8724	44.6906	44.9198	43.5791	36.9004	46.2851	43.948	35.7008	0.0883727
17214593	0.787532	0.448149	-1.00994	-0.0142689	1.00994	down	-1.01774	-0.0253655	1.01774	down	-1.00156	-0.00224988	1.00156	down	-1.04354	-0.0614845	1.04354	down	-1.00135	-0.00193961	1.00135	down	-1.05227	-0.0735035	1.05227	down	-1.01752	-0.0250552	1.01752	down	23.8554	25.0335	24.2383	24.681	22.739	25.0375	24.0296	24.4261	23.3939	24.577	23.6675	24.7684	22.2677	23.7069	23.4234	23.5231	23.4283	24.8151	-0.00524855
17214622	0.822428	0.528921	-1.0695	-0.0969308	1.0695	down	1.01064	0.015264	1.01064	up	1.0071	0.010214	1.0071	up	1.01683	0.0240755	1.01683	up	-1.11007	-0.150654	1.11007	down	-1.05927	-0.0830693	1.05927	down	-1.10619	-0.145604	1.10619	down	71.9093	65.4914	65.2538	65.8379	54.7843	69.6474	65.6808	70.8163	68.2005	64.1639	68.7058	71.2057	68.0847	56.8886	68.1875	67.4631	58.6994	58.5606	0.109669
17214656	0.584765	0.108545	-1.01683	-0.0240822	1.01683	down	-1.01175	-0.0168552	1.01175	down	1.00139	0.00200923	1.00139	up	1.00916	0.0131489	1.00916	up	1.00547	0.00787099	1.00547	up	-1.00901	-0.0129425	1.00901	down	-1.00765	-0.0109935	1.00765	down	20.2335	20.4568	20.3884	20.1662	19.9106	19.9911	20.0357	20.2566	20.0771	20.4411	20.4188	20.3036	20.2085	20.4234	19.9873	19.9823	20.2865	20.4327	-0.00082159
17214663	0.954135	0.891322	1.02494	0.0355452	1.02494	up	-1.02028	-0.028961	1.02028	down	1.06897	0.0962175	1.06897	up	1.00901	0.0129439	1.00901	up	1.05856	0.0821098	1.05856	up	-1.03364	-0.0477284	1.03364	down	-1.0303	-0.0430687	1.0303	down	20.5696	24.1656	25.8637	21.8051	23.1288	27.4476	21.5316	24.875	22.6007	24.4761	23.6406	27.1398	24.5641	23.0388	25.1272	26.3662	21.5942	25.2189	-0.241648
17214665	0.963354	0.913504	1.00652	0.0093743	1.00652	up	1.05935	0.0831836	1.05935	up	-1.00891	-0.0127931	1.00891	down	1.00226	0.00325505	1.00226	up	1.02784	0.0396177	1.02784	up	1.01778	0.0254224	1.01778	up	1.09855	0.135594	1.09855	up	28.9674	29.5389	38.0464	34.8993	27.5026	34.5854	30.5922	35.2359	35.9042	32.2448	34.1276	28.8071	36.7352	27.0183	33.6731	38.6129	33.048	32.9337	-0.203649
17214672	0.45206	0.0346544	-1.03169	-0.0450063	1.03169	down	-1.04743	-0.0668553	1.04743	down	-1.03118	-0.0442924	1.03118	down	-1.00955	-0.0137111	1.00955	down	1.01938	0.0276869	1.01938	up	-1.01005	-0.014425	1.01005	down	1.00356	0.00512409	1.00356	up	21.6541	20.9706	20.7524	20.3612	20.3492	20.7121	19.9712	20.1639	20.3641	20.1692	20.277	21.0149	20.4841	20.2415	20.1156	20.6785	20.5974	20.3946	0.0875359
17214685	0.63932	0.171151	-1.0695	-0.0969419	1.0695	down	1.01738	0.0248599	1.01738	up	1.02766	0.0393565	1.02766	up	-1.06457	-0.0902751	1.06457	down	1.06444	0.090092	1.06444	up	-1.17005	-0.226574	1.17005	down	1.0538	0.0755954	1.0538	up	95.6968	85.5474	103.385	95.0318	85.7915	84.8596	87.4285	98.801	103.181	100.504	106.512	85.8069	87.1983	81.0555	81.1329	117.596	89.4975	102.133	0.0533419
17214711	0.737618	0.335089	-1.0098	-0.014063	1.0098	down	-1.00821	-0.0117911	1.00821	down	1.01249	0.0179044	1.01249	up	-1.01293	-0.0185337	1.01293	down	1.00877	0.0126036	1.00877	up	-1.03562	-0.0505012	1.03562	down	-1.01192	-0.0170919	1.01192	down	20.9871	20.7824	20.7533	21.2973	20.6245	20.0137	20.2512	21.0964	20.6743	21.3359	21.1023	20.8673	20.1018	20.4936	20.5327	20.4469	21.0696	21.0468	0.015151
17214719	0.916119	0.79308	1.01417	0.0202953	1.01417	up	1.02268	0.0323545	1.02268	up	1.0259	0.0368865	1.0259	up	-1.01293	-0.0185348	1.01293	down	-1.00624	-0.00897821	1.00624	down	-1.02465	-0.035126	1.02465	down	-1.00941	-0.0135102	1.00941	down	20.0883	20.0245	20.0981	20.1878	20.0457	20.8391	21.2623	20.3112	20.0232	20.6132	20.1696	20.9957	19.3319	20.7498	20.2284	19.7035	20.3718	21.1445	-0.00857735
17214722	0.748026	0.358964	-1.07277	-0.101338	1.07277	down	-1.04027	-0.0569547	1.04027	down	-1.0939	-0.129482	1.0939	down	1.03517	0.0498708	1.03517	up	-1.03359	-0.0476643	1.03359	down	1.05556	0.078015	1.05556	up	1.01738	0.0248634	1.01738	up	37.2756	41.9198	36.9396	36.5433	37.935	33.7264	35.879	38.3399	37.2742	35.7515	33.959	36.3205	38.2379	36.2514	37.4142	36.3312	38.0686	33.5744	0.020843
17214729	0.681641	0.229581	-1.1495	-0.201003	1.1495	down	-1.10632	-0.145762	1.10632	down	-1.1706	-0.227243	1.1706	down	-1.07184	-0.10009	1.07184	down	-1.02507	-0.0357256	1.02507	down	-1.05252	-0.07385	1.05252	down	1.03222	0.0457552	1.03222	up	30.2523	31.6203	23.8984	23.2704	25.9674	24.9079	26.3028	26.4073	24.3069	23.0132	23.5964	26.2451	22.6718	21.7553	24.7815	23.1109	29.1173	23.2929	0.30173
17214731	0.825338	0.535586	1.00293	0.00422637	1.00293	up	1.00053	0.000763734	1.00053	up	1.01528	0.0218711	1.01528	up	-1.01082	-0.0155331	1.01082	down	1.01968	0.0281175	1.01968	up	-1.02326	-0.0331779	1.02326	down	1.00487	0.00701014	1.00487	up	20.1733	20.1695	20.2483	20.4274	20.188	20.1545	19.6448	20.7717	20.2224	20.408	20.7797	20.3316	19.831	20.2045	20.0843	20.2678	21.4464	20.1271	-0.00286579
17214735	0.723814	0.301688	-1.10482	-0.143811	1.10482	down	-1.11971	-0.163121	1.11971	down	-1.18249	-0.24183	1.18249	down	1.01547	0.0221519	1.01547	up	-1.02862	-0.0407071	1.02862	down	1.08686	0.120171	1.08686	up	1.02669	0.0380015	1.02669	up	47.9609	50.3561	59.8777	49.8595	41.6049	51.6938	42.6453	46.3901	52.071	45.4858	45.3362	42.412	49.376	47.5833	47.7931	49.3071	43.7616	43.8659	0.00822973
17214753	0.506653	0.0569535	-1.00066	-0.000951131	1.00066	down	1.00855	0.0122776	1.00855	up	-1.01332	-0.0190902	1.01332	down	-1.01695	-0.024251	1.01695	down	1.01445	0.0207032	1.01445	up	-1.00425	-0.00611194	1.00425	down	1.03675	0.0520709	1.03675	up	20.3473	20.493	20.3952	20.4923	20.5995	20.1063	20.388	21.0382	20.3397	19.8717	20.2532	20.3082	19.8934	20.004	20.2793	21.4129	20.4565	20.7931	-0.00144148
17214757	0.813301	0.507721	1.0044	0.00633844	1.0044	up	-1.02147	-0.0306482	1.02147	down	-1.01373	-0.0196721	1.01373	down	-1.01224	-0.017547	1.01224	down	1.03022	0.0429508	1.03022	up	1.00588	0.00846354	1.00588	up	1.02241	0.0319746	1.02241	up	20.0993	21.0216	20.4738	20.4231	20.9908	20.4465	20.0756	20.165	20.0494	20.2617	20.1956	20.293	19.7448	20.8132	20.5651	20.2435	21.4754	20.414	-0.0181265
17214759	0.696237	0.253136	1.02384	0.0339855	1.02384	up	1.0876	0.121146	1.0876	up	-1.03992	-0.056472	1.03992	down	1.11904	0.16226	1.11904	up	-1.02143	-0.030588	1.02143	down	1.19145	0.252718	1.19145	up	1.10729	0.14703	1.10729	up	32.8024	34.1136	33.4568	35.5955	38.2727	29.4935	38.9209	33.7766	36.6375	33.0743	36.0803	27.897	36.1856	38.0141	40.9324	37.4337	34.5386	34.9569	-0.104834
17214771	0.742202	0.344604	1.00022	0.000313759	1.00022	up	-1.01958	-0.02797	1.01958	down	1.0247	0.0352	1.0247	up	-1.01123	-0.0161057	1.01123	down	1.0328	0.0465569	1.0328	up	-1.03598	-0.0509918	1.03598	down	-1.01158	-0.016613	1.01158	down	21.7688	21.233	21.3478	21.2594	21.7397	21.3638	20.3489	21.0542	21.7301	21.0988	22.3328	22.5313	20.8342	21.061	21.7612	21.531	22.2383	21.42	0.025198
17214823	0.820552	0.522812	1.02366	0.0337365	1.02366	up	1.09096	0.125596	1.09096	up	1.08411	0.116513	1.08411	up	-1.04513	-0.0636792	1.04513	down	-1.08297	-0.11499	1.08297	down	-1.10685	-0.146455	1.10685	down	-1.07617	-0.105906	1.07617	down	25.9511	22.919	22.4506	24.251	24.4192	24.1872	24.2358	29.3652	24.362	24.8432	24.3219	28.1577	22.7479	22.7772	24.2157	20.8008	25.9764	25.2639	0.0956483
17214825	0.770214	0.405613	1.10707	0.146743	1.10707	up	-1.01117	-0.0160219	1.01117	down	-1.03726	-0.0527798	1.03726	down	1.0248	0.03534	1.0248	up	1.04878	0.0687089	1.04878	up	1.1768	0.234863	1.1768	up	1.07584	0.105467	1.07584	up	244.281	237.348	289.911	302.651	292.3	257.806	264.119	221.432	277.99	265.164	259.78	218.652	308.246	283.077	281.304	304.101	226.594	272.179	-0.137179
17214841	0.251692	0.00470461	1.13699	0.185216	1.13699	up	1.12448	0.169256	1.12448	up	1.06641	0.0927583	1.06641	up	1.02631	0.0374625	1.02631	up	-1.00547	-0.00787195	1.00547	down	1.09423	0.12992	1.09423	up	1.04872	0.0686259	1.04872	up	179.247	183.533	184.289	212.246	206.793	203.029	216.746	201.044	197.823	196.331	201.235	186.098	200.357	225.102	213.59	211.044	200.498	200.414	-0.163598
17214857	0.667989	0.211095	-1.02556	-0.0364141	1.02556	down	-1.01055	-0.0151348	1.01055	down	-1.02776	-0.0394979	1.02776	down	-1.02776	-0.0394993	1.02776	down	-1.01327	-0.0190198	1.01327	down	-1.02556	-0.0364156	1.02556	down	1.00371	0.00534328	1.00371	up	21.4815	21.7523	22.199	21.0605	22.048	20.7099	20.9869	21.9177	21.852	21.595	20.8181	21.2539	20.3882	21.0446	20.6456	20.6908	21.2738	21.95	0.0146899
17214883	0.815362	0.511527	-1.0335	-0.047533	1.0335	down	-1.00577	-0.00829474	1.00577	down	1.00827	0.0118826	1.00827	up	1.01766	0.0252498	1.01766	up	-1.00936	-0.0134441	1.00936	down	-1.02396	-0.0341659	1.02396	down	-1.02358	-0.0336215	1.02358	down	24.6043	25.4115	24.5974	24.0272	25.0011	23.1921	24.0656	24.725	25.4042	24.7113	24.4819	26.0567	24.4254	24.8517	24.1884	24.327	24.1748	24.9946	0.000199795
17214899	0.673381	0.217642	-1.04083	-0.0577304	1.04083	down	-1.10595	-0.145283	1.10595	down	-1.15228	-0.204491	1.15228	down	-1.00638	-0.0091761	1.00638	down	1.08219	0.113952	1.08219	up	1.10006	0.137585	1.10006	up	1.12753	0.17316	1.12753	up	23.0435	27.885	24.6168	24.9255	22.1664	25.3908	21.9306	23.0186	23.1643	23.9846	20.9025	20.6228	23.6307	23.2228	25.0805	23.5117	26.8467	23.4792	-0.0280166
17214904	0.619627	0.146062	-1.02721	-0.0387276	1.02721	down	-1.10451	-0.143413	1.10451	down	-1.04157	-0.0587611	1.04157	down	1.01063	0.0152512	1.01063	up	1.06037	0.0845717	1.06037	up	1.02476	0.0352847	1.02476	up	-1.00006	-7.99485e-05	1.00006	down	29.0234	28.6342	28.372	28.2184	27.2713	28.269	24.7412	25.342	27.9092	27.1647	26.3929	29.1048	28.8335	28.3305	27.4897	26.2773	27.3075	29.0752	0.0485272
17214907	0.78361	0.440226	1.02441	0.0347881	1.02441	up	1.04382	0.0618663	1.04382	up	1.08017	0.111256	1.08017	up	1.02425	0.0345615	1.02425	up	1.01563	0.0223816	1.01563	up	-1.02947	-0.0419064	1.02947	down	-1.0189	-0.0270081	1.0189	down	20.5148	20.4485	20.2196	20.3511	21.0369	21.2985	20.1157	23.0239	20.8285	22.5577	23.2935	20.3445	21.32	21.7204	21.1581	20.5888	21.9473	22.3653	-0.0403981
17214910	0.872838	0.662641	-1.04197	-0.0593081	1.04197	down	-1.04715	-0.0664724	1.04715	down	-1.05847	-0.0819794	1.05847	down	-1.00489	-0.00703843	1.00489	down	1.01211	0.0173618	1.01211	up	1.01089	0.0156329	1.01089	up	1.02304	0.0328689	1.02304	up	22.8556	20.4264	22.5579	20.6271	21.44	21.0503	19.4927	22.4931	20.9185	21.1697	20.4533	20.5102	20.838	21.1803	20.7863	20.8702	21.9483	20.7588	0.129434
17214921	0.538565	0.0740758	1.00478	0.00688458	1.00478	up	1.02659	0.0378553	1.02659	up	1.04684	0.0660426	1.04684	up	-1.00083	-0.00119098	1.00083	down	-1.03292	-0.0467261	1.03292	down	-1.04272	-0.060349	1.04272	down	-1.0533	-0.0749133	1.0533	down	19.4321	19.7702	19.5994	19.7464	19.5771	19.7585	20.8936	19.2872	20.2152	20.698	20.1201	20.7424	19.3436	19.7149	19.9794	19.5091	19.8116	19.1252	-0.0235896
17214948	0.485064	0.0460958	1.06943	0.0968452	1.06943	up	1.06851	0.0955982	1.06851	up	1.01377	0.0197248	1.01377	up	1.05603	0.0786497	1.05603	up	1.01322	0.0189432	1.01322	up	1.11402	0.15577	1.11402	up	1.06793	0.0948165	1.06793	up	22.0348	22.1588	22.0101	23.553	22.8154	24.4603	24.5621	23.3294	22.8792	22.1086	21.9626	23.0592	24.6685	25.3713	24.7331	23.0375	26.4139	22.4104	-0.0648832
17214979	0.961135	0.907422	1.01345	0.0192747	1.01345	up	1.0039	0.00561682	1.0039	up	1.03075	0.0436891	1.03075	up	1.01162	0.0166661	1.01162	up	1.01305	0.0187063	1.01305	up	-1.00539	-0.00774829	1.00539	down	-1.01351	-0.0193659	1.01351	down	19.7266	21.226	20.0087	20.2072	20.6177	20.9315	19.6733	21.1345	20.3865	20.4806	20.0399	22.3541	21.2741	20.3118	20.8928	20.7326	21.4062	19.8569	-0.0589261
17214981	0.653893	0.191772	-1.00573	-0.00824738	1.00573	down	1.04924	0.0693447	1.04924	up	1.03884	0.054969	1.03884	up	1.09257	0.127721	1.09257	up	-1.0128	-0.0183438	1.0128	down	1.04573	0.0645049	1.04573	up	-1.00275	-0.00396808	1.00275	down	20.3023	22.3227	21.657	21.5158	21.2881	21.0643	23.5034	21.9018	22.0244	21.8488	23.8742	21.0948	22.6349	22.9152	24.2596	22.3076	21.3282	22.9373	-0.113432
17214983	0.846066	0.593694	1.10224	0.140443	1.10224	up	1.10211	0.140264	1.10211	up	1.04078	0.0576719	1.04078	up	1.01159	0.016619	1.01159	up	-1.06623	-0.0925217	1.06623	down	1.07132	0.0993905	1.07132	up	-1.00691	-0.0099295	1.00691	down	125.046	111.439	141.795	143.535	138.502	133.103	157.518	117.682	142.691	132.817	137.604	121.889	133.978	150.824	135.551	128.052	128.345	132.775	-0.0948157
17214998	0.862752	0.636685	-1.04684	-0.0660351	1.04684	down	-1.07149	-0.0996226	1.07149	down	-1.06095	-0.0853591	1.06095	down	-1.06256	-0.0875468	1.06256	down	-1.02428	-0.0346069	1.02428	down	-1.04842	-0.0682228	1.04842	down	-1.03445	-0.0488704	1.03445	down	318.109	306.273	245.864	261.918	296.115	269.228	274.492	287.087	247.098	264.858	274.347	276.045	267.338	236.215	275.622	261.654	259.939	266.416	0.245776
17215008	0.73049	0.317425	1.0163	0.0233215	1.0163	up	-1.00889	-0.0127619	1.00889	down	1.02383	0.0339821	1.02383	up	1.00231	0.00333262	1.00231	up	1.04808	0.0677525	1.04808	up	-1.00509	-0.00732803	1.00509	down	1.01467	0.0210085	1.01467	up	19.5894	20.8238	19.861	20.3714	20.4061	20.458	19.6847	20.0068	20.0333	20.775	20.9861	19.9435	19.7046	20.4071	21.2964	20.4234	20.8547	21.3262	-0.0589585
17215016	0.691432	0.242265	-1.03839	-0.0543426	1.03839	down	1.00132	0.00190862	1.00132	up	-1.00166	-0.00238768	1.00166	down	1.0068	0.00977167	1.0068	up	-1.02347	-0.033474	1.02347	down	-1.02967	-0.0421832	1.02967	down	-1.02043	-0.0291777	1.02043	down	22.0176	22.9525	22.071	21.6448	21.7552	21.1559	21.9892	23.1216	22.0252	21.8556	21.8271	23.2654	21.5272	21.3447	22.1256	22.1226	21.8615	21.5973	0.00606442
17215029	0.198691	0.00218366	1.06446	0.0901197	1.06446	up	1.18955	0.250411	1.18955	up	-1.08301	-0.115044	1.08301	down	1.01993	0.0284699	1.01993	up	1.01027	0.0147395	1.01027	up	1.17579	0.233633	1.17579	up	1.30152	0.380194	1.30152	up	35.2235	38.4324	34.036	37.1359	39.738	37.6578	44.2986	39.3848	44.4522	33.8438	31.5871	33.9302	37.9369	41.5214	37.4311	39.35	47.9724	42.363	-0.116422
17215035	0.574304	0.0999326	1.11116	0.152061	1.11116	up	1.01299	0.0186237	1.01299	up	1.01265	0.0181297	1.01265	up	1.08594	0.11895	1.08594	up	1.05113	0.0719353	1.05113	up	1.19158	0.252882	1.19158	up	1.05149	0.0724293	1.05149	up	110.49	118.783	119.629	135.737	127.09	124.862	128.837	103.914	121.904	121.442	125.073	107.338	134.943	156.056	130.988	132.275	111.791	128.178	-0.177635
17215065	0.584662	0.107945	1.00719	0.0103324	1.00719	up	1.05839	0.0818669	1.05839	up	1.01555	0.0222565	1.01555	up	1.03205	0.0455184	1.03205	up	-1.01616	-0.023125	1.01616	down	1.02356	0.0335943	1.02356	up	1.02561	0.0364854	1.02561	up	20.1173	20.6054	20.455	20.7039	20.3456	20.5664	22.7638	21.2629	20.7691	20.9032	20.8496	20.3771	21.7899	21.3059	20.5133	21.5735	21.161	20.9867	-0.04879
17215067	0.7724	0.409429	-1.05462	-0.0767199	1.05462	down	-1.04096	-0.0579162	1.04096	down	-1.08465	-0.117232	1.08465	down	-1.00048	-0.000687918	1.00048	down	1.06701	0.0935788	1.06701	up	1.02799	0.0398246	1.02799	up	1.1118	0.152895	1.1118	up	45.3772	49.1853	46.834	45.5555	46.1244	42.4108	42.8808	47.3105	45.6783	44.9853	44.639	40.7921	41.8115	46.6618	45.611	44.5433	54.8453	46.0806	-0.00653696
17215097	0.631247	0.161056	1.02274	0.032438	1.02274	up	-1.01799	-0.0257246	1.01799	down	1.01102	0.0158051	1.01102	up	1.00698	0.0100287	1.00698	up	1.02048	0.029254	1.02048	up	1.01865	0.0266616	1.01865	up	-1.00855	-0.0122757	1.00855	down	20.1668	20.6403	20.8568	21.4146	21.408	20.2586	20.0497	19.9897	20.5332	20.4581	20.5066	21.3853	20.806	21.2869	21.4117	20.9035	20.6891	20.2222	-0.0351868
17215101	0.864079	0.639796	-1.00962	-0.0138079	1.00962	down	1.02714	0.0386359	1.02714	up	1.03831	0.0542331	1.03831	up	-1.04105	-0.0580351	1.04105	down	-1.00201	-0.00289933	1.00201	down	-1.09132	-0.126076	1.09132	down	-1.0129	-0.0184965	1.0129	down	33.4521	35.635	34.517	34.7202	33.2824	34.5992	33.6185	36.8918	35.9514	38.5264	32.779	36.4717	29.9213	34.4642	34.364	32.0762	39.0955	35.3425	-0.0469241
17215105	0.730164	0.316083	1.02665	0.0379457	1.02665	up	-1.00984	-0.0141234	1.00984	down	1.02954	0.0419947	1.02954	up	-1.05268	-0.0740711	1.05268	down	1.01953	0.027902	1.01953	up	-1.05564	-0.0781201	1.05564	down	-1.01975	-0.0282162	1.01975	down	23.2003	23.225	22.1013	23.0036	23.6207	23.7164	22.3087	22.8454	22.6903	25.0525	23.2331	22.3272	22.2836	22.9268	21.6231	22.6	23.5787	22.9977	0.0148864
17215111	0.319528	0.0103084	1.00709	0.0101902	1.00709	up	1.00834	0.0119772	1.00834	up	1.01023	0.0146836	1.01023	up	-1.01787	-0.0255532	1.01787	down	1.05692	0.0798634	1.05692	up	-1.02105	-0.0300466	1.02105	down	1.05494	0.077157	1.05494	up	20.6668	21.3984	20.5637	20.7107	21.0984	21.2576	20.9328	21.2096	20.9997	21.3746	20.843	21.0454	20.5388	20.6218	20.796	22.4306	23.015	21.3228	-0.0246229
17215113	0.813213	0.50749	1.00656	0.0094293	1.00656	up	1.0107	0.015361	1.0107	up	1.02754	0.0391901	1.02754	up	1.02492	0.0355047	1.02492	up	-1.02122	-0.0302906	1.02122	down	1.00399	0.00574382	1.00399	up	-1.03823	-0.0541197	1.03823	down	19.9373	20.6376	20.2749	20.3901	19.8082	21.0637	20.279	21.2346	20.0016	20.6325	20.763	21.1268	20.0975	21.1883	21.5092	19.3124	20.7888	20.1435	-0.0409222
17215115	0.504755	0.0543177	1.27304	0.348273	1.27304	up	1.33978	0.421993	1.33978	up	1.11771	0.160549	1.11771	up	1.07889	0.109551	1.07889	up	-1.04776	-0.0673081	1.04776	down	1.22882	0.297275	1.22882	up	1.14404	0.194135	1.14404	up	397.827	385.666	406.855	509.414	509.662	496.038	650.945	545.007	423.152	433.654	523.461	383.98	540.172	529.472	565.493	519.822	444.189	565.243	-0.35705
17215123	0.627455	0.154061	-1.03018	-0.0428948	1.03018	down	-1.05846	-0.0819678	1.05846	down	1.00533	0.00767342	1.00533	up	1.05165	0.0726538	1.05165	up	1.13757	0.185953	1.13757	up	1.01543	0.0220855	1.01543	up	1.06904	0.0963116	1.06904	up	49.8108	50.7013	54.2098	49.4551	55.2376	45.8391	48.2745	49.572	48.2438	52.6817	49.2946	53.5662	51.5785	50.6375	55.764	57.7942	52.7489	55.7481	-0.0379381
17215137	0.980232	0.955301	1.01118	0.0160468	1.01118	up	1.05728	0.0803523	1.05728	up	1.01164	0.0166966	1.01164	up	1.00543	0.00780551	1.00543	up	-1.03554	-0.0503872	1.03554	down	1.00497	0.00715574	1.00497	up	1.00924	0.0132685	1.00924	up	52.3007	49.8552	55.4842	53.4208	53.3505	52.4844	61.0877	56.0884	49.9029	57.3787	54.0402	48.3057	57.7971	51.823	50.7574	57.4908	48.9201	54.7472	-0.0296216
17215166	0.631247	0.161307	1.0069	0.00991742	1.0069	up	-1.0182	-0.0260266	1.0182	down	-1.01582	-0.022649	1.01582	down	-1.02733	-0.0389034	1.02733	down	1.02828	0.0402271	1.02828	up	-1.0044	-0.00633701	1.0044	down	1.02587	0.0368495	1.02587	up	20.4818	20.5276	20.1047	20.07	21.1386	20.3394	19.7096	19.8521	20.4652	20.0637	20.2765	19.822	20.2173	19.7707	19.9104	20.2954	20.7412	20.6821	0.0166397
17215178	0.752102	0.366404	-1.02742	-0.0390315	1.02742	down	-1.01979	-0.0282714	1.01979	down	-1.00312	-0.00448767	1.00312	down	1.00432	0.00621494	1.00432	up	1.02435	0.0347029	1.02435	up	-1.01983	-0.0283289	1.01983	down	1.0076	0.0109193	1.0076	up	23.0612	23.2728	23.859	22.8162	22.6158	22.8812	23.2371	23.167	22.4285	24.2115	23.2205	22.5651	22.942	22.8784	22.787	23.6302	24.0419	22.843	0.00373554
17215192	0.785357	0.44354	-1.00631	-0.0090696	1.00631	down	-1.0004	-0.000582853	1.0004	down	1.02124	0.0303156	1.02124	up	1.01304	0.0186904	1.01304	up	1.01653	0.0236495	1.01653	up	-1.01445	-0.0206947	1.01445	down	-1.00504	-0.00724888	1.00504	down	19.8885	20.4009	20.4443	20.0874	20.4114	19.8534	20.1173	19.6406	20.9688	20.4258	20.5541	21.0437	20.3238	20.2858	20.5264	20.3451	20.5618	20.8034	-0.0370684
17215208	0.830134	0.548811	-1.022	-0.031397	1.022	down	-1.00984	-0.0141218	1.00984	down	-1.00346	-0.00498311	1.00346	down	1.02187	0.0312169	1.02187	up	-1.02244	-0.0320223	1.02244	down	1.00333	0.00480302	1.00333	up	-1.02894	-0.0411611	1.02894	down	21.7795	23.057	21.7516	21.8549	21.4022	21.8766	21.5657	22.1813	22.1737	22.6313	21.0253	22.719	21.9233	22.2346	22.3998	21.2756	21.4389	21.7562	-0.00569916
17215222	0.42414	0.0254963	1.17249	0.22957	1.17249	up	1.15597	0.209109	1.15597	up	1.05754	0.0807145	1.05754	up	-1.04691	-0.0661422	1.04691	down	-1.05638	-0.0791287	1.05638	down	1.05901	0.082713	1.05901	up	1.03474	0.0492652	1.03474	up	47.7001	44.8977	45.8621	51.5453	52.2736	58.7555	58.5723	53.2992	48.5991	47.9438	49.3824	49.0666	53.5155	50.0164	51.546	50.1673	51.025	50.278	-0.0743432
17215238	0.871794	0.660241	-1.03378	-0.047931	1.03378	down	-1.00929	-0.01334	1.00929	down	-1.02821	-0.0401382	1.02821	down	1.01282	0.0183778	1.01282	up	-1.02552	-0.0363536	1.02552	down	1.00736	0.010585	1.00736	up	-1.00665	-0.00955534	1.00665	down	21.6465	22.1479	21.8636	21.3696	21.516	20.6347	21.4872	20.6922	22.9302	21.7462	20.5606	21.5663	21.1415	21.5159	21.67	21.5209	21.4631	20.4651	0.00872993
17215240	0.717997	0.293871	1.14994	0.201559	1.14994	up	-1.06255	-0.0875355	1.06255	down	1.07307	0.101748	1.07307	up	-1.08386	-0.11618	1.08386	down	1.20904	0.27386	1.20904	up	-1.01141	-0.0163681	1.01141	down	1.06038	0.0845769	1.06038	up	31.6118	31.1045	36.056	40.0268	40.1667	33.532	27.8199	31.415	33.8147	41.2068	31.0032	34.2895	35.3567	33.749	35.4832	35.2545	32.9026	45.027	-0.107244
17215251	0.949368	0.879717	1.02178	0.0310879	1.02178	up	1.03128	0.0444314	1.03128	up	1.00617	0.00887394	1.00617	up	1.0062	0.00891097	1.0062	up	-1.04086	-0.0577796	1.04086	down	1.02181	0.0311249	1.02181	up	-1.01552	-0.0222222	1.01552	down	76.0098	70.1186	71.2359	69.2073	74.926	78.1074	72.4896	81.1946	70.7496	70.5096	73.2455	74.8835	70.9091	76.3057	76.2545	73.0366	70.6098	71.6047	0.0629878
17215291	0.61694	0.140033	1.02765	0.0393531	1.02765	up	-1.00849	-0.0122021	1.00849	down	1.00705	0.0101418	1.00705	up	-1.07211	-0.100454	1.07211	down	1.02432	0.0346648	1.02432	up	-1.05062	-0.071243	1.05062	down	1.00858	0.0123208	1.00858	up	21.6453	22.0155	21.379	22.0082	22.0742	22.7588	21.7533	21.5537	21.1843	22.5577	21.7149	21.2416	20.797	21.0527	20.4924	21.3783	23.5012	21.2472	0.00305748
17215296	0.853696	0.611392	1.00364	0.00524791	1.00364	up	-1.01592	-0.0227912	1.01592	down	1.00326	0.00470114	1.00326	up	-1.02151	-0.0307088	1.02151	down	1.02141	0.0305645	1.02141	up	-1.02113	-0.030162	1.02113	down	1.00213	0.0030721	1.00213	up	20.7816	20.3881	20.494	19.8719	21.3913	20.6512	20.174	20.4281	20.0946	20.2969	20.8017	20.7682	20.4039	19.6926	20.4962	20.4648	21.1705	20.3687	0.0234551
17215309	0.229164	0.00346272	1.13089	0.177456	1.13089	up	1.37914	0.463774	1.37914	up	-1.01818	-0.0259878	1.01818	down	1.04234	0.0598237	1.04234	up	-1.12156	-0.16551	1.12156	down	1.20019	0.263268	1.20019	up	1.25201	0.324251	1.25201	up	26.8474	23.5205	25.9797	29.0399	30.9561	26.3938	41.7766	31.7679	32.4259	25.2948	24.7438	24.8323	27.0594	32.7176	30.3507	30.1658	31.8679	31.7303	-0.140692
17215345	0.838042	0.568521	-1.03076	-0.043704	1.03076	down	-1.00671	-0.0096542	1.00671	down	-1.1007	-0.138416	1.1007	down	-1.0014	-0.0020202	1.0014	down	-1.02017	-0.0288051	1.02017	down	1.06636	0.0926916	1.06636	up	1.07174	0.0999565	1.07174	up	67.7169	63.8202	61.96	64.1135	63.774	59.8005	65.662	63.8183	62.6309	61.8303	64.0163	50.7309	61.1109	64.5076	61.7653	67.0528	58.0873	63.4652	0.0900483
17215370	0.732481	0.322382	-1.1295	-0.175687	1.1295	down	1.2064	0.27071	1.2064	up	-1.04562	-0.0643617	1.04562	down	1.04295	0.0606717	1.04295	up	-1.3841	-0.468945	1.3841	down	-1.03573	-0.0506531	1.03573	down	-1.09724	-0.133873	1.09724	down	176.307	131.639	112.414	123.963	106.116	137.638	180.544	210.243	120.683	123.048	130.058	142.606	155.756	107.812	122.318	113.473	123.911	122.87	0.508475
17215372	0.585424	0.109012	-1.22573	-0.293642	1.22573	down	1.08673	0.11999	1.08673	up	-1.21503	-0.280995	1.21503	down	1.03077	0.0437237	1.03077	up	-1.29125	-0.368772	1.29125	down	1.02177	0.0310769	1.02177	up	1.02258	0.0322131	1.02258	up	82.3279	55.1612	56.1404	49.6743	51.8639	53.7372	77.7273	75.0354	56.1021	48.8339	46.5779	62.4873	56.1611	50.672	53.2788	52.9563	55.8949	51.3445	0.596593
17215374	0.708241	0.278933	-1.15089	-0.202744	1.15089	down	-1.06847	-0.095545	1.06847	down	-1.09916	-0.1364	1.09916	down	1.06455	0.0902495	1.06455	up	1.0433	0.0611599	1.0433	up	1.01671	0.0239051	1.01671	up	1.07327	0.102015	1.07327	up	31.333	33.9205	26.9143	27.8481	27.2616	24.7175	29.0961	30.0159	26.8519	27.3504	28.6788	27.4626	28.6754	28.4601	27.7401	28.0725	33.3952	28.4072	0.149973
17215376	0.612871	0.135112	1.01078	0.0154656	1.01078	up	1.02556	0.0364161	1.02556	up	1.02087	0.0297925	1.02087	up	-1.01655	-0.0236839	1.01655	down	-1.01287	-0.0184487	1.01287	down	-1.0267	-0.0380108	1.0267	down	-1.00823	-0.0118251	1.00823	down	20.7836	20.7868	20.7491	20.8734	21.137	20.9815	21.047	21.647	21.223	21.6535	20.8217	21.1528	20.958	20.1232	20.8948	21.015	21.1778	20.9085	-0.0128655
17215395	0.944742	0.868194	1.00347	0.00500059	1.00347	up	1.05564	0.0781117	1.05564	up	1.0003	0.000437736	1.0003	up	-1.00869	-0.0124884	1.00869	down	-1.04442	-0.0627033	1.04442	down	-1.00551	-0.00792551	1.00551	down	1.01043	0.0149706	1.01043	up	98.0847	95.8071	98.0587	97.3503	107.624	88.87	111.655	102.602	94.622	97.6386	95.8181	98.5852	97.9104	93.4369	99.169	104.607	89.4439	101.693	0.0014739
17215427	0.738587	0.336738	-1.16832	-0.224434	1.16832	down	-1.23367	-0.30296	1.23367	down	-1.31166	-0.391394	1.31166	down	-1.04049	-0.0572693	1.04049	down	1.27199	0.347089	1.27199	up	1.079	0.109691	1.079	up	1.3524	0.435522	1.3524	up	113.626	175.119	123.733	121.749	109.113	116.216	76.5285	118.979	144.012	101.075	94.9009	113.741	111.689	115.663	106.092	146.269	164.191	112.368	-0.0135498
17215429	0.651535	0.189332	1.0239	0.0340768	1.0239	up	1.02866	0.0407621	1.02866	up	-1.0083	-0.0119212	1.0083	down	1.00184	0.00265376	1.00184	up	-1.01942	-0.0277462	1.01942	down	1.0343	0.0486519	1.0343	up	1.01744	0.0249372	1.01744	up	20.7546	20.4451	20.9027	21.4549	21.4262	20.7114	21.219	20.9083	21.7608	20.3108	20.4302	20.8516	20.6151	21.9335	21.1731	20.5727	21.1452	20.9486	-0.010447
17215462	0.998311	0.996976	-1.00097	-0.00140508	1.00097	down	1.00362	0.00521056	1.00362	up	-1.00085	-0.00122531	1.00085	down	-1.00159	-0.0022912	1.00159	down	-1.00449	-0.0064683	1.00449	down	-1.00171	-0.00247097	1.00171	down	-1.00002	-3.24249e-05	1.00002	down	20.2655	20.6257	20.8723	20.5215	20.812	20.368	20.433	20.406	21.1521	20.5577	20.2525	20.9016	20.3832	20.7693	20.4505	20.3082	20.8661	20.5347	-0.0185738
17215507	0.732481	0.322596	-1.00715	-0.0102762	1.00715	down	-1.00298	-0.00428979	1.00298	down	1.01911	0.0273164	1.01911	up	-1.01347	-0.0193076	1.01347	down	1.01197	0.0171688	1.01197	up	-1.04023	-0.0569002	1.04023	down	-1.01006	-0.0144374	1.01006	down	20.7935	20.546	20.5294	20.3727	20.2269	20.834	20.1086	20.8585	20.7249	20.3698	21.468	21.2286	19.9271	20.2238	20.4648	20.1282	21.3409	20.9721	0.0178595
17215550	0.634087	0.164497	-1.04305	-0.0608053	1.04305	down	-1.06351	-0.0888383	1.06351	down	-1.01738	-0.0248626	1.01738	down	1.02618	0.0372777	1.02618	up	1.04143	0.0585718	1.04143	up	1.00093	0.00133499	1.00093	up	-1.00375	-0.00540384	1.00375	down	23.4668	24.2616	23.1104	22.9483	23.1141	21.8595	21.4389	22.5004	22.6756	23.3553	22.4341	23.847	23.2418	22.6199	23.8327	23.3662	23.3974	22.5991	0.021965
17215557	0.959962	0.904844	-1.00578	-0.00831159	1.00578	down	-1.01071	-0.0153708	1.01071	down	-1.02833	-0.0403082	1.02833	down	-1.00145	-0.00209045	1.00145	down	1.01282	0.01838	1.01282	up	1.02095	0.0299061	1.02095	up	1.03048	0.0433173	1.03048	up	22.3039	21.4463	23.2386	22.1022	22.2187	22.2476	21.6839	23.6493	20.9946	21.6913	21.7214	21.6954	21.5012	23.0731	21.9271	22.6975	22.0411	22.3588	0.0151052
17215565	0.60664	0.129544	-1.02005	-0.0286398	1.02005	down	-1.01766	-0.0252536	1.01766	down	1.0664	0.0927459	1.0664	up	-1.054	-0.0758692	1.054	down	1.01533	0.0219461	1.01533	up	-1.14651	-0.197255	1.14651	down	-1.06885	-0.0960534	1.06885	down	30.3037	27.9456	29.4835	27.5215	31.2863	27.321	30.7533	27.2533	28.2664	30.5953	31.162	31.7589	27.6551	25.9821	27.9613	29.0801	27.6383	30.8527	0.0799327
17215576	0.750639	0.363104	-1.01311	-0.0187941	1.01311	down	1.07303	0.101692	1.07303	up	-1.0256	-0.0364669	1.0256	down	-1.01527	-0.0218705	1.01527	down	-1.16502	-0.220361	1.16502	down	-1.00291	-0.0041976	1.00291	down	-1.05863	-0.0822015	1.05863	down	114.715	115.16	110.934	105.472	117.473	113.746	130.491	127.659	108.69	111.699	113.365	107.282	117.403	106.62	107.583	114.789	89.0412	112.028	0.0256391
17215597	0.820308	0.522386	1.00476	0.00685581	1.00476	up	-1.00319	-0.00459258	1.00319	down	1.01421	0.0203508	1.01421	up	-1.05181	-0.0728793	1.05181	down	-1.05411	-0.0760244	1.05411	down	-1.0617	-0.0863743	1.0617	down	-1.07249	-0.100968	1.07249	down	36.7088	35.2227	35.9031	37.1437	34.8939	36.3313	34.6676	37.315	35.5444	36.7167	37.0282	35.6211	35.788	37.1131	30.4675	32.9371	32.9374	36.1866	0.0343337
17215599	0.96954	0.92889	1.01802	0.025763	1.01802	up	1.00399	0.00574446	1.00399	up	1.00159	0.00228612	1.00159	up	-1.0141	-0.0202044	1.0141	down	1.00491	0.00706673	1.00491	up	1.00227	0.00327253	1.00227	up	1.00732	0.0105251	1.00732	up	20.3151	19.811	20.7247	20.8407	20.8381	20.2633	19.6811	20.6816	20.7381	21.0462	20.1009	19.8103	20.4642	20.4345	20.1779	20.7593	20.0676	20.5625	-0.00949955
17215601	0.874051	0.666509	-1.00777	-0.0111604	1.00777	down	-1.0229	-0.0326673	1.0229	down	1.01533	0.0219501	1.01533	up	-1.01381	-0.0197802	1.01381	down	1.01665	0.0238295	1.01665	up	-1.03734	-0.0528906	1.03734	down	-1.02157	-0.0307879	1.02157	down	22.1167	22.2923	21.3695	21.4705	22.4666	21.3408	20.8737	22.2148	21.2288	21.8201	21.8511	23.1292	22.4623	20.8503	21.094	21.3744	22.3088	21.6929	0.0236955
17215605	0.71053	0.282785	1.01548	0.0221604	1.01548	up	-1.04011	-0.0567333	1.04011	down	-1.01066	-0.0152966	1.01066	down	1.01605	0.0229758	1.01605	up	1.03627	0.051405	1.03627	up	1.04278	0.0604328	1.04278	up	1.00693	0.00996828	1.00693	up	37.247	39.2606	38.6602	39.7704	38.8322	38.333	37.4575	37.618	35.6568	37.849	37.2454	38.8482	37.9478	39.7999	41.1155	36.6448	37.4168	40.7775	-0.0341783
17215612	0.777056	0.421532	1.10105	0.138875	1.10105	up	1.01289	0.0184833	1.01289	up	1.07517	0.104568	1.07517	up	1.03621	0.0513191	1.03621	up	1.02369	0.0337764	1.02369	up	1.06115	0.0856264	1.06115	up	-1.03692	-0.0523082	1.03692	down	101.742	102.689	122.639	125.842	121.257	112.082	109.929	104.725	115.659	121.83	119.574	109.319	121.388	120.237	130.377	120.626	95.2734	124.29	-0.236988
17215623	0.754028	0.369095	-1.01785	-0.0255195	1.01785	down	-1.02378	-0.0339063	1.02378	down	-1.00686	-0.00986719	1.00686	down	1.00247	0.00355991	1.00247	up	1.02872	0.0408567	1.02872	up	-1.00842	-0.0120924	1.00842	down	1.01173	0.0168176	1.01173	up	21.8631	21.4066	21.8851	21.3866	21.3564	21.2662	21.1903	21.626	20.8291	21.7608	21.0067	21.9514	21.296	21.1844	21.69	21.5103	22.4433	21.5253	0.0269532
17215629	0.876777	0.673759	1.00496	0.00713507	1.00496	up	1.04125	0.0583132	1.04125	up	-1.00766	-0.0110135	1.00766	down	1.00873	0.012537	1.00873	up	-1.00432	-0.0062151	1.00432	down	1.0215	0.0306856	1.0215	up	1.04472	0.0631116	1.04472	up	23.1796	24.8086	24.2395	24.0986	23.69	24.7811	25.4739	26.3259	23.4648	23.9774	22.8217	24.8964	24.2645	24.1008	24.8311	23.4992	26.4442	24.9976	-0.0652466
17215647	0.799503	0.471911	-1.02861	-0.0406939	1.02861	down	-1.08217	-0.113932	1.08217	down	-1.01084	-0.0155516	1.01084	down	-1.01717	-0.0245625	1.01717	down	1.09858	0.135646	1.09858	up	-1.03505	-0.0497049	1.03505	down	1.02617	0.0372653	1.02617	up	26.0761	28.7094	26.5261	27.1003	26.1705	25.7279	22.2359	27.1033	25.9999	27.1429	24.8574	28.496	26.628	24.8603	26.1916	28.0779	27.9136	26.5075	-0.0241795
17215650	0.724244	0.303852	-1.05476	-0.0769132	1.05476	down	-1.01887	-0.0269686	1.01887	down	1.01053	0.0151138	1.01053	up	1.01907	0.0272563	1.01907	up	-1.06296	-0.0880836	1.06296	down	-1.04592	-0.0647707	1.04592	down	-1.09442	-0.130166	1.09442	down	70.4949	66.5863	60.6265	58.4932	64.3237	64.4568	66.8258	63.4864	63.4198	64.5877	67.6583	67.2021	64.1578	64.6658	61.8636	62.5653	56.4416	63.4408	0.13403
17215697	0.614956	0.137743	-1.01291	-0.0185035	1.01291	down	-1.01228	-0.0176034	1.01228	down	1.01409	0.0201802	1.01409	up	-1.05949	-0.0833689	1.05949	down	-1.0377	-0.0533834	1.0377	down	-1.08828	-0.122053	1.08828	down	-1.06523	-0.091167	1.06523	down	32.8491	34.2319	33.8743	32.9557	34.9109	31.8584	32.7081	32.8727	34.1537	33.1353	33.2057	36.1032	32.5973	30.789	30.7077	32.7112	30.4106	33.0366	-0.00285578
17215705	0.729359	0.313098	-1.05717	-0.0802073	1.05717	down	-1.00662	-0.00951735	1.00662	down	-1.0778	-0.10809	1.0778	down	1.09684	0.133351	1.09684	up	-1.01163	-0.0166821	1.01163	down	1.11824	0.161233	1.11824	up	1.0584	0.0818907	1.0584	up	30.1359	32.2087	28.9453	30.9183	30.2687	25.4093	31.408	27.7405	31.6145	27.6475	28.2594	28.7211	31.3447	31.9042	31.3774	28.8817	31.0777	29.6418	-0.0031724
17215720	0.816887	0.515423	1.04285	0.0605337	1.04285	up	1.0164	0.0234699	1.0164	up	1.00688	0.00988483	1.00688	up	-1.08263	-0.114538	1.08263	down	1.03543	0.05023	1.03543	up	-1.04528	-0.0638895	1.04528	down	1.04523	0.0638151	1.04523	up	38.014	41.0441	39.9366	40.0542	42.0043	42.004	38.8556	44.7582	37.6213	37.9322	41.8599	40.0577	34.9321	39.5206	40.341	40.1979	42.6068	42.4073	-0.0780673
17215738	0.863099	0.637434	-1.03475	-0.049284	1.03475	down	-1.02282	-0.0325592	1.02282	down	1.00192	0.00276804	1.00192	up	-1.03047	-0.0432959	1.03047	down	-1.00088	-0.001266	1.00088	down	-1.06832	-0.0953479	1.06832	down	-1.02569	-0.0365933	1.02569	down	30.2841	30.2638	29.8815	28.5522	27.8952	31.0358	29.2007	27.0885	32.3562	30.2402	29.9744	30.3882	27.8645	27.8854	29.074	30.5518	30.4026	27.4819	0.0170703
17215750	0.775743	0.41868	-1.05648	-0.0792588	1.05648	down	-1.0694	-0.0968	1.0694	down	-1.05746	-0.0806042	1.05746	down	1.02001	0.0285832	1.02001	up	1.05792	0.0812243	1.05792	up	1.02096	0.0299287	1.02096	up	1.04611	0.0650285	1.04611	up	22.8857	26.4871	24.0907	22.4253	24.2068	22.8137	22.0498	23.2396	23.3021	22.5868	22.2544	24.5689	23.6334	23.8293	23.337	25.1228	23.6828	23.7619	-0.0372796
17215762	0.354628	0.0137564	-1.09139	-0.126171	1.09139	down	-1.09598	-0.132216	1.09598	down	-1.01727	-0.0247014	1.01727	down	-1.00962	-0.0138191	1.00962	down	1.0804	0.111568	1.0804	up	-1.08319	-0.115289	1.08319	down	1.00281	0.00405312	1.00281	up	35.4648	32.5297	33.9067	29.4157	32.4235	31.5486	29.1757	31.8846	31.9417	33.4574	32.7018	33.962	30.5737	31.3516	30.5022	33.6401	33.8858	32.8732	0.126989
17215773	0.810268	0.500731	-1.04148	-0.0586324	1.04148	down	1.00035	0.000509419	1.00035	up	-1.00635	-0.00913127	1.00635	down	-1.01638	-0.0234388	1.01638	down	-1.0632	-0.0884148	1.0632	down	-1.05186	-0.0729399	1.05186	down	-1.05612	-0.0787741	1.05612	down	34.3336	35.819	30.7047	34.2768	30.2569	32.2301	31.5012	35.7318	33.5826	32.7308	32.9304	34.3746	30.5717	32.2412	32.2989	31.1211	31.4117	32.1739	0.0894227
17215788	0.906565	0.766404	-1.03118	-0.0443012	1.03118	down	1.00396	0.00569661	1.00396	up	-1.06972	-0.0972328	1.06972	down	1.0801	0.111165	1.0801	up	-1.02115	-0.0301929	1.02115	down	1.12046	0.164097	1.12046	up	1.05171	0.0727366	1.05171	up	41.984	51.3394	47.1551	44.5948	47.5164	43.745	54.1599	40.66	46.705	42.3093	46.6421	42.0766	45.2693	50.5605	51.031	50.2248	40.8873	47.0365	-0.152764
17215804	0.762844	0.387172	1.01529	0.0218938	1.01529	up	1.00863	0.0123925	1.00863	up	1.02795	0.03977	1.02795	up	-1.01842	-0.0263316	1.01842	down	-1.00391	-0.00562429	1.00391	down	-1.03112	-0.0442077	1.03112	down	-1.02314	-0.0330017	1.02314	down	21.2894	21.2808	21.0146	21.1923	21.5703	21.7976	20.8902	21.3667	21.8869	21.8444	21.38	22.1431	20.8643	21.0778	21.4504	20.7026	21.7663	21.4276	-0.00567818
17215811	0.691432	0.242276	1.01678	0.0240111	1.01678	up	1.01046	0.0150158	1.01046	up	-1.00599	-0.00861184	1.00599	down	-1.04209	-0.0594748	1.04209	down	-1.00565	-0.00812245	1.00565	down	-1.01879	-0.0268518	1.01879	down	1.01081	0.0155052	1.01081	up	20.6822	20.8737	20.8899	21.5097	20.4599	21.5417	21.4623	20.4359	21.2141	20.9378	20.4282	20.7108	20.5503	20.1778	20.203	21.0927	21.3205	20.3437	-0.0076437
17215813	0.846405	0.59445	1.04175	0.0590097	1.04175	up	-1.02329	-0.0332209	1.02329	down	-1.04099	-0.0579584	1.04099	down	-1.06482	-0.0906062	1.06482	down	1.05547	0.0778802	1.05547	up	1.01844	0.0263619	1.01844	up	1.07372	0.102618	1.07372	up	35.9763	37.8392	37.5857	37.98	37.7477	40.3485	32.5087	37.869	38.7879	38.3402	33.3748	35.446	34.5957	35.2496	39.2889	36.5673	41.0988	37.3586	-0.0662384
17215815	0.947905	0.875941	-1.02223	-0.0317136	1.02223	down	-1.02381	-0.0339495	1.02381	down	-1.01817	-0.0259852	1.01817	down	1.01061	0.0152308	1.01061	up	1.00048	0.000693004	1.00048	up	1.00661	0.00950241	1.00661	up	-1.00505	-0.00727129	1.00505	down	21.913	20.1252	21.4112	20.159	21.2106	20.6738	20.676	20.4577	20.8017	20.8565	19.9015	21.5519	20.8279	20.8789	20.9818	20.5917	20.4476	20.9273	0.0741758
17215817	0.970235	0.932458	1.01043	0.0149714	1.01043	up	1.00629	0.00904814	1.00629	up	1.01384	0.0198293	1.01384	up	1.01596	0.0228475	1.01596	up	1.01311	0.0187888	1.01311	up	1.01255	0.0179896	1.01255	up	1.00557	0.00800769	1.00557	up	19.978	20.5047	21.5051	21.1575	21.3513	20.1177	19.6794	21.4258	21.2898	21.5013	20.4121	20.9172	20.6488	21.5939	21.3734	21.1872	20.5861	21.4013	-0.0837703
17215820	0.739777	0.33989	-1.1233	-0.167745	1.1233	down	-1.04907	-0.0691104	1.04907	down	1.02281	0.0325325	1.02281	up	1.03114	0.0442362	1.03114	up	1.0207	0.0295591	1.0207	up	-1.11423	-0.156041	1.11423	down	-1.05123	-0.0720838	1.05123	down	83.2809	86.3661	77.1482	65.8429	76.7207	77.5005	87.0413	81.6645	67.615	83.1525	82.7399	86.2987	79.8075	73.5581	73.1141	82.7746	72.7513	84.8708	0.0448694
17215832	0.784977	0.442973	-1.05984	-0.0838448	1.05984	down	1.03918	0.0554463	1.03918	up	-1.03329	-0.0472485	1.03329	down	1.04149	0.058646	1.04149	up	-1.03068	-0.0435979	1.03068	down	1.0154	0.0220497	1.0154	up	1.04181	0.059097	1.04181	up	22.4274	24.6914	24.6224	23.8692	22.3734	21.4469	22.8088	26.158	25.646	23.0603	22.7292	23.5796	23.6448	21.4437	25.5189	24.6859	23.7177	23.8689	-0.0784841
17215834	0.900302	0.748795	-1.07159	-0.0997465	1.07159	down	-1.01468	-0.0210284	1.01468	down	-1.07975	-0.110704	1.07975	down	1.02936	0.0417422	1.02936	up	-1.01348	-0.0193213	1.01348	down	1.0372	0.0526993	1.0372	up	1.04997	0.070354	1.04997	up	27.1789	29.1758	26.2662	23.7569	27.3065	26.0924	25.496	26.3347	29.6934	25.1566	23.746	27.697	27.7623	24.1742	27.5081	26.8686	24.9598	28.558	0.0310431
17215839	0.603556	0.124138	-1.20278	-0.266376	1.20278	down	-1.02468	-0.0351774	1.02468	down	-1.12752	-0.173148	1.12752	down	1.16371	0.218728	1.16371	up	-1.01538	-0.0220154	1.01538	down	1.09089	0.1255	1.09089	up	1.08369	0.115955	1.08369	up	69.1179	61.0087	55.5246	48.3745	57.3006	48.5434	63.8542	58.2934	58.4643	59.0689	48.7371	56.739	62.4629	54.9093	61.8257	58.0138	57.9042	61.8837	0.249195
17215853	0.603045	0.122931	-1.11993	-0.163404	1.11993	down	-1.08484	-0.117483	1.08484	down	-1.0721	-0.100439	1.0721	down	1.01582	0.0226428	1.01582	up	-1.00336	-0.00483274	1.00336	down	-1.02834	-0.0403223	1.02834	down	-1.01528	-0.0218765	1.01528	down	34.0314	36.4296	33.7971	29.5638	31.299	32.2371	32.7063	29.3789	34.1546	32.2137	32.6159	32.3622	32.9196	30.307	31.3399	30.8986	31.6936	33.1774	0.0753508
17215873	0.908314	0.773804	-1.01976	-0.028227	1.01976	down	-1.01899	-0.0271358	1.01899	down	-1.03951	-0.0559055	1.03951	down	-1.01441	-0.020644	1.01441	down	1.00015	0.000214736	1.00015	up	1.00489	0.00703446	1.00489	up	1.02029	0.0289844	1.02029	up	23.2496	22.6835	21.5948	21.2553	22.6432	22.3139	21.1042	23.3043	21.8858	22.4587	21.2114	21.2829	21.1717	22.2534	21.8367	22.3109	22.0081	21.9312	0.081696
17215879	0.680753	0.228558	1.00969	0.0139162	1.00969	up	1.0048	0.00690794	1.0048	up	1.02844	0.040459	1.02844	up	-1.02249	-0.0320894	1.02249	down	-1.01698	-0.0242931	1.01698	down	-1.04148	-0.0586322	1.04148	down	-1.04091	-0.0578442	1.04091	down	23.0688	23.6088	23.7077	23.499	23.7736	23.7909	23.8822	23.4253	23.4136	24.1445	23.3307	24.9334	22.8786	22.8627	23.7695	22.5673	23.6322	23.3509	-0.0300174
17215885	0.86873	0.652179	-1.0184	-0.0262993	1.0184	down	-1.00936	-0.013437	1.00936	down	-1.01588	-0.0227245	1.01588	down	1.00923	0.0132524	1.00923	up	-1.00465	-0.00668653	1.00465	down	1.00673	0.00967757	1.00673	up	1.0018	0.00260099	1.0018	up	21.0128	20.8539	21.2955	20.2495	20.825	20.9512	20.4725	20.9375	21.1704	21.039	20.576	20.5613	21.123	20.8336	20.6375	20.8201	20.9219	20.5448	0.0116534
17215899	0.831694	0.552864	-1.08039	-0.111554	1.08039	down	-1.06656	-0.0929597	1.06656	down	-1.02775	-0.0394837	1.02775	down	1.00668	0.00960318	1.00668	up	1.04586	0.0646834	1.04586	up	-1.04425	-0.0624669	1.04425	down	1.0078	0.0112074	1.0078	up	28.1321	32.648	29.6579	28.9995	27.2887	27.2949	26.5499	27.4672	30.7872	29.3021	27.3326	31.3301	27.0918	30.2288	26.9073	29.3589	29.681	29.4744	-0.0513005
17215932	0.5045	0.0538512	-1.0378	-0.0535216	1.0378	down	1.03636	0.0515264	1.03636	up	-1.02284	-0.0325764	1.02284	down	-1.0006	-0.000864347	1.0006	down	-1.01293	-0.0185299	1.01293	down	-1.01523	-0.0218096	1.01523	down	1.0465	0.0655729	1.0465	up	22.1582	22.3156	22.265	21.4891	21.2214	21.5993	21.7278	24.2421	23.2655	21.902	21.5537	21.7942	21.8028	21.156	21.3159	24.0533	22.2388	22.0434	0.0200529
17215968	0.951165	0.883424	1.08215	0.113894	1.08215	up	1.07218	0.100548	1.07218	up	1.07692	0.106912	1.07692	up	1.07372	0.102618	1.07372	up	-1.05732	-0.0804111	1.05732	down	1.07893	0.1096	1.07893	up	-1.06199	-0.086775	1.06199	down	191.012	186.94	242.356	247.549	229.402	193.114	211.113	205.957	245.316	256.575	218.512	192.786	229.196	245.722	241.043	250.607	147.982	243.331	-0.263569
17215982	0.961135	0.907585	-1.025	-0.035629	1.025	down	-1.00248	-0.00357549	1.00248	down	-1.02952	-0.0419765	1.02952	down	1.00112	0.00161966	1.00112	up	-1.033	-0.0468405	1.033	down	1.00554	0.00796715	1.00554	up	-1.00587	-0.00843954	1.00587	down	21.3912	21.5894	21.4152	20.4536	19.8058	22.6704	22.0003	22.0915	20.1983	21.0564	20.9284	20.567	21.4111	19.4617	22.1139	20.113	21.0956	20.9893	0.0214157
17215984	0.656245	0.196131	-1.03328	-0.0472376	1.03328	down	-1.0413	-0.0583812	1.0413	down	-1.00966	-0.0138758	1.00966	down	1.02594	0.0369426	1.02594	up	1.0431	0.0608745	1.0431	up	1.00249	0.00358089	1.00249	up	1.01141	0.016369	1.01141	up	22.0048	21.5864	21.4363	20.773	20.9697	21.1884	20.9817	20.8043	20.66	21.3394	20.8507	22.2338	21.667	21.2982	21.5979	22.7715	21.1508	21.2512	0.0486865
17216010	0.825354	0.537171	1.08521	0.117971	1.08521	up	1.16795	0.223979	1.16795	up	1.05144	0.0723727	1.05144	up	1.00294	0.00423082	1.00294	up	-1.07678	-0.106727	1.07678	down	1.03514	0.0498289	1.03514	up	1.0316	0.0448799	1.0316	up	143.871	129.626	113.727	141.844	132.035	144.734	175.74	147.284	130.551	147.454	126.384	132.295	140.182	140.493	138.849	126.457	153.238	139.672	0.0401058
17216012	0.485064	0.0459298	1.19878	0.261566	1.19878	up	1.08314	0.115215	1.08314	up	-1.01718	-0.0245779	1.01718	down	-1	-4.29153e-06	1	down	1.08056	0.111776	1.08056	up	1.21937	0.28614	1.21937	up	1.1905	0.251568	1.1905	up	41.9383	41.0781	50.0794	52.4496	56.3965	50.2464	47.5639	43.3368	53.1858	46.8327	44.7168	39.144	50.5918	54.6018	53.8032	49.3355	48.4429	57.874	-0.245151
17216031	0.821308	0.524736	1.0206	0.0294183	1.0206	up	1.02712	0.0386076	1.02712	up	1.00949	0.0136255	1.00949	up	1.02579	0.0367344	1.02579	up	-1.00933	-0.0133985	1.00933	down	1.03708	0.0525273	1.03708	up	1.00806	0.0115836	1.00806	up	24.1812	23.8862	25.3093	25.9423	24.6971	24.256	25.444	24.763	25.141	25.3126	25.304	23.4792	25.4409	25.2357	26.1275	24.2458	25.3243	25.0899	-0.0588679
17216061	0.931292	0.837325	-1.02064	-0.029477	1.02064	down	-1.01556	-0.022274	1.01556	down	1.00031	0.000445683	1.00031	up	-1.0026	-0.00374301	1.0026	down	1.00039	0.000567754	1.00039	up	-1.02361	-0.0336657	1.02361	down	-1.01547	-0.0221519	1.01547	down	21.1211	20.3147	20.6091	20.2991	20.3793	20.1048	19.9398	21.4309	19.7565	21.4167	20.6944	19.9703	19.8951	20.0262	20.713	19.9178	20.4515	20.75	0.0538678
17216063	0.754758	0.370544	-1.02906	-0.0413322	1.02906	down	1.03133	0.0445112	1.03133	up	1.03736	0.0529102	1.03736	up	-1.02054	-0.0293261	1.02054	down	-1.13761	-0.186007	1.13761	down	-1.08943	-0.123569	1.08943	down	-1.14425	-0.194406	1.14425	down	58.6881	57.1358	55.0954	55.7831	61.6352	49.3079	58.9097	52.9052	65.0258	59.807	56.9588	60.5401	60.0656	47.6397	55.7401	52.9873	50.1939	51.7567	0.0581942
17216070	0.679436	0.227278	1.02195	0.0313288	1.02195	up	1.00107	0.00154845	1.00107	up	1.02962	0.0421171	1.02962	up	1.05889	0.0825593	1.05889	up	1.0131	0.0187778	1.0131	up	1.05101	0.071771	1.05101	up	-1.01522	-0.0217908	1.01522	down	48.5608	46.6193	45.7264	45.4267	48.2364	50.4226	46.8974	48.9702	45.2206	48.4971	46.9365	49.6396	49.1139	50.2269	53.1776	49.834	46.035	47.0718	0.00578308
17216087	0.987383	0.973212	-1.01558	-0.0223058	1.01558	down	1.01374	0.0196945	1.01374	up	-1.01263	-0.0181074	1.01263	down	-1.00164	-0.00236464	1.00164	down	-1.01497	-0.0214405	1.01497	down	-1.00456	-0.00656303	1.00456	down	1.01141	0.0163614	1.01141	up	36.7257	31.3947	33.442	33.7691	32.9729	33.0596	34.3592	33.48	34.9202	35.9652	30.6975	33.6343	32.6626	35.153	31.9027	34.225	33.6247	33.3842	0.13038
17216096	0.8752	0.669534	1.05168	0.0726976	1.05168	up	1.0731	0.10178	1.0731	up	1.011	0.0157841	1.011	up	-1.03886	-0.0550001	1.03886	down	-1.00936	-0.0134395	1.00936	down	1.00133	0.00191339	1.00133	up	1.05158	0.0725568	1.05158	up	28.2114	29.6701	33.4825	29.6888	34.7819	31.5695	33.1844	30.6801	34.0163	30.9371	32.1481	29.1193	28.3076	32.5421	31.5643	31.7935	32.6964	32.3969	-0.167352
17216113	0.881385	0.688933	1.04663	0.0657506	1.04663	up	1.03398	0.0482095	1.03398	up	1.05916	0.0829207	1.05916	up	-1.05272	-0.074128	1.05272	down	-1.06512	-0.091019	1.06512	down	-1.06533	-0.0912981	1.06533	down	-1.09106	-0.12573	1.09106	down	47.2776	42.7279	45.1047	44.7834	48.7491	47.8502	45.9112	47.6187	46.0712	50.3341	45.3024	47.4777	42.0386	44.7537	47.5933	37.9157	50.8691	43.217	0.0397992
17216120	0.996752	0.993772	1.01459	0.0208974	1.01459	up	-1.01392	-0.0199448	1.01392	down	1.00587	0.00844002	1.00587	up	-1.01187	-0.0170307	1.01187	down	1.01942	0.0277502	1.01942	up	-1.00317	-0.00457335	1.00317	down	-1.00044	-0.00063467	1.00044	down	22.4119	22.2272	23.9701	23.9682	22.6051	23.0178	21.4051	21.7369	24.6211	23.7019	21.7972	23.5219	21.1946	24.8464	22.8579	22.0337	24.1447	22.8125	-0.0269957
17216127	0.914219	0.788626	-1.05116	-0.071981	1.05116	down	-1.02418	-0.0344658	1.02418	down	-1.01949	-0.0278494	1.01949	down	1.00223	0.00321515	1.00223	up	-1.02408	-0.0343254	1.02408	down	-1.02877	-0.0409164	1.02877	down	-1.02879	-0.0409419	1.02879	down	21.7447	25.1411	22.2347	20.582	21.9316	23.1849	21.6855	22.2494	23.4506	21.8562	22.9925	22.8274	22.0558	21.2486	22.481	21.076	23.2846	21.4678	-0.0263224
17216133	0.538743	0.0748336	1.0246	0.035055	1.0246	up	1.03773	0.0534377	1.03773	up	1.05784	0.0811148	1.05784	up	-1.0441	-0.0622611	1.0441	down	-1.04326	-0.0611038	1.04326	down	-1.07797	-0.108321	1.07797	down	-1.06347	-0.0887809	1.06347	down	21.2298	20.1343	20.9413	21.0881	21.558	21.1786	20.7337	22.2606	21.6736	22.1294	20.9103	22.8986	19.7663	20.3848	20.9935	20.3547	20.9976	20.6124	0.0160046
17216144	0.779323	0.428548	-1.03251	-0.0461537	1.03251	down	-1.09255	-0.127695	1.09255	down	-1.02844	-0.0404601	1.02844	down	-1.0692	-0.0965252	1.0692	down	1.09945	0.136787	1.09945	up	-1.07342	-0.102219	1.07342	down	1.03494	0.0495524	1.03494	up	25.009	32.2166	27.5031	25.2666	26.5682	29.9893	24.4161	25.7782	26.9966	29.0264	27.67	25.3639	25.8858	24.4335	26.041	27.944	27.781	29.0893	-0.0987926
17216158	0.743304	0.34885	-1.12676	-0.172176	1.12676	down	-1.01572	-0.0225089	1.01572	down	-1.05625	-0.078952	1.05625	down	1.04436	0.0626251	1.04436	up	-1.05922	-0.083001	1.05922	down	-1.02144	-0.0305993	1.02144	down	-1.01858	-0.0265579	1.01858	down	65.8857	58.9871	57.3484	53.5515	58.4812	49.7498	66.7795	58.5411	54.4049	59.8961	53.73	58.7696	58.3386	55.7605	54.5572	57.2469	55.9878	55.8392	0.201491
17216169	0.870109	0.655985	1.00638	0.00917387	1.00638	up	1.00294	0.00422907	1.00294	up	1.03396	0.0481817	1.03396	up	-1.0203	-0.0289946	1.0203	down	-1.00963	-0.0138211	1.00963	down	-1.04826	-0.0680024	1.04826	down	-1.04086	-0.0577737	1.04086	down	22.1432	22.7892	22.8353	22.819	22.8334	22.542	22.1262	22.5276	23.3224	22.453	22.4432	25.2772	22.9398	21.5748	22.3429	22.9095	22.3826	22.0286	-0.0252933
17216201	0.673114	0.216885	-1.02795	-0.0397654	1.02795	down	1.00589	0.00847848	1.00589	up	-1.02886	-0.041046	1.02886	down	1.04096	0.0579154	1.04096	up	-1.01662	-0.0237872	1.01662	down	1.04188	0.059196	1.04188	up	1.018	0.0257373	1.018	up	23.6025	22.0715	22.9868	22.0426	22.3912	22.3366	23.5209	22.3132	23.2225	22.7881	22.4356	21.5057	22.8885	23.4739	23.145	22.9666	22.3513	22.5966	0.0567479
17216215	0.592194	0.114058	-1.00677	-0.0097359	1.00677	down	-1.02623	-0.0373473	1.02623	down	-1.01466	-0.0210034	1.01466	down	1.01603	0.0229416	1.01603	up	1.03036	0.0431438	1.03036	up	1.024	0.0342091	1.024	up	1.01875	0.0267998	1.01875	up	19.9889	20.0937	19.9504	19.9158	20.0311	19.6838	19.2754	19.4073	19.82	20.2305	19.5006	19.4437	20.2733	19.9194	20.3952	19.861	20.5504	19.8709	0.00515985
17216244	0.237251	0.00403459	1.02232	0.0318448	1.02232	up	1.04009	0.0567069	1.04009	up	1.06597	0.092161	1.06597	up	-1.04545	-0.0641187	1.04545	down	-1.0606	-0.0848791	1.0606	down	-1.09008	-0.124435	1.09008	down	-1.08699	-0.120333	1.08699	down	20.2399	20.2638	20.9335	20.4264	20.7688	21.6236	22.0132	20.9669	20.9298	22.0011	21.9262	21.5573	19.6347	20.1484	20.2937	19.4568	20.5701	20.2311	-0.0302787
17216246	0.845134	0.591911	1.13352	0.180811	1.13352	up	1.08307	0.115121	1.08307	up	1.07557	0.105098	1.07557	up	1.06915	0.0964578	1.06915	up	1.04028	0.0569716	1.04028	up	1.12675	0.172171	1.12675	up	1.04753	0.0669947	1.04753	up	32.4928	37.6707	30.0811	38.1423	37.0967	37.8993	41.3998	32.613	34.6465	35.5373	39.1451	32.9334	48.3325	35.3727	38.3334	45.2318	31.1774	37.3436	-0.195954
17216272	0.905976	0.763957	1.09769	0.134474	1.09769	up	-1.01647	-0.0235613	1.01647	down	1.0294	0.0417983	1.0294	up	1.05013	0.0705679	1.05013	up	-1.00431	-0.00620937	1.00431	down	1.1198	0.163244	1.1198	up	-1.05086	-0.071569	1.05086	down	53.7107	80.2932	89.0411	79.4638	78.969	80.9368	54.4409	80.5213	83.4097	76.3897	74.9034	73.205	89.9668	88.2218	74.1043	75.2941	61.9857	77.3378	-0.541021
17216280	0.921121	0.806518	1.10114	0.139003	1.10114	up	1.05836	0.0818259	1.05836	up	-1.01888	-0.0269906	1.01888	down	-1.04664	-0.0657616	1.04664	down	1.10607	0.145438	1.10607	up	1.07195	0.100232	1.07195	up	1.19272	0.254255	1.19272	up	33.2245	39.9081	55.3993	55.4912	45.7482	38.633	37.8424	40.2609	57.1556	42.4691	44.5921	36.6706	43.5376	45.562	43.1222	49.943	45.234	52.1584	-0.407279
17216296	0.855299	0.617484	1.01812	0.0259121	1.01812	up	1.03321	0.0471362	1.03321	up	1.00646	0.00928879	1.00646	up	-1.01842	-0.0263327	1.01842	down	-1.01997	-0.0285206	1.01997	down	-1.00675	-0.00970936	1.00675	down	1.00649	0.00932678	1.00649	up	23.6779	23.1363	23.5994	24.8369	23.3875	23.4886	24.2903	25.342	23.165	23.4806	23.8786	23.5076	23.7523	22.9116	23.7354	24.0387	23.7209	23.5671	0.00239563
17216301	0.897642	0.73737	-1.08967	-0.123896	1.08967	down	-1.11248	-0.153778	1.11248	down	-1.15497	-0.20786	1.15497	down	-1.01652	-0.0236343	1.01652	down	1.03969	0.0561484	1.03969	up	1.0427	0.0603296	1.0427	up	1.0794	0.11023	1.0794	up	35.7787	40.1026	37.7638	35.9508	30.4682	38.232	28.908	39.6864	34.3033	35.4539	28.4808	34.8289	36.7939	32.9516	32.8841	35.7383	39.9522	30.9762	0.00739288
17216303	0.733827	0.327976	-1.05175	-0.0727949	1.05175	down	-1.08131	-0.112785	1.08131	down	-1.02909	-0.0413725	1.02909	down	1.06561	0.0916812	1.06561	up	-1.01638	-0.0234354	1.01638	down	1.04265	0.0602587	1.04265	up	-1.06795	-0.094848	1.06795	down	104.832	94.8482	99.2781	96.3713	92.3658	95.3184	103.963	87.1187	86.2042	100.225	99.7588	90.5914	106.121	97.5762	99.1487	96.3229	83.1387	92.8588	0.121764
17216339	0.645447	0.179937	1.04942	0.0695906	1.04942	up	1.08454	0.117086	1.08454	up	-1.04571	-0.0644828	1.04571	down	1.00006	7.94735e-05	1.00006	up	-1.00478	-0.00687297	1.00478	down	1.09745	0.134153	1.09745	up	1.12873	0.174696	1.12873	up	25.2657	26.7561	25.3907	27.3255	27.5198	26.3792	30.4974	25.2887	28.3909	24.1123	24.4493	25.4619	25.5656	27.5528	28.1659	27.0492	30.9955	25.7459	-0.0724521
17216353	0.877992	0.676975	1.02141	0.0305624	1.02141	up	-1.01869	-0.0267097	1.01869	down	1.00786	0.0112898	1.00786	up	1.0043	0.00618649	1.0043	up	1.03199	0.0454222	1.03199	up	1.0178	0.0254591	1.0178	up	1.00516	0.00742276	1.00516	up	30.7711	28.1298	28.6296	30.7788	28.7493	29.8432	29.7618	28.6148	27.5266	28.1449	30.3933	29.658	30.058	29.0677	30.6154	29.609	29.417	29.5802	0.0562406
17216373	0.773003	0.410673	-1.05062	-0.0712434	1.05062	down	-1.03342	-0.0474278	1.03342	down	-1.00625	-0.0089852	1.00625	down	1.00435	0.00625992	1.00435	up	1.0732	0.101913	1.0732	up	-1.03958	-0.0559983	1.03958	down	1.04498	0.0634707	1.04498	up	133.306	142.373	145.627	137.099	140.76	123.5	132.354	136.5	138.617	145.773	141.663	131.363	145.274	126.424	131.467	141.29	141.888	154.408	-0.0674305
17216395	0.914563	0.789692	1.00067	0.000971794	1.00067	up	1.00498	0.00716082	1.00498	up	1.00428	0.00616026	1.00428	up	1.01139	0.0163334	1.01139	up	-1.01507	-0.0215847	1.01507	down	1.00775	0.011145	1.00775	up	-1.01437	-0.0205841	1.01437	down	20.4481	20.1045	19.6012	19.89	20.2206	20.0761	20.2503	19.8076	20.3907	19.8962	20.3511	20.1574	20.1882	19.7623	20.9373	19.6685	20.2313	19.652	0.0225539
17216402	0.626546	0.153256	1.00595	0.00856527	1.00595	up	1.009	0.0129269	1.009	up	1.01148	0.0164663	1.01148	up	-1.01559	-0.0223168	1.01559	down	-1.02365	-0.033723	1.02365	down	-1.02117	-0.0302178	1.02117	down	-1.02616	-0.0372624	1.02616	down	20.4459	19.9144	19.6367	20.0635	20.1675	20.115	20.1937	20.494	19.8461	20.1208	20.1167	20.4414	20.0258	19.5111	19.8862	19.5967	19.7081	19.826	0.0285954
17216425	0.741293	0.343375	-1.00767	-0.0110272	1.00767	down	1.00464	0.00668224	1.00464	up	1.00804	0.0115496	1.00804	up	1.01132	0.0162381	1.01132	up	-1.01758	-0.0251455	1.01758	down	-1.0044	-0.00633876	1.0044	down	-1.02102	-0.0300129	1.02102	down	19.9208	20.0225	19.9029	19.5595	19.8099	20.0236	19.8701	20.2594	19.9962	19.7792	20.3637	20.1886	19.7747	19.8953	20.3979	19.9073	19.4108	19.7702	0.0011363
17216436	0.780819	0.43206	-1.00442	-0.00635608	1.00442	down	-1.00416	-0.00599559	1.00416	down	1.00126	0.00181055	1.00126	up	1.00944	0.0135616	1.00944	up	-1.00486	-0.00699218	1.00486	down	1.00375	0.00539494	1.00375	up	-1.01031	-0.0147983	1.01031	down	20.2382	19.8326	19.9186	19.8551	19.9719	19.8965	19.7239	20.104	19.9122	20.075	20.0449	19.9428	19.867	20.1355	20.2872	19.6198	19.971	19.8603	0.0220866
17216478	0.776895	0.420613	1.00788	0.011329	1.00788	up	1.01597	0.022855	1.01597	up	-1.02698	-0.0384068	1.02698	down	1.00358	0.00516144	1.00358	up	-1.03731	-0.0528433	1.03731	down	1.03879	0.0548973	1.03879	up	1.00585	0.00841856	1.00585	up	20.81	20.7503	21.5888	20.6507	20.8778	22.138	21.8845	21.7414	20.5467	20.6184	20.3486	20.5141	21.7469	20.2189	21.9414	20.6731	20.7457	20.4225	0.00430965
17216490	0.909151	0.777538	-1.00227	-0.00327412	1.00227	down	-1.01827	-0.0261264	1.01827	down	-1.01296	-0.0185777	1.01296	down	-1.02147	-0.0306455	1.02147	down	-1.01288	-0.0184646	1.01288	down	-1.01069	-0.0153419	1.01069	down	-1.01819	-0.0260132	1.01819	down	20.3511	22.0579	21.5443	21.4593	20.6777	21.6475	21.392	21.4352	19.9761	20.5326	20.9673	21.6132	20.7784	21.1122	20.545	20.3126	21.2238	20.4468	-0.0480018
17216498	0.800742	0.474638	1.08806	0.121758	1.08806	up	1.00884	0.0126912	1.00884	up	-1.03992	-0.0564764	1.03992	down	-1.09246	-0.127587	1.09246	down	-1.01273	-0.0182565	1.01273	down	1.03573	0.0506477	1.03573	up	1.03592	0.0509111	1.03592	up	24.8641	26.042	27.981	31.5475	25.7111	28.7729	26.2175	24.2431	29.2679	25.8518	25.6195	24.3246	27.82	24.0575	26.7448	27.2351	26.1171	25.1785	-0.0688553
17216525	0.56403	0.093288	-1.03478	-0.0493174	1.03478	down	-1.11645	-0.158919	1.11645	down	-1.09439	-0.130121	1.09439	down	-1.005	-0.0071915	1.005	down	1.09057	0.125077	1.09057	up	1.05235	0.0736125	1.05235	up	1.06901	0.0962796	1.06901	up	21.9986	23.7749	24.4737	22.7379	21.8794	23.2215	19.1211	21.7071	22.1606	21.3047	20.6701	22.176	22.4052	22.8377	22.2423	23.6396	22.8187	22.1167	-0.013741
17216527	0.820771	0.523156	-1.01359	-0.0194805	1.01359	down	1.03309	0.0469664	1.03309	up	-1.02005	-0.0286435	1.02005	down	-1.13962	-0.188557	1.13962	down	-1.09577	-0.131946	1.09577	down	-1.13241	-0.179395	1.13241	down	-1.03982	-0.0563358	1.03982	down	63.3493	69.0031	83.0252	71.3098	69.7728	70.0474	70.0413	77.0242	74.1743	71.596	71.8529	66.469	64.0409	68.4553	53.7129	84.2015	58.7295	61.5035	-0.142107
17216554	0.750664	0.363179	-1.00579	-0.00833162	1.00579	down	1.02776	0.0395039	1.02776	up	1.02736	0.038938	1.02736	up	1.02193	0.031302	1.02193	up	-1.02346	-0.0334531	1.02346	down	-1.01113	-0.0159677	1.01113	down	-1.02306	-0.0328873	1.02306	down	20.7001	20.5682	20.9274	20.7748	20.3561	20.7077	21.4076	21.0427	21.473	21.5542	21.162	21.1818	21.13	21.9852	20.1188	21.2896	20.2998	20.8781	-0.0197158
17216563	0.538565	0.0737086	1.07394	0.10291	1.07394	up	1.00194	0.00279443	1.00194	up	1.10528	0.144415	1.10528	up	1.03053	0.0433801	1.03053	up	-1.11835	-0.16137	1.11835	down	1.0013	0.00187508	1.0013	up	-1.2337	-0.30299	1.2337	down	56.091	55.4299	60.7237	58.4976	62.4931	63.968	60.0529	53.922	58.6434	57.5472	68.7362	64.4474	58.1312	66.4323	66.2705	60.3495	44.958	50.0389	-0.0813317
17216574	0.729703	0.314296	1.0832	0.115295	1.0832	up	-1.03649	-0.0517015	1.03649	down	-1.00336	-0.00483862	1.00336	down	1.01716	0.0245487	1.01716	up	1.0599	0.0839294	1.0599	up	1.10549	0.144682	1.10549	up	1.02603	0.0370665	1.02603	up	137.601	152.563	176.481	180.402	161.361	161.753	146.014	144.292	157.922	163.758	164.245	136.366	169.896	172.871	168.715	166.429	151.335	157.292	-0.231548
17216620	0.936068	0.848766	1.00318	0.00457986	1.00318	up	-1.00277	-0.00399224	1.00277	down	1.00966	0.0138675	1.00966	up	1.00663	0.00952927	1.00663	up	-1.00538	-0.00774479	1.00538	down	1.00017	0.000241597	1.00017	up	-1.01791	-0.0256046	1.01791	down	22.1921	22.5751	21.6369	22.0032	21.6998	22.9201	22.2268	22.1875	21.7988	22.5459	22.818	21.687	22.2208	22.4136	22.4126	21.8894	22.3004	21.6708	-0.000933647
17216638	0.327159	0.0108115	-1.04314	-0.0609361	1.04314	down	-1.04908	-0.069119	1.04908	down	-1.03724	-0.0527493	1.03724	down	1.13714	0.185406	1.13714	up	1.02397	0.0341717	1.02397	up	1.1307	0.17722	1.1307	up	1.01242	0.0178021	1.01242	up	31.474	30.2924	32.6337	31.6998	29.9048	28.9149	30.1428	29.1775	30.6408	28.7476	31.327	30.9595	32.6593	34.2216	36.0623	30.0911	31.401	30.6203	0.0312419
17216642	0.926633	0.823822	-1.02845	-0.0404731	1.02845	down	-1.01438	-0.0205948	1.01438	down	-1.00669	-0.00961383	1.00669	down	1.02462	0.0350862	1.02462	up	1.01057	0.0151663	1.01057	up	1.00293	0.00422684	1.00293	up	1.00291	0.00418536	1.00291	up	21.3904	22.3653	21.0116	21.2723	20.3729	21.3224	21.1128	21.4628	21.2531	21.6164	21.732	20.9743	22.0937	20.9723	21.4523	20.5033	22.1135	21.9215	0.00229788
17216659	0.329086	0.0111952	-1.04586	-0.0646908	1.04586	down	-1.04819	-0.0678999	1.04819	down	-1.05823	-0.0816475	1.05823	down	-1.00989	-0.0142008	1.00989	down	-1.00106	-0.00152238	1.00106	down	1.00191	0.00275596	1.00191	up	1.00851	0.0122253	1.00851	up	21.8904	21.8417	22.4474	20.9946	21.0996	21.1789	21.1868	20.4768	21.4812	20.5298	20.7146	21.2966	21.0098	21.0475	20.5986	20.7323	21.3901	20.9484	0.054863
17216671	0.629168	0.156558	-1.18803	-0.24857	1.18803	down	-1.2146	-0.280482	1.2146	down	-1.03688	-0.0522545	1.03688	down	1.02395	0.0341495	1.02395	up	1.1465	0.197241	1.1465	up	-1.11897	-0.162166	1.11897	down	-1.02171	-0.0309866	1.02171	down	91.8276	77.8732	71.7422	61.9267	75.6826	65.2801	68.5174	68.7048	60.8201	81.0957	71.5249	79.3396	73.829	63.1488	70.4535	78.5904	65.3725	83.9839	0.358294
17216676	0.69321	0.244982	1.01911	0.0273074	1.01911	up	-1.01032	-0.014809	1.01032	down	1.0346	0.0490667	1.0346	up	-1.01044	-0.0149822	1.01044	down	1.01063	0.0152567	1.01063	up	-1.02579	-0.0367416	1.02579	down	-1.03427	-0.048619	1.03427	down	20.9932	20.046	20.4351	21.0655	21.0028	20.5729	19.9525	20.1739	20.7168	21.4604	20.4305	21.7209	20.0764	20.742	21.1874	20.6041	20.3961	20.4827	0.0280871
17216683	0.737214	0.334426	1.09677	0.133265	1.09677	up	1.03385	0.0480297	1.03385	up	1.06184	0.0865672	1.06184	up	-1.06062	-0.0849085	1.06062	down	1.05982	0.0838218	1.05982	up	-1.02684	-0.0382112	1.02684	down	1.03189	0.0452843	1.03189	up	28.503	31.3374	29.3008	31.1847	36.4225	30.3998	30.0469	31.0122	31.0366	31.176	30.6285	32.8144	31.6645	28.5578	32.0041	31.6881	33.798	32.1454	-0.129522
17216690	0.793989	0.460192	-1.02669	-0.0380025	1.02669	down	-1.04332	-0.0611795	1.04332	down	-1.01988	-0.0283977	1.01988	down	1.00745	0.0107101	1.00745	up	-1.07271	-0.101254	1.07271	down	1.00077	0.00110531	1.00077	up	-1.09736	-0.134035	1.09736	down	45.6224	43.2509	40.8032	43.7262	43.1581	39.4225	47.9488	37.8141	39.1008	45.4981	41.6961	40.0067	41.038	42.5182	43.5972	38.7414	39.1855	37.8333	0.141306
17216718	0.963456	0.913914	-1.01349	-0.0193329	1.01349	down	-1.04984	-0.0701672	1.04984	down	1.00737	0.0105995	1.00737	up	-1.00623	-0.00896486	1.00623	down	1.03956	0.055975	1.03956	up	-1.02733	-0.0388972	1.02733	down	-1.01733	-0.0247917	1.01733	down	30.1449	31.509	28.8641	28.665	30.591	30.0332	25.3065	30.2096	30.9929	28.66	30.1258	32.4611	29.7229	29.0063	29.9824	28.9549	32.3185	28.4457	0.00657797
17216721	0.894176	0.726209	-1.01638	-0.0234415	1.01638	down	1.00456	0.0065608	1.00456	up	-1.01706	-0.0244109	1.01706	down	-1.00604	-0.00868368	1.00604	down	-1.01369	-0.0196172	1.01369	down	-1.00536	-0.00771427	1.00536	down	1.0079	0.0113544	1.0079	up	20.0772	20.5402	20.7565	19.8824	20.2929	20.2058	20.5082	20.9526	20.1939	19.6245	19.5756	21.1788	19.7234	19.854	20.4465	19.8741	20.2712	20.6778	-0.0115466
17216727	0.574304	0.100284	1.14115	0.190494	1.14115	up	1.16885	0.225089	1.16885	up	1.0879	0.121542	1.0879	up	1.1304	0.176829	1.1304	up	-1.07657	-0.106439	1.07657	down	1.18573	0.24578	1.18573	up	-1.00201	-0.00289234	1.00201	down	41.2817	40.6533	37.2983	51.2158	44.804	40.5372	51.1228	42.4745	46.0335	42.828	46.687	40.3071	50.4095	54.049	49.3137	48.2666	36.4379	45.5506	-0.130047
17216745	0.759599	0.380806	-1.01682	-0.0240637	1.01682	down	-1.04808	-0.0677533	1.04808	down	-1.02656	-0.0378234	1.02656	down	-1.00141	-0.00203753	1.00141	down	1.0096	0.0137844	1.0096	up	1.00816	0.0117221	1.00816	up	-1.01125	-0.0161455	1.01125	down	21.5315	22.4456	22.1481	21.4175	21.1169	22.512	20.5729	20.8271	21.6987	21.2867	21.8933	21.2308	20.9446	22.1243	21.8791	20.5618	21.5625	21.5797	-0.00103664
17216751	0.490707	0.0482883	-1.29477	-0.372693	1.29477	down	1.11244	0.153723	1.11244	up	1.00521	0.00749984	1.00521	up	-1.02867	-0.040774	1.02867	down	-1.24333	-0.31421	1.24333	down	-1.33882	-0.420967	1.33882	down	-1.12349	-0.167987	1.12349	down	74.5226	82.9377	53.4023	44.9508	59.9955	56.3858	80.5027	66.3229	85.1043	56.3154	79.7019	74.6925	55.038	52.9999	47.8922	55.9375	67.4648	62.6449	0.281653
17216753	0.314353	0.00978481	-1.03256	-0.0462275	1.03256	down	1.17775	0.236032	1.17775	up	1.01832	0.0261838	1.01832	up	1.02387	0.0340293	1.02387	up	-1.07034	-0.0980721	1.07034	down	-1.02696	-0.0383819	1.02696	down	1.08056	0.111777	1.08056	up	60.8831	69.7426	73.4274	67.4094	65.4137	64.2269	83.31	76.8851	79.5194	67.1457	70.5308	69.5189	69.3559	67.5763	64.8574	80.3613	68.5454	75.4083	-0.189669
17216775	0.762285	0.385869	-1.0353	-0.0500493	1.0353	down	1.05387	0.075696	1.05387	up	1.01065	0.0152794	1.01065	up	1.00994	0.0142754	1.00994	up	-1.10918	-0.1495	1.10918	down	-1.03602	-0.0510534	1.03602	down	-1.06369	-0.089083	1.06369	down	23.6739	20.2493	20.8348	20.438	20.2945	21.6996	20.4754	24.1114	23.6796	21.7174	22.6872	20.9256	20.0606	22.4192	20.6157	20.798	20.5116	20.0815	0.18558
17216777	0.974802	0.942747	1.03923	0.055518	1.03923	up	1.01167	0.0167456	1.01167	up	1.01807	0.02584	1.01807	up	-1.01869	-0.026717	1.01869	down	-1.02883	-0.0410008	1.02883	down	1.00205	0.002961	1.00205	up	-1.03533	-0.0500952	1.03533	down	87.9992	80.7253	88.7837	86.3375	94.7627	86.5212	86.6864	84.7417	88.899	101.758	80.9153	80.8272	85.9195	85.9149	90.7134	83.4199	80.2015	89.6324	0.0259705
17216779	0.657162	0.197982	1.0146	0.0209174	1.0146	up	-1.0196	-0.0280004	1.0196	down	1.03378	0.0479306	1.03378	up	-1.02626	-0.0374034	1.02626	down	1.0107	0.0153572	1.0107	up	-1.04566	-0.0644166	1.04566	down	-1.04288	-0.0605737	1.04288	down	20.2512	20.4145	20.3599	20.2555	20.9525	20.7144	20.1995	20.125	19.5344	20.547	20.2846	22.3117	20.4074	19.6066	20.3275	20.3606	20.1101	20.0235	-0.00390673
17216792	0.74942	0.360789	1.10103	0.138848	1.10103	up	1.02184	0.0311666	1.02184	up	1.04185	0.0591413	1.04185	up	1.02792	0.0397218	1.02792	up	1.00517	0.00744136	1.00517	up	1.0863	0.119429	1.0863	up	-1.01433	-0.0205334	1.01433	down	102.865	88.2145	95.9547	114.953	101.404	99.6993	108.816	93.2086	91.5946	99	104.686	95.0079	113.055	100.002	111.645	102.274	89.5433	103.025	0.0306821
17216809	0.648856	0.185271	1.11976	0.163193	1.11976	up	1.01448	0.0207346	1.01448	up	1.01927	0.0275323	1.01927	up	-1.00315	-0.00454235	1.00315	down	-1.02171	-0.0309868	1.02171	down	1.09514	0.131118	1.09514	up	-1.02654	-0.0377844	1.02654	down	88.1782	92.0193	93.9717	105.716	97.1174	104.274	95.5252	88.2193	94.4671	92.9613	97.7988	88.8107	97.9681	108.363	99.8953	102.658	77.7763	93.4845	-0.107426
17216834	0.594703	0.116381	1.02499	0.0356143	1.02499	up	1.05437	0.0763836	1.05437	up	-1.02505	-0.0356878	1.02505	down	-1.06503	-0.090889	1.06503	down	1.06255	0.0875282	1.06255	up	-1.01367	-0.0195869	1.01367	down	1.14838	0.1996	1.14838	up	732.001	737.826	723.889	744.051	760.259	744.279	854.813	732.945	731.435	691.852	711.591	737.334	688.464	662.862	763.686	756.667	919.461	790.181	-0.0109539
17216836	0.623777	0.151421	-1.06357	-0.0889174	1.06357	down	1.04654	0.06563	1.04654	up	1.01174	0.0168447	1.01174	up	1.04377	0.0618016	1.04377	up	-1.10274	-0.14109	1.10274	down	-1.03094	-0.0439606	1.03094	down	-1.06607	-0.0923045	1.06607	down	508.975	530.226	560.666	504.894	503.075	495.141	517.116	570.774	587.597	518.519	586.303	515.451	509.507	516.679	543.255	520.37	511.814	485.613	-0.0222826
17216868	0.908619	0.77456	1.12719	0.172725	1.12719	up	1.01531	0.0219194	1.01531	up	1.00581	0.00836277	1.00581	up	-1.00096	-0.00139125	1.00096	down	1.09885	0.135998	1.09885	up	1.11959	0.162971	1.11959	up	1.10923	0.149555	1.10923	up	47.1687	45.3574	56.7924	59.5581	53.252	54.8659	38.1425	51.9614	64.1649	55.3831	53.7469	41.535	53.7018	52.5478	61.4864	57.2839	60.4322	48.7423	-0.187745
17216870	0.344234	0.0124898	1.1133	0.154839	1.1133	up	1.00246	0.0035456	1.00246	up	1.00649	0.00933806	1.00649	up	1.01768	0.0252808	1.01768	up	1.07348	0.102294	1.07348	up	1.12567	0.170782	1.12567	up	1.06918	0.0965017	1.06918	up	114.905	127.564	117.796	137.406	127.942	135.523	128.287	116.847	116.039	128.116	121.539	113.061	134.48	137.612	135.69	126.909	128.034	132.423	-0.155566
17216886	0.406512	0.0225369	-1.03104	-0.0441008	1.03104	down	-1.07017	-0.0978443	1.07017	down	-1.02096	-0.0299211	1.02096	down	1.00385	0.00554164	1.00385	up	1.06847	0.0955521	1.06847	up	-1.00601	-0.00863806	1.00601	down	1.01934	0.0276289	1.01934	up	22.322	22.3541	21.4252	21.0912	22.3403	20.7014	20.5273	20.8344	20.3958	21.2049	21.6044	21.9288	21.347	21.3244	21.676	21.8462	22.2448	21.8948	0.0531492
17216888	0.723814	0.3016	1.04833	0.0680919	1.04833	up	1.00601	0.00864601	1.00601	up	1.00093	0.00133959	1.00093	up	-1.07275	-0.101317	1.07275	down	-1.02758	-0.0392475	1.02758	down	-1.02425	-0.0345651	1.02425	down	-1.02239	-0.0319411	1.02239	down	24.7808	25.1359	27.3649	26.1194	27.3431	27.4971	27.2343	25.7149	24.7805	24.832	26.9863	25.507	25.6085	24.6384	25.2116	25.7462	24.8574	24.9919	-0.0445337
17216926	0.558541	0.0885435	-1.01864	-0.0266399	1.01864	down	-1.03058	-0.0434551	1.03058	down	-1.00797	-0.0114498	1.00797	down	-1.01707	-0.0244191	1.01707	down	1.00756	0.0108598	1.00756	up	-1.02784	-0.0396093	1.02784	down	-1.01476	-0.0211455	1.01476	down	21.507	22.076	21.4735	21.5532	21.0918	21.2187	20.8744	21.0418	21.2062	21.1516	21.4282	21.9651	20.6232	21.3302	20.8421	21.4663	21.2335	20.9021	0.0189676
17216931	0.933122	0.84324	1.01113	0.0159683	1.01113	up	-1.00854	-0.0122614	1.00854	down	1.01154	0.0165552	1.01154	up	1.00149	0.00214926	1.00149	up	1.0159	0.0227633	1.0159	up	1.00108	0.00156244	1.00108	up	-1.0042	-0.00605329	1.0042	down	21.3045	20.3754	20.8625	21.2524	21.3792	20.6047	20.4011	20.7655	20.8389	21.1792	21.6588	20.4339	21.5085	20.4551	21.3745	20.823	21.5465	20.6305	0.0310612
17216937	0.739217	0.338515	1.13378	0.181143	1.13378	up	1.1148	0.156787	1.1148	up	1.06759	0.094354	1.06759	up	-1.04033	-0.0570416	1.04033	down	-1.01683	-0.0240781	1.01683	down	1.02083	0.0297472	1.02083	up	1.02694	0.038355	1.02694	up	29.8163	30.3833	31.8175	34.9391	40.3825	29.7741	33.1478	34.2607	35.1639	33.5649	31.9636	32.6907	33.9393	33.864	32.4631	34.0446	32.4123	34.4228	-0.16183
17216942	0.588243	0.110455	-1.02266	-0.0323285	1.02266	down	-1.02066	-0.0295057	1.02066	down	1.00809	0.0116175	1.00809	up	-1.03678	-0.0521137	1.03678	down	-1.01291	-0.0185126	1.01291	down	-1.06885	-0.0960596	1.06885	down	-1.0422	-0.0596358	1.0422	down	27.9985	28.7909	29.8371	27.9095	28.1628	28.6104	27.1933	29.0378	28.6466	28.441	28.7476	30.1364	26.8225	27.6542	27.2036	28.8118	27.1353	27.8404	-0.015533
17216949	0.809492	0.499052	1.00354	0.00509882	1.00354	up	-1.00564	-0.0081199	1.00564	down	-1.03765	-0.0533182	1.03765	down	-1.00865	-0.0124261	1.00865	down	-1.00258	-0.00371154	1.00258	down	1.03239	0.0459909	1.03239	up	1.02917	0.0414867	1.02917	up	20.7604	21.1377	20.6311	20.4279	20.793	21.5416	20.1902	20.6263	21.3756	19.7489	19.7492	20.7764	21.043	20.5809	20.5885	20.9059	21.2949	19.842	0.00450563
17216960	0.592194	0.113999	-1.00894	-0.0128469	1.00894	down	-1.01999	-0.0285578	1.01999	down	1.03716	0.0526352	1.03716	up	1.00251	0.00361363	1.00251	up	1.03214	0.0456343	1.03214	up	-1.04382	-0.0618685	1.04382	down	-1.02495	-0.0355587	1.02495	down	20.6856	20.3409	21.3428	20.2374	20.8194	20.7522	20.0019	20.2712	20.8712	21.7591	21.4103	21.5059	20.8065	20.6285	20.525	20.1618	21.8795	21.0932	-0.0065217
17216976	0.979767	0.953752	-1.01233	-0.0176865	1.01233	down	-1.00962	-0.0138132	1.00962	down	-1.01033	-0.0148218	1.01033	down	1.00175	0.00252104	1.00175	up	1.01428	0.0204609	1.01428	up	-1.00024	-0.00034364	1.00024	down	1.01499	0.0214696	1.01499	up	21.8271	22.2082	21.4741	21.1809	21.4755	22.0579	21.5278	21.3378	22.0192	21.2622	21.3857	22.1976	21.4743	21.4598	21.8868	21.0249	23.1892	21.6475	0.0216737
17216990	0.917467	0.798775	-1.00494	-0.007116	1.00494	down	-1.00479	-0.00689793	1.00479	down	-1.00534	-0.00768598	1.00534	down	-1.00806	-0.0115851	1.00806	down	1.00803	0.0115395	1.00803	up	-1.00766	-0.0110151	1.00766	down	1.00858	0.0123275	1.00858	up	20.1735	19.6473	20.209	19.6062	19.9484	20.1792	20.2865	19.4418	20.0197	19.6798	20.0653	19.9629	19.7043	20.0058	19.5446	19.9919	20.1128	20.1139	0.0125504
17216998	0.956738	0.89671	1.00233	0.00336075	1.00233	up	1.06561	0.0916793	1.06561	up	1.04923	0.0693374	1.04923	up	1.0175	0.0250301	1.0175	up	-1.05032	-0.0708268	1.05032	down	-1.02879	-0.0409465	1.02879	down	-1.03418	-0.048485	1.03418	down	49.5268	49.3428	61.3579	54.5778	54.2097	51.036	60.7347	53.9238	55.4003	57.88	54.2375	55.1727	53.7501	53.824	54.9817	55.3892	46.9605	60.2017	-0.135593
17217022	0.674697	0.220427	1.02696	0.0383862	1.02696	up	-1.0068	-0.0097731	1.0068	down	1.00616	0.00885868	1.00616	up	-1.03069	-0.0436039	1.03069	down	1.00933	0.0133924	1.00933	up	-1.0098	-0.0140764	1.0098	down	-1.00364	-0.00523933	1.00364	down	21.3103	20.6383	20.4659	21.4882	21.1648	21.4361	20.4216	20.9364	20.629	20.7698	20.8066	21.216	21.1923	20.4804	20.5148	20.6452	20.6125	21.3115	0.0357871
17217030	0.876022	0.672119	-1.02363	-0.033699	1.02363	down	-1.02444	-0.0348288	1.02444	down	-1.0094	-0.0135012	1.0094	down	1.03451	0.0489448	1.03451	up	1.01758	0.0251474	1.01758	up	1.02013	0.0287469	1.02013	up	1.00265	0.00381978	1.00265	up	19.6278	21.7149	20.6797	19.7146	20.6292	20.2054	19.9895	20.2507	20.2524	20.6513	20.7667	19.9831	20.7229	21.4929	20.4266	20.5822	19.9106	21.0792	-0.0630245
17217035	0.434335	0.0280319	-1.00062	-0.000892957	1.00062	down	1.03024	0.0429769	1.03024	up	-1.00592	-0.00851679	1.00592	down	-1.01074	-0.0154144	1.01074	down	1.00053	0.000764687	1.00053	up	-1.00541	-0.00779057	1.00541	down	1.03689	0.0522583	1.03689	up	20.6886	20.3451	21.0112	20.5416	20.7105	20.7496	21.2107	21.6468	21.0622	21.1458	20.2458	20.2952	20.3585	20.7329	20.2539	20.8977	21.708	21.3514	-0.00366974
17217048	0.774987	0.416177	1.00648	0.00931978	1.00648	up	1.04166	0.0588875	1.04166	up	1.00026	0.000377178	1.00026	up	1.03537	0.0501436	1.03537	up	-1.00989	-0.0142028	1.00989	down	1.04181	0.0590862	1.04181	up	1.03119	0.0443076	1.03119	up	21.7564	22.5062	22.57	22.5665	22.3463	22.3443	23.1566	23.4242	23.0284	21.436	22.0419	23.4082	22.0322	24.7899	22.8976	22.6825	22.7492	23.5027	-0.0565572
17217058	0.708405	0.279334	-1.02564	-0.0365276	1.02564	down	-1.01928	-0.0275556	1.01928	down	1.01104	0.0158472	1.01104	up	1.00861	0.0123722	1.00861	up	1.0307	0.0436281	1.0307	up	-1.02812	-0.0400027	1.02812	down	1.00016	0.000225224	1.00016	up	20.7178	21.9504	21.0504	20.6969	20.4081	21.0064	21.0088	20.8516	20.6357	20.9168	22.1649	21.3402	20.9019	20.6014	21.1421	21.0156	22.2551	21.1636	-0.0200443
17217083	0.706002	0.274515	1.02799	0.0398251	1.02799	up	1.02263	0.0322884	1.02263	up	1.03603	0.0510669	1.03603	up	-1.04278	-0.0604289	1.04278	down	-1.01218	-0.0174719	1.01218	down	-1.05093	-0.0716707	1.05093	down	-1.02545	-0.0362504	1.02545	down	20.6609	20.4658	21.7009	21.0661	22.5909	20.9463	21.3106	21.3311	21.5877	21.6611	21.2938	22.1228	21.1777	20.1536	20.5977	20.779	21.022	21.664	-0.0395832
17217101	0.819039	0.519077	1.07098	0.098938	1.07098	up	-1.02593	-0.0369307	1.02593	down	1.03226	0.0458056	1.03226	up	-1.01012	-0.014531	1.01012	down	1.01237	0.0177374	1.01237	up	1.02712	0.0386014	1.02712	up	-1.04608	-0.0649989	1.04608	down	150.241	130.33	144.638	144.584	163.669	147.021	159.345	129.641	126.965	148.709	144.113	145.359	142.973	158.653	148.813	132.615	143.069	143.431	0.0551081
17217116	0.815473	0.512999	1.05593	0.0785182	1.05593	up	1.17039	0.226992	1.17039	up	1.02482	0.0353673	1.02482	up	1.04955	0.0697699	1.04955	up	-1.06193	-0.0866925	1.06193	down	1.08142	0.112921	1.08142	up	1.07544	0.104932	1.07544	up	28.6218	33.0576	32.6448	34.9692	29.9387	34.7354	44.864	33.5497	32.8995	29.6707	33.5044	33.4419	31.4736	36.3244	36.7751	32.0687	38.7384	33.286	-0.221171
17217127	0.61938	0.145305	-1.05317	-0.0747433	1.05317	down	-1.03387	-0.0480483	1.03387	down	-1.12651	-0.171864	1.12651	down	-1.07614	-0.105861	1.07614	down	-1.00759	-0.0109045	1.00759	down	-1.00608	-0.0087409	1.00608	down	1.08141	0.112911	1.08141	up	157.537	149.64	151.84	153.263	139.433	143.388	151.477	155.841	137.213	143.438	133.561	130.696	124.953	145.685	135.067	160.581	138.117	142.769	0.135514
17217136	0.865865	0.644337	1.00079	0.00113662	1.00079	up	-1.01466	-0.0209956	1.01466	down	1.02271	0.0324001	1.02271	up	-1.0191	-0.0272962	1.0191	down	1.03667	0.0519576	1.03667	up	-1.04143	-0.0585597	1.04143	down	-1.001	-0.00143814	1.001	down	20.9243	21.127	22.8784	21.3588	21.8951	21.6779	21.0383	21.1765	21.7314	23.4391	21.7719	21.2001	20.4616	22.0723	21.2081	22.8215	21.836	21.645	-0.0499473
17217145	0.864079	0.639836	1.06155	0.0861789	1.06155	up	1.0648	0.0905766	1.0648	up	1.05224	0.0734695	1.05224	up	1.00582	0.00837739	1.00582	up	-1.00419	-0.00603072	1.00419	down	1.01472	0.0210869	1.01472	up	1.00771	0.0110764	1.00771	up	30.8511	29.3391	30.461	29.1984	33.2649	33.9581	33.7717	30.8009	31.9996	33.1005	31.3193	30.9859	30.3449	31.9872	34.5774	32.2406	32.893	30.9961	-0.0369534
17217155	0.794411	0.461954	-1.08885	-0.122808	1.08885	down	-1.10616	-0.145563	1.10616	down	-1.07843	-0.108933	1.07843	down	-1.03791	-0.0536745	1.03791	down	1.08585	0.11882	1.08585	up	-1.04794	-0.0675495	1.04794	down	1.05862	0.0821904	1.05862	up	36.054	35.3049	32.6753	33.4548	30.8686	31.198	29.1351	28.4255	37.1046	31.7799	28.8905	36.118	31.6979	30.7521	29.5613	35.2701	34.1356	32.6771	0.162004
17217160	0.810915	0.501483	-1.00936	-0.0134408	1.00936	down	1.03493	0.049537	1.03493	up	-1.01895	-0.027084	1.01895	down	-1.01432	-0.0205127	1.01432	down	-1.03605	-0.0510888	1.03605	down	-1.00477	-0.00686948	1.00477	down	1.01786	0.0255322	1.01786	up	21.079	21.256	21.14	21.1652	20.6247	21.1002	20.8203	23.8142	21.1762	20.7251	21.7873	19.8278	20.2598	20.6776	21.0687	21.332	21.1944	20.8824	-0.000725746
17217169	0.692204	0.243148	-1.04202	-0.0593824	1.04202	down	1.00884	0.0126939	1.00884	up	-1.0077	-0.0110621	1.0077	down	1.06423	0.0898139	1.06423	up	-1.00059	-0.00084877	1.00059	down	1.02918	0.0414936	1.02918	up	1.016	0.0229073	1.016	up	21.0965	20.8286	22.0815	20.5924	20.1479	20.6697	21.1524	21.0378	22.3873	21.2644	21.1486	21.0849	21.589	20.7612	23.062	21.7466	21.1768	21.5945	-0.0036912
17217171	0.926043	0.821891	-1.08461	-0.117175	1.08461	down	-1.13031	-0.176718	1.13031	down	-1.08487	-0.117523	1.08487	down	-1.02175	-0.0310453	1.02175	down	1.15337	0.205856	1.15337	up	-1.02151	-0.0306981	1.02151	down	1.107	0.146661	1.107	up	83.9179	112.898	93.5011	88.6277	82.585	94.8562	61.5364	104.013	95.8392	100.21	82.2892	84.1338	87.6268	81.3418	91.3166	95.2547	113.67	86.9241	-0.100339
17217174	0.890783	0.715242	1.03924	0.0555253	1.03924	up	1.01442	0.0206588	1.01442	up	-1.00303	-0.00436958	1.00303	down	-1.01593	-0.0228046	1.01593	down	1.02642	0.0376153	1.02642	up	1.02604	0.0370903	1.02604	up	1.04438	0.0626437	1.04438	up	24.6619	22.8751	23.8488	25.6572	24.2247	24.2959	23.805	24.1269	24.4536	25.4918	23.0188	22.721	24.388	24.0903	24.5124	25.6455	23.0257	25.7192	0.0236883
17217182	0.831694	0.552909	1.00881	0.0126513	1.00881	up	1.03991	0.0564535	1.03991	up	1.00188	0.00270748	1.00188	up	-1.00233	-0.00335407	1.00233	down	-1.02885	-0.0410283	1.02885	down	1.00458	0.00658973	1.00458	up	1.00885	0.0127177	1.00885	up	20.8738	21.0473	20.8984	21.036	21.4845	20.8568	21.7266	22.6145	21.0143	21.5628	20.7318	20.6544	20.7029	21.3261	21.2014	20.1201	21.4978	21.9188	-0.0115519
17217193	0.847967	0.599687	1.03203	0.0454911	1.03203	up	1.03162	0.0449182	1.03162	up	1.05088	0.0715939	1.05088	up	-1.02247	-0.032053	1.02247	down	1.0016	0.00230376	1.0016	up	-1.04113	-0.0581559	1.04113	down	-1.01704	-0.0243719	1.01704	down	21.658	20.0717	21.4757	21.4626	22.0858	21.6491	20.4678	21.5615	23.2256	22.6811	21.5176	22.1998	20.952	21.2239	21.5892	22.4492	21.248	21.5913	0.00551987
17217197	0.837772	0.566853	-1.10821	-0.148233	1.10821	down	-1.07945	-0.110294	1.07945	down	-1.02151	-0.0306972	1.02151	down	1.10458	0.143504	1.10458	up	-1.00611	-0.00878239	1.00611	down	1.01816	0.0259687	1.01816	up	-1.06317	-0.0883791	1.06317	down	73.7033	61.3575	66.3509	61.5297	58.0348	61.7391	70.2525	60.5244	56.1052	69.2601	69.5477	58.4404	68.0985	66.9596	65.16	64.7532	54.4736	66.4076	0.182261
17217216	0.831217	0.550489	1.07651	0.106361	1.07651	up	-1.05366	-0.0754061	1.05366	down	-1.02215	-0.031611	1.02215	down	-1.01687	-0.0241334	1.01687	down	1.00199	0.00286834	1.00199	up	1.0821	0.113839	1.0821	up	-1.02877	-0.0409268	1.02877	down	153.612	132.084	134.912	159.552	148.835	143.804	135.798	126.832	135.863	134.188	146.849	130.074	138.012	161.119	146.057	157.981	106.363	140.095	0.143691
17217232	0.630681	0.159095	-1.05243	-0.0737224	1.05243	down	-1.02863	-0.040724	1.02863	down	-1.05587	-0.07843	1.05587	down	1.00456	0.0065589	1.00456	up	-1.01816	-0.0259577	1.01816	down	1.00784	0.0112666	1.00784	up	1.00818	0.0117483	1.00818	up	22.4766	22.192	20.3781	20.3546	20.8291	20.5674	20.7155	21.4522	21.0157	20.6703	20.5684	20.3101	20.5183	20.9408	20.5732	20.4351	20.4429	21.1812	0.124263
17217237	0.627073	0.153453	-1.06885	-0.0960574	1.06885	down	-1.05781	-0.0810763	1.05781	down	-1.0545	-0.0765576	1.0545	down	1.0074	0.0106384	1.0074	up	1.07082	0.0987202	1.07082	up	-1.00616	-0.00886138	1.00616	down	1.06747	0.0942016	1.06747	up	28.611	25.3909	27.8612	26.796	25.1565	24.589	24.8423	25.0454	27.4835	26.4757	25.3336	25.7353	25.9525	25.4727	25.6339	26.687	27.9266	28.1726	0.14676
17217241	0.271233	0.0057637	-1.17248	-0.229562	1.17248	down	-1.07851	-0.109041	1.07851	down	1.08693	0.120256	1.08693	up	1.09089	0.125503	1.09089	up	-1.00371	-0.00533676	1.00371	down	-1.16822	-0.224316	1.16822	down	-1.17661	-0.234634	1.17661	down	146.223	132.175	121.927	110.761	120.194	109.819	126.072	121.905	122.222	132.879	146.549	155.39	130.683	121.046	119.983	127.21	118.016	123.74	0.249763
17217247	0.303681	0.00856014	-1.05691	-0.0798459	1.05691	down	1.04429	0.0625197	1.04429	up	1.02958	0.0420575	1.02958	up	1.00596	0.00857544	1.00596	up	-1.03169	-0.0450125	1.03169	down	-1.08172	-0.113328	1.08172	down	-1.01716	-0.0245503	1.01716	down	47.3553	45.2801	44.7503	42.8796	44.9777	42.1421	50.732	46.4174	46.4056	47.6514	45.6818	48.1101	44.3161	43.3351	43.0832	46.5432	46.2865	46.1927	0.0438848
17217283	0.218335	0.00288721	-1.02002	-0.0286015	1.02002	down	-1.00888	-0.0127608	1.00888	down	-1.14875	-0.20007	1.14875	down	1.08317	0.115266	1.08317	up	1.02721	0.0387359	1.02721	up	1.21988	0.286734	1.21988	up	1.16962	0.226045	1.16962	up	54.1707	52.4084	51.4564	48.0694	55.3167	51.7668	55.2358	49.54	51.9881	45.9872	44.4953	47.0948	55.5359	56.5491	55.702	54.8812	50.8932	55.2052	0.0535221
17217291	0.772677	0.409937	-1.06607	-0.0923082	1.06607	down	1.02782	0.039583	1.02782	up	1.02785	0.0396368	1.02785	up	1.025	0.0356242	1.025	up	-1.04332	-0.0611873	1.04332	down	-1.06904	-0.0963208	1.06904	down	-1.04336	-0.061241	1.04336	down	61.795	69.8641	69.9768	59.9395	65.873	63.1508	66.4842	71.7584	68.7571	69.1343	70.3882	67.4161	66.7459	61.3107	65.6161	74.3059	61.1091	63.6095	-0.108355
17217321	0.770943	0.406835	-1.02122	-0.0302978	1.02122	down	-1.03316	-0.0470632	1.03316	down	-1.0389	-0.0550612	1.0389	down	-1.03231	-0.0458706	1.03231	down	-1.01317	-0.0188769	1.01317	down	-1.01474	-0.0211072	1.01474	down	-1.00757	-0.0108789	1.00757	down	23.8141	24.3696	23.743	23.4009	23.1582	23.8738	21.4743	23.8456	24.4	23.2199	22.4887	23.5326	22.4304	22.998	22.7985	22.6598	23.0438	23.007	0.0383739
17217329	0.876601	0.673209	-1.02057	-0.0293698	1.02057	down	-1.00791	-0.0113724	1.00791	down	-1.02744	-0.0390584	1.02744	down	1.00307	0.00442823	1.00307	up	-1.00074	-0.00106525	1.00074	down	1.00983	0.0141168	1.00983	up	1.01862	0.0266207	1.01862	up	20.6203	19.9595	21.3049	19.8925	20.6688	20.063	20.2107	20.9588	20.2166	20.2053	19.9732	20.0327	19.7209	20.6354	20.4578	20.2582	20.7739	20.3036	0.0270452
17217335	0.737618	0.335089	-1.02618	-0.0372817	1.02618	down	-1.02285	-0.0326001	1.02285	down	1.02272	0.0324157	1.02272	up	1.01375	0.0196999	1.01375	up	1.01742	0.0249165	1.01742	up	-1.03526	-0.0499975	1.03526	down	-1.02818	-0.0400993	1.02818	down	20.382	20.4426	21.0875	20.0859	19.733	20.5142	20.289	20.4079	19.8293	20.8194	22.2105	20.3262	19.966	21.1385	20.0707	20.4709	20.2093	20.9016	-0.000916481
17217350	0.89522	0.72844	-1.00707	-0.0101668	1.00707	down	1.0247	0.0352028	1.0247	up	1.00812	0.0116641	1.00812	up	1.00213	0.00306892	1.00213	up	-1.01835	-0.0262335	1.01835	down	-1.01309	-0.018762	1.01309	down	-1.00187	-0.00269477	1.00187	down	20.444	21.1928	21.6402	21.5208	20.5979	20.7088	20.6219	22.0225	22.2132	21.4865	20.721	21.5762	20.5494	21.2965	21.1105	21.1273	21.6308	20.9025	-0.0496635
17217366	0.733604	0.327716	-1.04312	-0.0609023	1.04312	down	-1.03493	-0.0495394	1.03493	down	-1.01487	-0.0212903	1.01487	down	-1.00359	-0.00516844	1.00359	down	1.03966	0.0561177	1.03966	up	-1.03153	-0.0447804	1.03153	down	1.0195	0.0278686	1.0195	up	21.9781	23.2262	22.3171	21.9424	20.9024	21.8839	21.5617	21.8128	21.8512	22.739	21.5245	22.2676	21.2257	21.0771	22.1955	22.3787	24.0669	21.4433	0.00427341
17217369	0.617533	0.142204	1.00474	0.00682195	1.00474	up	-1.00431	-0.00620429	1.00431	down	1.02251	0.0321217	1.02251	up	-1.01374	-0.019688	1.01374	down	1.01336	0.0191512	1.01336	up	-1.03167	-0.0449877	1.03167	down	-1.01338	-0.0191747	1.01338	down	23.4263	23.2993	22.5911	23.1591	23.0232	23.4562	22.8277	22.9963	23.1879	23.3284	23.7062	23.8367	23.1182	22.8446	22.7315	23.3415	23.7236	22.8753	0.0156522
17217373	0.801371	0.476189	-1.04772	-0.0672528	1.04772	down	-1.0334	-0.0473965	1.0334	down	-1.05432	-0.0763097	1.05432	down	-1.02708	-0.038547	1.02708	down	1.14172	0.191206	1.14172	up	-1.02065	-0.0294901	1.02065	down	1.16483	0.220119	1.16483	up	28.6133	27.2183	30.9679	28.4928	27.6093	26.6571	25.5743	27.3468	31.2482	27.4353	30.3005	24.7551	24.9646	25.8905	29.9452	39.7535	27.5755	29.6698	0.0524135
17217380	0.554304	0.0863689	1.10206	0.140204	1.10206	up	1.14125	0.190621	1.14125	up	1.02421	0.0345171	1.02421	up	1.02852	0.0405744	1.02852	up	-1.03775	-0.0534639	1.03775	down	1.1067	0.146261	1.1067	up	1.07374	0.10264	1.07374	up	218.15	210.348	227.582	249.097	224.954	249.451	258.865	245.839	243.925	227.365	243.036	203.054	265.363	234.164	244.754	226.912	250.394	244.465	-0.158486
17217383	0.705342	0.272041	-1.01863	-0.0266298	1.01863	down	-1.03017	-0.0428837	1.03017	down	1.01677	0.0239949	1.01677	up	1.01653	0.0236551	1.01653	up	1.00796	0.0114392	1.00796	up	-1.01887	-0.0269696	1.01887	down	-1.03918	-0.0554395	1.03918	down	21.3033	21.0707	21.5314	21.2954	20.8505	20.5944	21.0319	20.9993	20.0165	22.3349	20.6385	22.0397	21.436	21.6341	20.7124	20.6114	20.8921	21.0239	0.0187745
17217399	0.414989	0.0238693	1.71547	0.778606	1.71547	up	1.69122	0.758069	1.69122	up	1.03833	0.0542612	1.03833	up	1.0792	0.109962	1.0792	up	-1.20434	-0.268243	1.20434	down	1.783	0.834306	1.783	up	1.35244	0.435565	1.35244	up	24.3081	27.1637	27.9091	48.8029	44.4259	42.9096	71.187	36.1067	34.6818	25.5495	28.5648	28.2666	37.5274	68.5973	45.4241	32.4101	48.5227	32.4502	-0.541786
17217415	0.73958	0.338971	-1.02543	-0.0362344	1.02543	down	-1.03131	-0.0444832	1.03131	down	1.0061	0.00876745	1.0061	up	-1.02288	-0.0326327	1.02288	down	1.01866	0.0266795	1.01866	up	-1.05529	-0.0776345	1.05529	down	-1.01859	-0.0265711	1.01859	down	26.239	24.3433	25.1221	24.3744	24.6249	24.7943	23.2811	25.0874	25.0467	24.6431	25.2828	26.2288	24.4033	23.2868	24.4697	24.3118	25.6268	24.8194	0.0861163
17217428	0.619627	0.145852	-1.07123	-0.0992727	1.07123	down	-1.15381	-0.2064	1.15381	down	-1.01831	-0.0261761	1.01831	down	-1.06733	-0.0940005	1.06733	down	1.10633	0.145787	1.10633	up	-1.1228	-0.167097	1.1228	down	-1.02416	-0.0344373	1.02416	down	29.4735	35.4946	31.8361	30.7042	27.9439	31.5774	26.0866	28.1628	29.5137	33.8265	30.228	30.8467	26.6953	28.2877	29.508	30.3317	34.1064	28.3819	-0.0192161
17217434	0.58352	0.10736	-1.0356	-0.05047	1.0356	down	-1.06901	-0.0962752	1.06901	down	-1.00939	-0.0134834	1.00939	down	1.01404	0.0201092	1.01404	up	1.03113	0.0442193	1.03113	up	-1.01177	-0.0168775	1.01177	down	-1.0271	-0.0385725	1.0271	down	21.0672	22.4272	20.7651	20.4768	20.5161	21.0271	19.9233	20.284	19.8726	21.0351	20.61	22.0048	20.7436	21.3643	20.7838	20.3326	21.3814	20.2524	0.021584
17217440	0.737092	0.334024	-1.01779	-0.0254429	1.01779	down	1.05657	0.0793926	1.05657	up	-1.02805	-0.0399051	1.02805	down	1.03895	0.0551271	1.03895	up	1.04036	0.0570862	1.04036	up	1.04942	0.0695893	1.04942	up	1.13005	0.176384	1.13005	up	32.3948	29.8266	31.7985	29.4625	30.837	32.075	34.8125	32.8993	31.6419	32.1653	29.7081	29.5927	31.305	30.7876	33.9081	30.2988	40.0086	33.6634	0.0303655
17217455	0.309749	0.00938396	1.18651	0.246724	1.18651	up	1.2099	0.274884	1.2099	up	1.06994	0.0975326	1.06994	up	1.11671	0.159256	1.11671	up	1.07679	0.106739	1.07679	up	1.23837	0.308448	1.23837	up	1.21764	0.284091	1.21764	up	75.2655	62.417	78.694	88.2905	81.1605	86.1779	97.5292	80.909	82.9764	84.7956	76.5786	69.7333	96.7948	100.628	88.2893	89.9284	95.3555	95.3319	-0.183666
17217469	0.642787	0.17575	1.05179	0.0728458	1.05179	up	1.08086	0.112181	1.08086	up	-1.01909	-0.0272835	1.01909	down	1.01298	0.0186098	1.01298	up	-1.1331	-0.180277	1.1331	down	1.08579	0.118739	1.08579	up	-1.02869	-0.0408128	1.02869	down	38.1687	41.1508	41.3268	42.6334	42.0197	42.1601	41.5643	41.3646	47.6736	40.4748	41.2216	36.7595	43.5818	44.1522	40.7993	40.6546	34.1127	40.6251	-0.112849
17217487	0.769571	0.402134	1.093	0.128288	1.093	up	-1.05698	-0.0799478	1.05698	down	-1.04136	-0.0584756	1.04136	down	-1.05684	-0.079752	1.05684	down	1.01645	0.0235432	1.01645	up	1.07699	0.107011	1.07699	up	1.00144	0.00207106	1.00144	up	63.7743	69.5255	72.0308	77.3057	79.4746	67.8772	61.547	63.2543	69.4723	68.9727	67.1761	61.039	68.8498	77.6578	66.0773	73.168	55.2713	70.2344	-0.111763
17217495	0.54576	0.0785741	1.01876	0.0268071	1.01876	up	1.04342	0.0613186	1.04342	up	1.00292	0.0042127	1.00292	up	1.00231	0.0033323	1.00231	up	-1.0614	-0.085962	1.0614	down	1.01813	0.0259267	1.01813	up	-1.0202	-0.0288561	1.0202	down	19.469	20.1253	19.4964	19.8665	20.1927	20.1343	19.8203	21.6184	20.2527	19.5813	19.5047	20.1773	20.1564	19.9171	20.2592	19.3188	19.3393	19.4251	-0.0309892
17217497	0.895824	0.731057	1.06813	0.0950918	1.06813	up	1.01157	0.0165976	1.01157	up	1.05844	0.0819381	1.05844	up	-1.04113	-0.0581533	1.04113	down	1.03587	0.0508467	1.03587	up	-1.03168	-0.0449996	1.03168	down	-1.0101	-0.0144938	1.0101	down	20.1081	21.8781	19.7519	22.8743	22.9605	20.1621	19.7394	21.0919	21.6037	20.3239	20.788	24.3874	20.7774	20.7262	21.789	22.1588	21.6005	20.8874	-0.0618877
17217500	0.77506	0.416632	-1.03017	-0.0428783	1.03017	down	-1.0804	-0.111564	1.0804	down	-1.04312	-0.0609066	1.04312	down	1.01922	0.0274715	1.01922	up	1.01085	0.0155705	1.01085	up	1.03204	0.0454998	1.03204	up	-1.02462	-0.035087	1.02462	down	141.741	142.106	145.872	140.715	142.218	134.296	137.834	132.691	127.388	142.604	136.597	132.893	144.585	145.894	134.898	144.903	120.101	138.282	0.0230656
17217536	0.768979	0.400322	-1.04538	-0.0640229	1.04538	down	-1.0786	-0.109161	1.0786	down	-1.12435	-0.169097	1.12435	down	-1.04166	-0.0588857	1.04166	down	1.04566	0.0644099	1.04566	up	1.03253	0.0461885	1.03253	up	1.09001	0.124346	1.09001	up	40.5995	37.0739	44.8186	38.4168	39.4397	38.9739	34.3685	37.6076	41.5938	40.4646	34.4752	34.0217	36.9675	37.4955	37.6922	40.4845	39.4812	38.455	0.0790086
17217552	0.400799	0.0216207	-1.03495	-0.0495588	1.03495	down	-1.02125	-0.0303365	1.02125	down	1.00957	0.0137474	1.00957	up	1.00473	0.00680637	1.00473	up	1.00057	0.000823816	1.00057	up	-1.03994	-0.0564998	1.03994	down	-1.03044	-0.0432601	1.03044	down	20.5149	21.1337	20.8428	19.7013	20.4484	20.2344	20.31	20.6896	20.1903	21.0454	20.7769	21.2656	20.2952	20.2223	20.145	20.3304	20.8559	20.0436	0.00885963
17217562	0.757805	0.376627	1.01195	0.017131	1.01195	up	-1.0355	-0.0503297	1.0355	down	-1.0039	-0.00562239	1.0039	down	-1.01307	-0.0187348	1.01307	down	1.04212	0.0595228	1.04212	up	1.00279	0.00401862	1.00279	up	1.01032	0.0148155	1.01032	up	20.9577	22.04	21.4222	21.6458	22.4759	21.0764	20.3269	20.4145	21.4761	21.3244	21.3775	21.4539	20.5988	22.2008	21.5655	21.438	21.7043	21.6765	-0.0332274
17217566	0.893601	0.723529	1.02182	0.0311344	1.02182	up	1.01289	0.0184836	1.01289	up	1.01921	0.0274444	1.01921	up	1.00057	0.000816822	1.00057	up	1.00518	0.00744883	1.00518	up	1.00313	0.00450691	1.00313	up	-1.00105	-0.00151189	1.00105	down	21.0171	20.9883	21.3657	21.1256	22.1758	21.4633	21.9305	20.8309	21.4389	21.7139	21.109	21.7695	21.3859	21.352	22.0576	21.6446	21.7159	21.1621	-0.0268803
17217580	0.774987	0.416197	-1.07357	-0.102417	1.07357	down	1.00115	0.00165335	1.00115	up	-1.04426	-0.0624762	1.04426	down	1.12975	0.17601	1.12975	up	-1.01225	-0.0175667	1.01225	down	1.09891	0.136069	1.09891	up	1.0328	0.0465628	1.0328	up	345.164	291.082	295.998	297.207	267.779	301.998	321.583	331.12	280.25	271.336	308.247	312.25	328.36	319.943	329.889	306.709	293.98	319.091	0.166804
17217590	0.670267	0.214145	-1.04458	-0.0629182	1.04458	down	-1.0374	-0.0529733	1.0374	down	-1.00389	-0.00560808	1.00389	down	1.0012	0.00172758	1.0012	up	1.00166	0.00238593	1.00166	up	-1.03928	-0.0555825	1.03928	down	-1.03167	-0.0449793	1.03167	down	22.4299	21.7486	21.8713	20.7711	21.4618	20.9984	21.4597	21.0427	21.1626	20.5829	22.6139	22.6562	21.4446	20.8016	21.0599	21.2695	20.9112	21.593	0.0707226
17217592	0.766506	0.395322	-1.01411	-0.0202182	1.01411	down	-1.02063	-0.0294657	1.02063	down	1.00704	0.0101215	1.00704	up	1.00428	0.0061636	1.00428	up	1.00445	0.00639868	1.00445	up	-1.0169	-0.0241761	1.0169	down	-1.02327	-0.0331885	1.02327	down	21.6785	20.3126	20.8062	20.3511	20.85	20.703	20.4812	20.4536	20.5708	20.8054	20.8953	21.5231	20.8598	20.6302	20.6767	20.3711	20.6236	20.7862	0.0673413
17217596	0.577546	0.10233	1.02705	0.0385008	1.02705	up	1.02641	0.0376053	1.02641	up	-1.01447	-0.0207194	1.01447	down	-1.0641	-0.0896368	1.0641	down	-1.04183	-0.0591173	1.04183	down	-1.02131	-0.0304166	1.02131	down	-1.00055	-0.000792662	1.00055	down	23.447	23.0025	22.5814	23.5416	23.7113	23.6369	22.2027	24.0423	24.6713	23.1359	22.4536	22.4558	21.4421	22.5712	22.6261	22.6082	22.5866	22.807	0.0456662
17217602	0.823546	0.530204	-1.04984	-0.0701682	1.04984	down	-1.07486	-0.104148	1.07486	down	-1.03354	-0.0475965	1.03354	down	1.00539	0.00776196	1.00539	up	1.0559	0.0784731	1.0559	up	-1.01032	-0.0148098	1.01032	down	1.01531	0.021922	1.01531	up	26.197	25.2996	26.2104	24.848	26.2885	22.9834	22.9361	25.4927	23.9248	25.958	23.1073	26.2322	24.376	24.9986	25.0381	25.251	25.3024	25.7758	0.0516715
17217610	0.921304	0.807212	1.01831	0.0261745	1.01831	up	1.03014	0.0428411	1.03014	up	-1.06728	-0.0939361	1.06728	down	-1.05113	-0.0719423	1.05113	down	1.09537	0.131422	1.09537	up	1.03395	0.0481683	1.03395	up	1.2043	0.268199	1.2043	up	237.72	162.867	235.071	222.808	233.781	184.5	184.438	223.868	240.959	219.448	196.897	173.258	221.165	163.041	229.484	229.162	199.968	285.344	0.0988002
17217619	0.544363	0.0776581	-1.11662	-0.159133	1.11662	down	-1.01633	-0.0233625	1.01633	down	-1.11563	-0.157852	1.11563	down	-1.0031	-0.00446192	1.0031	down	-1.03625	-0.051376	1.03625	down	-1.00399	-0.00574303	1.00399	down	1.0593	0.0831138	1.0593	up	43.6625	47.4131	42.0252	36.9628	40.5994	41.6409	41.7662	46.4023	42.7616	38.8388	38.3759	42.0376	37.6222	40.7678	40.3658	43.4609	43.2444	39.6271	0.0662279
17217625	0.722948	0.30078	-1.03393	-0.0481397	1.03393	down	-1.0608	-0.0851482	1.0608	down	-1.05076	-0.0714312	1.05076	down	-1.00713	-0.010248	1.00713	down	1.11088	0.151709	1.11088	up	1.00908	0.0130434	1.00908	up	1.10037	0.137992	1.10037	up	29.1992	35.1378	31.7467	30.157	30.1263	32.4366	30.1981	29.4101	30.7237	30.2919	31.4794	29.4431	29.7691	31.6698	30.5989	30.3148	35.3166	34.9399	-0.060823
17217639	0.911701	0.782848	-1.02947	-0.0418978	1.02947	down	-1.07734	-0.107468	1.07734	down	-1.00859	-0.0123353	1.00859	down	-1.01968	-0.0281223	1.01968	down	1.05613	0.0787811	1.05613	up	-1.04079	-0.0576847	1.04079	down	-1.0114	-0.0163515	1.0114	down	29.5133	33.7859	29.504	28.5765	29.7059	31.7647	26.8497	32.1218	27.2799	29.2694	29.1825	33.5706	29.5693	29.9601	28.7088	29.7185	32.0362	29.1112	-0.00136614
17217651	0.922565	0.810601	1.05911	0.0828535	1.05911	up	1.01698	0.0242937	1.01698	up	-1.04601	-0.0648948	1.04601	down	-1.07434	-0.103449	1.07434	down	-1.01074	-0.0154098	1.01074	down	1.03118	0.0442993	1.03118	up	1.05247	0.0737788	1.05247	up	36.5889	31.8403	42.2362	38.1547	34.9816	43.7974	36.4603	39.6301	35.8184	37.063	32.2221	36.0007	35.3629	34.4047	38.7478	38.7046	35.5811	36.3959	0.00635576
17217666	0.869647	0.654224	1.11748	0.160253	1.11748	up	1.00678	0.00975052	1.00678	up	1.05459	0.0766778	1.05459	up	-1.00528	-0.00759888	1.00528	down	1.06432	0.0899301	1.06432	up	1.05407	0.0759761	1.05407	up	1.01607	0.0230028	1.01607	up	34.5379	30.7929	39.7841	39.8596	40.9112	36.208	31.522	34.4806	39.7259	40.4041	35.9134	34.1997	43.6896	33.6691	39.5101	38.5433	35.6789	37.8545	-0.100204
17217678	0.927664	0.82749	-1.01527	-0.0218587	1.01527	down	-1.02438	-0.0347516	1.02438	down	-1.01771	-0.0253326	1.01771	down	1.00239	0.00344706	1.00239	up	1.02934	0.0417266	1.02934	up	1.00481	0.00692097	1.00481	up	1.02265	0.0323076	1.02265	up	22.5422	23.8732	23.1537	22.7171	22.5807	23.2113	22.5409	21.9194	23.461	22.0512	23.0752	23.2313	22.4891	23.6451	22.5522	22.3029	23.8018	23.8154	-0.0224304
17217728	0.703873	0.269757	-1.00572	-0.00823498	1.00572	down	1.06763	0.094416	1.06763	up	-1.03556	-0.0504168	1.03556	down	-1.01029	-0.0147638	1.01029	down	-1.09405	-0.129679	1.09405	down	1.01919	0.027418	1.01919	up	1.01056	0.0151536	1.01056	up	59.744	54.2607	53.3859	55.3965	57.7815	53.1494	63.07	60.3142	55.3643	53.8683	56.8372	50.899	55.0763	54.3026	55.1633	57.552	52.1608	53.5743	0.116223
17217768	0.71768	0.29347	1.01125	0.0161363	1.01125	up	1.00292	0.00421063	1.00292	up	1.03237	0.0459607	1.03237	up	-1.0143	-0.0204865	1.0143	down	1.00976	0.0140098	1.00976	up	-1.03549	-0.0503109	1.03549	down	-1.01941	-0.0277403	1.01941	down	21.3045	20.9391	20.7132	20.7522	21.3916	21.5249	20.7388	21.0197	21.383	21.3617	21.581	22.0533	20.405	20.8735	21.4988	20.8501	21.5679	21.341	-0.00123549
17217771	0.565626	0.0939875	-1.13158	-0.178333	1.13158	down	-1.03451	-0.0489438	1.03451	down	-1.00549	-0.00789261	1.00549	down	1.06942	0.0968229	1.06942	up	-1.00318	-0.00458431	1.00318	down	-1.05235	-0.0736175	1.05235	down	-1.03214	-0.0456355	1.03214	down	32.1505	32.5081	34.3763	29.0748	30.6091	27.8624	31.6986	32.3441	31.6521	33.7355	32.7437	31.9959	28.2323	31.422	34.1859	32.1671	30.584	32.6731	0.00347567
17217774	0.641071	0.174542	-1.0374	-0.0529749	1.0374	down	-1.02952	-0.0419714	1.02952	down	-1.00878	-0.0126074	1.00878	down	-1.02808	-0.0399499	1.02808	down	-1.02148	-0.0306586	1.02148	down	-1.05725	-0.0803173	1.05725	down	-1.04248	-0.0600225	1.04248	down	23.9862	25.7511	25.612	23.3052	24.8713	24.4461	23.9968	24.424	24.7359	24.7073	23.9249	26.07	24.2144	23.5738	22.8444	23.9406	24.0609	23.6137	-0.00907135
17217777	0.617964	0.143137	1.01558	0.0223053	1.01558	up	1.11116	0.152062	1.11116	up	1.02012	0.0287325	1.02012	up	1.00833	0.011974	1.00833	up	-1.08471	-0.117313	1.08471	down	1.00385	0.00554689	1.00385	up	1.00418	0.00601721	1.00418	up	25.5658	25.9234	26.1551	26.202	28.3506	24.443	27.6073	28.3644	30.3694	27.0392	25.3384	26.8586	25.625	27.2412	26.667	27.1182	25.2019	27.2643	-0.0660043
17217789	0.839943	0.573493	-1.00067	-0.000963529	1.00067	down	1.00051	0.000739733	1.00051	up	1.00086	0.00123564	1.00086	up	1.00128	0.00184504	1.00128	up	1.0217	0.0309656	1.0217	up	-1.00025	-0.000354131	1.00025	down	1.02134	0.0304697	1.02134	up	19.9628	19.8286	20.5079	19.9812	20.0682	20.204	20.2159	19.425	20.7038	20.3664	20.1445	19.8371	19.8488	20.1684	20.3154	20.6986	20.5985	20.3372	-0.0160518
17217821	0.547619	0.0806748	1.06452	0.0902033	1.06452	up	-1.0361	-0.0511646	1.0361	down	-1.05645	-0.0792197	1.05645	down	-1.04261	-0.0602016	1.04261	down	1.00142	0.00205294	1.00142	up	1.07865	0.109221	1.07865	up	1.02109	0.030108	1.02109	up	64.8645	67.3635	67.9851	72.1354	71.5597	69.4209	65.3076	63.3787	64.5256	66.7693	64.3653	58.6239	66.383	69.3274	68.7033	66.7404	58.6917	68.4744	-0.0414438
17217825	0.956516	0.896209	-1.00827	-0.0118883	1.00827	down	1.01544	0.0221111	1.01544	up	-1.02641	-0.0376108	1.02641	down	1.01069	0.0153349	1.01069	up	-1.0142	-0.020343	1.0142	down	1.02887	0.0410574	1.02887	up	1.02767	0.039379	1.02767	up	22.8735	26.494	25.6899	25.558	24.0725	24.6865	25.137	25.7623	25.1718	24.7642	24.6936	23.5434	25.5503	25.4484	24.1158	26.3257	24.2913	24.4348	-0.125355
17217830	0.663242	0.206278	1.02265	0.0323127	1.02265	up	-1.00479	-0.0068868	1.00479	down	-1.01893	-0.0270562	1.01893	down	-1.01973	-0.028183	1.01973	down	1.03869	0.0547581	1.03869	up	1.02185	0.0311859	1.02185	up	1.05331	0.0749275	1.05331	up	19.6145	20.1146	20.1785	20.3175	20.2522	20.6926	19.9663	20.363	19.3027	19.3649	20.1451	19.2912	19.2879	20.098	20.7142	21.3073	20.419	20.2136	-0.0397053
17217836	0.843012	0.586115	-1.02771	-0.03943	1.02771	down	-1.02163	-0.0308704	1.02163	down	-1.0295	-0.0419372	1.0295	down	1.00453	0.00652647	1.00453	up	1.01157	0.0165966	1.01157	up	1.00628	0.00903368	1.00628	up	1.01936	0.0276634	1.01936	up	21.2863	20.2309	21.8288	20.5435	20.6087	20.4555	20.7627	20.7556	20.4573	20.436	20.1142	20.9592	20.3963	21.0712	20.4263	21.0301	21.3281	20.3451	0.0489535
17217840	0.735188	0.331135	1.03185	0.0452307	1.03185	up	1.04775	0.067291	1.04775	up	1.02037	0.0290879	1.02037	up	-1.03935	-0.055675	1.03935	down	1.05309	0.0746355	1.05309	up	-1.02778	-0.0395322	1.02778	down	1.08135	0.112839	1.08135	up	27.0576	26.1202	26.6861	28.3193	27.191	26.9086	25.8082	28.8435	29.1418	29.3424	26.9968	25.2937	28.6808	25.9256	24.8199	28.5413	28.1503	31.5332	-0.00354671
17217846	0.782007	0.436325	1.13341	0.180676	1.13341	up	1.13651	0.184612	1.13651	up	1.02337	0.0333253	1.02337	up	-1.04107	-0.0580624	1.04107	down	-1.00056	-0.000806808	1.00056	down	1.06384	0.0892879	1.06384	up	1.10994	0.150479	1.10994	up	20.1414	21.504	23.6221	30.1749	21.6363	22.8174	24.4161	22.6397	27.1709	22.7923	22.8821	21.0252	22.6106	23.5134	24.8332	25.9853	22.8023	25.3055	-0.182012
17217848	0.759106	0.379307	-1.04745	-0.0668764	1.04745	down	-1.06275	-0.0877996	1.06275	down	-1.05144	-0.0723647	1.05144	down	-1.00792	-0.0113784	1.00792	down	1.0164	0.0234634	1.0164	up	-1.00409	-0.00589021	1.00409	down	1.00558	0.00802851	1.00558	up	23.6373	22.2738	21.2087	21.5028	21.1412	21.3741	21.6217	21.3005	20.1993	20.5215	21.3285	21.9475	21.1409	21.5562	20.8228	20.566	21.3566	22.2394	0.147332
17217854	0.922627	0.812017	-1.05291	-0.0743852	1.05291	down	-1.02707	-0.0385305	1.02707	down	-1.05579	-0.078325	1.05579	down	-1.01931	-0.0275908	1.01931	down	1.04098	0.0579378	1.04098	up	-1.01653	-0.023651	1.01653	down	1.07009	0.0977322	1.07009	up	45.8534	37.7932	39.7592	39.4915	37.7672	39.5756	42.6684	44.2615	33.6739	38.1378	42.0444	36.5111	40.5437	38.085	36.0954	43.5394	38.8705	42.3883	0.213951
17217891	0.853053	0.609389	-1.00991	-0.0142242	1.00991	down	-1.00331	-0.00476472	1.00331	down	1.01145	0.0164186	1.01145	up	1.00664	0.00954548	1.00664	up	1.00717	0.0103014	1.00717	up	-1.01473	-0.0210973	1.01473	down	-1.00757	-0.0108819	1.00757	down	21.3838	21.2898	21.6364	21.0789	21.3271	21.2724	20.8801	21.6044	21.6204	22.0238	21.4444	21.5806	21.002	21.6239	21.4794	21.0614	21.794	21.708	-0.00525904
17217901	0.739861	0.340594	1.13467	0.182268	1.13467	up	1.0656	0.0916696	1.0656	up	1.05187	0.0729512	1.05187	up	1.02156	0.0307727	1.02156	up	1.03311	0.046988	1.03311	up	1.10197	0.14009	1.10197	up	1.0466	0.0657064	1.0466	up	49.6179	49.953	52.8074	57.3599	60.9529	54.6886	57.9939	49.8579	54.7727	54.1973	55.6137	50.5378	57.4074	58.6055	60.5876	61.2779	46.0433	61.8934	-0.153589
17217969	0.729798	0.31539	-1.14652	-0.197258	1.14652	down	-1.07775	-0.108024	1.07775	down	-1.06119	-0.0856845	1.06119	down	1.13962	0.188557	1.13962	up	-1.10017	-0.137728	1.10017	down	1.05481	0.0769836	1.05481	up	-1.11734	-0.160068	1.11734	down	96.9523	100.778	106.125	84.5918	100.761	80.7201	87.4285	104.972	90.2527	93.8896	110.435	83.6835	104.975	101.679	95.4042	91.7426	73.5883	92.1355	0.0347657
17218006	0.283833	0.0067607	1.09699	0.133545	1.09699	up	-1.01812	-0.0259061	1.01812	down	-1.04292	-0.0606222	1.04292	down	1.06822	0.0952115	1.06822	up	-1.01154	-0.016549	1.01154	down	1.22211	0.289379	1.22211	up	1.01267	0.0181672	1.01267	up	69.3957	66.2864	67.5857	76.5507	68.8858	77.828	67.9128	66.5628	65.1678	67.3774	68.5024	59.3806	80.2924	74.7375	83.3655	70.7438	60.525	66.4734	0.0249276
17218013	0.773327	0.413247	1.12701	0.172501	1.12701	up	1.10942	0.149801	1.10942	up	1.03926	0.0555534	1.03926	up	-1.00421	-0.00605567	1.00421	down	-1.09256	-0.127714	1.09256	down	1.0799	0.110892	1.0799	up	-1.02347	-0.0334667	1.02347	down	66.9515	71.849	77.5617	88.3379	75.9851	79.5677	76.6465	81.6739	81.3835	73.1039	86.8755	65.9417	75.5847	85.3779	81.7267	81.9399	66.1086	72.1143	-0.203666
17218027	0.491656	0.048587	1.18432	0.244055	1.18432	up	1.0565	0.0792979	1.0565	up	1.01204	0.0172717	1.01204	up	1.04527	0.0638725	1.04527	up	1.01571	0.0224946	1.01571	up	1.2232	0.290656	1.2232	up	1.06034	0.0845208	1.06034	up	69.5363	72.5122	69.1949	87.9696	79.0821	83.3085	83.3146	66.5956	74.1556	72.9311	79.6232	62.2791	90.295	89.1357	82.2371	82.5008	68.5648	76.2194	-0.158988
17218040	0.19008	0.00181531	-1.09381	-0.129362	1.09381	down	1.04123	0.0582871	1.04123	up	1.00764	0.0109735	1.00764	up	-1.02965	-0.042157	1.02965	down	-1.14632	-0.197008	1.14632	down	-1.13484	-0.182493	1.13484	down	-1.10933	-0.149694	1.10933	down	22.1376	23.1262	24.8321	21.0508	21.8285	21.1412	23.0983	24.702	25.1522	24.5621	22.8202	23.2046	20.5085	20.4816	21.1863	20.4035	20.7764	22.4748	-0.0109067
17218044	0.904506	0.760013	1.15973	0.213792	1.15973	up	1.10486	0.143859	1.10486	up	-1.02954	-0.0420038	1.02954	down	-1.02291	-0.0326851	1.02291	down	1.01833	0.0262119	1.01833	up	1.16725	0.223111	1.16725	up	1.15835	0.212074	1.15835	up	58.1084	54.0254	84.3995	83.5452	58.4176	84.6806	58.8795	67.9366	89.3358	59.4675	68.6641	59.4613	76.8279	76.8891	65.3655	85.7055	62.6849	70.2415	-0.233126
17218060	0.753633	0.368498	1.18613	0.246265	1.18613	up	1.01931	0.0275904	1.01931	up	1.03221	0.0457423	1.03221	up	1.12472	0.169568	1.12472	up	-1.02027	-0.0289505	1.02027	down	1.29243	0.37009	1.29243	up	-1.03319	-0.0471024	1.03319	down	79.1778	90.4432	106.691	112.524	127.5	88.869	96.6838	79.0396	105.883	110.311	113.399	67.1722	102.963	125.139	140.789	82.4303	85.2814	108.377	-0.399129
17218073	0.730114	0.315948	-1.02063	-0.0294666	1.02063	down	-1.00384	-0.00553306	1.00384	down	1.01677	0.0240005	1.01677	up	1.00029	0.000413895	1.00029	up	-1.00841	-0.0120854	1.00841	down	-1.03746	-0.0530532	1.03746	down	-1.02927	-0.041619	1.02927	down	20.2079	20.9104	20.4193	19.8753	20.0471	20.368	19.9259	21.2815	20.1143	20.6807	20.7848	21.1002	19.8334	20.4674	20.009	20.2041	20.7894	19.803	-0.00569153
17218079	0.611447	0.133786	1.03769	0.0533697	1.03769	up	1.05204	0.0731845	1.05204	up	1.03624	0.0513644	1.03624	up	1.07385	0.102789	1.07385	up	1.01069	0.0153451	1.01069	up	1.07534	0.104794	1.07534	up	1.0261	0.0371652	1.0261	up	120.48	119.501	111.814	118.677	123.177	123.049	128.904	120.614	120.561	124.693	124.884	115.032	135.24	128.11	128.563	121.069	134.16	119.144	-0.0187435
17218139	0.644292	0.177835	-1.03178	-0.0451317	1.03178	down	-1.05366	-0.0754153	1.05366	down	1.0497	0.0699789	1.0497	up	1.00638	0.00917165	1.00638	up	1.03106	0.0441314	1.03106	up	-1.07619	-0.105939	1.07619	down	-1.07271	-0.101263	1.07271	down	27.4614	24.8603	24.9296	25.0427	24.9115	24.8373	23.0433	25.4663	24.7928	26.6273	26.224	28.1913	26.067	24.4375	24.7925	24.3743	26.8878	24.3334	0.140068
17218149	0.454083	0.0352371	1.13766	0.186071	1.13766	up	1.21108	0.276289	1.21108	up	-1.00531	-0.00763941	1.00531	down	-1.01809	-0.0258625	1.01809	down	-1.02271	-0.0323906	1.02271	down	1.12338	0.167848	1.12338	up	1.19048	0.251538	1.19048	up	101.699	94.553	105.496	108.949	117.228	116.953	124.273	128.052	113.235	97.0882	109.826	93.6387	109.872	119.692	107.637	124.603	102.635	131.725	-0.11122
17218168	0.35019	0.0133768	1.09618	0.132483	1.09618	up	1.01306	0.0187174	1.01306	up	1.01964	0.0280546	1.01964	up	1.03118	0.0442951	1.03118	up	-1.06306	-0.0882246	1.06306	down	1.10859	0.148723	1.10859	up	-1.06996	-0.0975617	1.06996	down	65.8872	63.5104	66.772	75.8554	72.2589	67.1439	69.1175	63.8677	65.8075	64.3101	68.2253	67.5075	77.694	70.0521	74.1444	60.2744	59.1549	67.8182	-0.0311527
17218186	0.438063	0.0296111	-1.01394	-0.0199742	1.01394	down	-1.00469	-0.00675344	1.00469	down	-1.01418	-0.0203085	1.01418	down	1.00111	0.00160408	1.00111	up	1.01366	0.0195761	1.01366	up	1.00134	0.00193834	1.00134	up	1.02323	0.0331311	1.02323	up	20.7619	21.1232	20.9912	20.8396	20.4829	20.6892	20.6883	20.8358	21.0587	20.5821	20.7173	20.6968	20.4592	20.8616	20.7606	21.0723	21.3539	21.0115	-0.00256252
17218209	0.554304	0.0863686	1.11998	0.163467	1.11998	up	1.03445	0.0488606	1.03445	up	1.05377	0.0755645	1.05377	up	1.06342	0.0887141	1.06342	up	1.03772	0.0534207	1.03772	up	1.13023	0.176616	1.13023	up	1.01869	0.0267167	1.01869	up	64.0542	69.6309	69.698	74.0166	77.0814	76.545	78.2965	65.2114	67.3954	70.5883	75.2284	68.5011	83.3808	85.52	73.6509	78.3684	66.898	73.3475	-0.198432
17218233	0.952084	0.885898	1.00623	0.0089585	1.00623	up	1.01772	0.0253464	1.01772	up	1.01886	0.0269613	1.01886	up	-1.00743	-0.0106862	1.00743	down	1.01323	0.0189665	1.01323	up	-1.02008	-0.0286891	1.02008	down	1.0121	0.0173516	1.0121	up	25.3712	24.7509	24.3245	24.2404	24.4102	26.3001	26.2253	24.0498	25.5291	25.5319	25.2615	25.0487	23.6842	25.06	25.6434	25.3136	24.5431	26.9596	0.0120325
17218254	0.34667	0.0128774	1.15223	0.204435	1.15223	up	1.01138	0.0163317	1.01138	up	1.0555	0.0779281	1.0555	up	1.13214	0.179053	1.13214	up	1.15412	0.206787	1.15412	up	1.2359	0.30556	1.2359	up	1.10588	0.145191	1.10588	up	169.765	179.91	184.142	213.215	219.069	184.195	178.342	160.637	203.098	190.487	193.939	179.019	240.771	231.744	223.752	207.914	185.626	231.755	-0.179113
17218261	0.460722	0.038074	1.07512	0.104501	1.07512	up	1.1207	0.164404	1.1207	up	-1.0432	-0.0610204	1.0432	down	1.02403	0.0342598	1.02403	up	1.03325	0.047185	1.03325	up	1.14852	0.199782	1.14852	up	1.20799	0.27261	1.20799	up	25.1106	23.4012	23.9009	25.1844	26.1156	26.537	29.9596	25.1445	26.2422	23.3671	22.3503	23.6872	24.3022	28.0855	27.4596	25.6755	31.1885	27.232	-0.0181661
17218277	0.659886	0.201724	1.02157	0.0307886	1.02157	up	-1.12514	-0.170108	1.12514	down	-1.05987	-0.0838858	1.05987	down	1.05374	0.0755137	1.05374	up	-1.01913	-0.0273336	1.01913	down	1.14091	0.190188	1.14091	up	-1.08189	-0.113555	1.08189	down	225.04	207.429	232.52	229.855	236.902	212.506	177.426	184.238	233.115	214.867	221.38	191.657	261.224	219.869	235.728	211.517	158.743	214.409	0.050138
17218290	0.900919	0.750615	1.00253	0.00364256	1.00253	up	1.00687	0.00988213	1.00687	up	1.02398	0.0341907	1.02398	up	1.00454	0.00653092	1.00454	up	-1.01594	-0.0228175	1.01594	down	-1.01679	-0.0240172	1.01679	down	-1.0332	-0.047126	1.0332	down	20.612	20.6187	20.0767	20.4725	20.9037	20.0895	21.2132	20.3546	20.1711	21.2294	20.2209	21.3409	20.2865	20.1018	21.3708	19.6675	20.5117	20.5892	0.00841665
17218305	0.819039	0.519268	-1.01915	-0.0273655	1.01915	down	-1.01472	-0.0210881	1.01472	down	1.05846	0.08196	1.05846	up	-1.00017	-0.000249544	1.00017	down	1.02868	0.0407913	1.02868	up	-1.07891	-0.109575	1.07891	down	-1.0441	-0.0622568	1.0441	down	44.2075	40.1406	42.9236	39.8547	45.8775	39.3535	41.9102	42.8346	40.6085	43.5028	44.5007	46.6562	44.7628	39.5337	40.6399	41.9933	44.9485	42.0413	0.059001
17218321	0.719591	0.295969	1.25493	0.327606	1.25493	up	1.03	0.0426453	1.03	up	1.03867	0.0547322	1.03867	up	-1.00291	-0.0041852	1.00291	down	1.04389	0.0619702	1.04389	up	1.20471	0.268689	1.20471	up	1.03518	0.0498834	1.03518	up	33.7306	28.4318	38.649	48.5914	37.3377	40.3755	35.7199	33.102	34.2543	34.6979	37.1596	32.2121	54.3696	36.7479	36.3459	43.3817	30.5599	34.7524	-0.0952001
17218328	0.42414	0.025706	1.0545	0.0765546	1.0545	up	1.0842	0.116628	1.0842	up	1.00975	0.0139918	1.00975	up	-1.02369	-0.0337742	1.02369	down	-1.00683	-0.00982396	1.00683	down	1.02016	0.0287886	1.02016	up	1.06645	0.0928124	1.06645	up	25.6798	25.4855	27.2755	27.2579	26.8618	28.5867	28.2028	28.9302	27.8829	26.8089	26.087	26.2778	25.6118	27.4617	27.7411	28.4913	28.4028	27.5446	-0.0918803
17218345	0.587545	0.110214	1.02733	0.038905	1.02733	up	1.0054	0.0077645	1.0054	up	1.01939	0.0277025	1.01939	up	-1.00382	-0.00549698	1.00382	down	-1.00887	-0.0127362	1.00887	down	1.00396	0.00570552	1.00396	up	-1.02291	-0.0326742	1.02291	down	20.0349	19.7287	20.8125	20.7734	20.4957	20.9495	20.2975	20.305	20.285	20.5861	20.6185	20.5303	20.583	20.7735	20.6234	19.7941	20.5618	20.0042	-0.0363512
17218349	0.619627	0.146018	-1.08514	-0.117877	1.08514	down	-1.09858	-0.135635	1.09858	down	-1.04747	-0.0669127	1.04747	down	-1.072	-0.100312	1.072	down	1.04043	0.0571756	1.04043	up	-1.11055	-0.151276	1.11055	down	-1.00804	-0.0115471	1.00804	down	874.481	839.877	907.437	799.854	856.098	761.721	723.694	852.302	814.974	862.266	861.552	780.607	784.513	696.682	774.648	845.437	774.076	865.092	0.0799608
17218361	0.627199	0.153642	-1.08835	-0.122142	1.08835	down	1.03668	0.0519708	1.03668	up	1.04194	0.0592755	1.04194	up	-1.01326	-0.0190088	1.01326	down	-1.00043	-0.000617821	1.00043	down	-1.14904	-0.200426	1.14904	down	-1.00551	-0.00792249	1.00551	down	42.0742	32.0804	36.6793	30.6274	34.8826	35.9461	37.4573	38.6932	38.0574	37.4559	39.9829	37.3949	33.8305	30.7408	35.4961	39.9218	35.4495	38.9254	0.184031
17218363	0.707275	0.277639	-1.0266	-0.0378723	1.0266	down	-1.04124	-0.0583042	1.04124	down	-1.02549	-0.0363143	1.02549	down	1.03098	0.0440173	1.03098	up	1.02732	0.0388873	1.02732	up	1.02987	0.0424593	1.02987	up	1.01178	0.0168975	1.01178	up	22.1384	22.0951	21.7124	21.1532	20.7733	22.3392	20.9014	21.3956	21.0377	20.897	21.1841	22.2465	21.7796	22.3988	22.0509	21.0629	22.0776	21.9355	0.0258017
17218366	0.659886	0.201865	-1.0736	-0.102462	1.0736	down	-1.00695	-0.00998688	1.00695	down	-1.05757	-0.0807584	1.05757	down	1.01207	0.0173054	1.01207	up	-1.05427	-0.0762389	1.05427	down	-1.00305	-0.0043985	1.00305	down	-1.0038	-0.00546742	1.0038	down	129.684	119.344	123.711	112.506	117.541	117.003	120.999	130.86	118.437	122.609	115.789	114.017	123.155	111.99	116.295	115.16	114.966	120.88	0.136357
17218377	0.973415	0.939421	-1.04255	-0.0601168	1.04255	down	-1.01908	-0.027264	1.01908	down	-1.03532	-0.0500716	1.03532	down	1.04055	0.0573411	1.04055	up	-1.00544	-0.00783221	1.00544	down	1.03333	0.0472959	1.03333	up	1.01043	0.0149754	1.01043	up	56.3369	57.4505	53.1837	59.593	49.1737	51.8378	55.5704	56.6822	51.6361	54.5132	54.2077	52.4909	56.4353	56.0958	54.0601	58.2046	49.4496	55.5969	0.0336199
17218393	0.398908	0.0213435	1.06539	0.0913758	1.06539	up	-1.00121	-0.00174983	1.00121	down	1.02177	0.0310678	1.02177	up	1.09131	0.126063	1.09131	up	1.00935	0.0134327	1.00935	up	1.1379	0.186371	1.1379	up	-1.01353	-0.019385	1.01353	down	38.4238	38.9861	38.6959	44.3043	41.7639	37.8833	38.7503	37.6665	39.5698	39.1063	41.7942	37.8328	44.8141	47.7507	42.5743	37.2798	38.6408	41.2293	-0.0231805
17218412	0.977417	0.948477	1.0064	0.00919946	1.0064	up	1.00149	0.00214767	1.00149	up	1.01327	0.019025	1.01327	up	-1.01392	-0.019949	1.01392	down	1.01619	0.023174	1.01619	up	-1.02085	-0.0297745	1.02085	down	1.00437	0.00629663	1.00437	up	20.5703	20.4228	21.3092	19.9046	20.8808	21.9548	19.9371	20.6188	21.8744	20.7773	20.5675	21.7939	20.9216	20.7062	20.2079	20.9681	21.6939	20.7441	-0.0132923
17218423	0.485064	0.0465364	1.01626	0.0232757	1.01626	up	1.07973	0.110667	1.07973	up	1.03205	0.0455159	1.03205	up	1.01472	0.021084	1.01472	up	-1.07414	-0.103187	1.07414	down	-1.0008	-0.00115617	1.0008	down	-1.02671	-0.0380354	1.02671	down	22.4239	22.0312	21.5695	22.9269	21.3549	22.8437	24.4276	24.2278	22.664	22.6687	22.9066	22.5583	23.166	22.3085	22.6114	22.3314	21.7321	22.3011	-0.0103154
17218430	0.282715	0.00643905	-1.13405	-0.18149	1.13405	down	-1.14201	-0.19158	1.14201	down	-1.04141	-0.0585343	1.04141	down	1.04133	0.058428	1.04133	up	1.04265	0.0602587	1.04265	up	-1.04574	-0.0645277	1.04574	down	-1.05175	-0.0727873	1.05175	down	72.823	66.458	67.7756	59.1459	63.687	59.7052	62.3177	60.6563	58.2622	63.7067	68.3978	66.6499	64.4205	64.2966	61.3113	63.6485	60.7127	64.599	0.193171
17218446	0.833582	0.557972	-1.00999	-0.0143431	1.00999	down	1.00302	0.00435305	1.00302	up	1.008	0.0114905	1.008	up	-1.01886	-0.0269607	1.01886	down	-1.01362	-0.0195174	1.01362	down	-1.03727	-0.0527943	1.03727	down	-1.01865	-0.0266549	1.01865	down	21.3781	20.7408	20.8552	20.1537	21.0733	21.1333	20.5201	20.6459	22.0255	20.4252	21.6509	21.4162	20.6497	20.083	20.4628	20.5346	20.9318	20.8459	0.0400205
17218449	0.741603	0.343713	-1.00276	-0.00398111	1.00276	down	-1.01057	-0.0151695	1.01057	down	-1.01939	-0.0277019	1.01939	down	1.00444	0.00638755	1.00444	up	-1.00348	-0.00500981	1.00348	down	1.02109	0.0301083	1.02109	up	1.00523	0.00752258	1.00523	up	20.5603	20.7945	21.0484	21.061	20.7704	20.4021	20.5948	20.636	20.5169	20.5103	20.4646	20.2396	20.6887	21.3039	20.5199	20.5569	20.2286	20.7514	-0.00121212
17218460	0.432169	0.0272615	-1.08568	-0.1186	1.08568	down	-1.08457	-0.117128	1.08457	down	-1.12234	-0.166505	1.12234	down	1.00558	0.00802739	1.00558	up	1.02391	0.0340891	1.02391	up	1.03953	0.0559324	1.03953	up	1.05956	0.0834664	1.05956	up	25.6484	24.4175	22.8763	21.948	22.8346	22.3386	22.5198	21.9461	22.7221	20.8792	22.1712	21.8916	22.5807	22.5804	22.3266	22.3357	24.1449	22.3528	0.193043
17218465	0.19008	0.00193123	1.03701	0.0524332	1.03701	up	1.2405	0.310923	1.2405	up	1.05225	0.0734825	1.05225	up	1.04477	0.0631787	1.04477	up	1.03728	0.0528102	1.03728	up	1.02963	0.0421294	1.02963	up	1.22285	0.290251	1.22285	up	26.021	26.4241	27.6516	27.4155	29.3022	26.3936	35.1782	31.9701	32.2714	27.8612	27.4808	28.9319	30.3985	27.495	28.9298	29.7901	37.0737	36.6767	-0.152931
17218479	0.815362	0.512427	-1.00311	-0.0044837	1.00311	down	-1.03357	-0.0476298	1.03357	down	-1.02032	-0.0290227	1.02032	down	-1.02164	-0.03089	1.02164	down	1.02935	0.0417341	1.02935	up	-1.00441	-0.00635099	1.00441	down	1.01616	0.0231269	1.01616	up	22.0029	22.4203	22.2115	21.9345	22.2449	22.248	21.3258	20.7005	22.4801	21.3421	22.1209	21.8499	20.9455	21.8485	22.2455	21.7341	21.9488	22.6894	0.00177908
17218514	0.82665	0.539724	1.03616	0.0512465	1.03616	up	1.01312	0.0188088	1.01312	up	1.0322	0.0457222	1.0322	up	1.02565	0.0365445	1.02565	up	-1.06635	-0.0926755	1.06635	down	1.02959	0.0420688	1.02959	up	-1.08643	-0.119589	1.08643	down	251.82	236.425	274.413	264.445	262.448	261.872	260.991	251.877	258.44	263.591	283.358	240.554	289.322	260.446	260.239	265.716	210.173	250.891	-0.0501003
17218543	0.519229	0.0618135	1.09028	0.124698	1.09028	up	1.05243	0.0737286	1.05243	up	-1.01247	-0.0178852	1.01247	down	1.07246	0.100922	1.07246	up	1.02289	0.0326525	1.02289	up	1.18386	0.243504	1.18386	up	1.08995	0.124266	1.08995	up	104.176	120.635	111.227	119.484	122.136	124.14	115.086	122.242	115.822	110.556	122.825	99.1807	138.912	131.054	122.749	125.968	116.082	119.261	-0.204712
17218565	0.909276	0.778053	-1.06679	-0.0932752	1.06679	down	-1.01104	-0.0158421	1.01104	down	-1.06703	-0.0936035	1.06703	down	1.04149	0.0586445	1.04149	up	-1.02178	-0.0310844	1.02178	down	1.04172	0.0589727	1.04172	up	1.03288	0.046677	1.03288	up	28.9583	25.2233	25.1015	25.6152	24.4299	24.1334	28.6224	26.3219	23.5475	25.5209	24.1848	24.4514	26.2483	25.2852	25.706	25.238	28.1631	23.397	0.197031
17218568	0.663242	0.206204	1.09668	0.133144	1.09668	up	1.06235	0.0872528	1.06235	up	1.04987	0.0702143	1.04987	up	1.08144	0.112956	1.08144	up	-1.05705	-0.0800392	1.05705	down	1.12966	0.175886	1.12966	up	-1.04464	-0.0630007	1.04464	down	180.935	179.619	195.483	187.846	228.025	195.634	207.176	191.906	191.582	205.801	201.531	177.258	246.623	201.893	212.854	179.356	172.438	208.522	-0.112127
17218594	0.99091	0.981345	-1.03566	-0.0505567	1.03566	down	-1.02377	-0.0338926	1.02377	down	-1.01938	-0.0276928	1.01938	down	1.01951	0.0278757	1.01951	up	-1.0267	-0.0380142	1.0267	down	1.00348	0.00501188	1.00348	up	-1.03112	-0.0442141	1.03112	down	33.884	28.4129	29.2785	27.4757	29.3541	31.4618	32.2226	27.8244	29.2998	28.5815	32.4294	28.7095	32.4957	31.7233	26.0838	29.4815	29.173	28.222	0.210237
17218598	0.920868	0.80598	1.00313	0.00450452	1.00313	up	-1.02644	-0.0376557	1.02644	down	-1.01766	-0.0252555	1.01766	down	-1.00108	-0.00155958	1.00108	down	1.02049	0.0292562	1.02049	up	1.01974	0.0282005	1.01974	up	1.01175	0.016856	1.01175	up	23.3327	23.0951	22.9307	23.2108	23.4392	22.9265	22.0882	21.9041	23.6162	21.5823	22.3582	24.2973	23.1979	22.9605	23.3417	22.9129	22.9869	23.0545	0.0194221
17218607	0.770135	0.403796	1.04958	0.0698174	1.04958	up	1.05782	0.0810997	1.05782	up	1.04318	0.0609864	1.04318	up	-1.06342	-0.0887152	1.06342	down	-1.0289	-0.0411032	1.0289	down	-1.05693	-0.0798842	1.05693	down	-1.01466	-0.0209899	1.01466	down	21.5513	22.3716	23.2995	22.3662	22.5848	25.7135	23.3335	24.801	22.9779	22.856	24.7414	22.5512	21.4557	22.3615	22.5117	22.8298	23.3578	22.893	-0.0839658
17218618	0.652178	0.189995	-1.08384	-0.116149	1.08384	down	1.03072	0.0436524	1.03072	up	-1.12651	-0.171863	1.12651	down	1.03073	0.0436672	1.03073	up	-1.11254	-0.153862	1.11254	down	1.07131	0.0993813	1.07131	up	1.04366	0.0616528	1.04366	up	29.9902	24.7783	24.7127	24.6926	24.5758	23.7686	30.1428	27.2739	24.4604	24.7958	21.8534	23.7065	26.6724	23.9168	24.7599	24.5179	24.541	24.2697	0.283834
17218620	0.794176	0.461275	1.10009	0.137625	1.10009	up	1.05762	0.0808169	1.05762	up	1.01313	0.018816	1.01313	up	-1.00609	-0.00876427	1.00609	down	1.01194	0.0171251	1.01194	up	1.07926	0.110044	1.07926	up	1.05638	0.079126	1.05638	up	133.348	127.112	129.314	142.545	140.95	145.241	135.713	140.114	136.365	129.309	149.694	117.755	144.525	143.609	138.06	153.699	123.964	141.028	-0.0607467
17218653	0.634913	0.166084	1.01809	0.0258622	1.01809	up	1.00118	0.00170787	1.00118	up	-1.06217	-0.0870163	1.06217	down	1.014	0.0200574	1.014	up	1.00116	0.00167386	1.00116	up	1.09652	0.132936	1.09652	up	1.06466	0.090398	1.06466	up	28.0444	26.9285	25.1161	27.7189	26.3683	27.3848	28.6608	26.1583	25.3896	25.6613	25.5044	24.1843	27.6738	28.0116	26.92	26.5453	27.0561	26.5958	0.0677748
17218680	0.665647	0.208518	1.17657	0.234591	1.17657	up	1.48025	0.565841	1.48025	up	1.28996	0.367326	1.28996	up	1.14237	0.19203	1.14237	up	-1.27798	-0.353867	1.27798	down	1.04196	0.059296	1.04196	up	-1.11369	-0.155352	1.11369	down	374.981	290.837	319.255	448.359	283.252	446.533	586.255	520.137	370.337	477.777	417.322	374.825	533.716	391.824	404.271	340.739	413.959	383.573	-0.085948
17218694	0.876777	0.674095	1.17042	0.227032	1.17042	up	-1.01951	-0.0278831	1.01951	down	1.07096	0.098904	1.07096	up	-1.04922	-0.0693165	1.04922	down	1.06528	0.091235	1.06528	up	1.04161	0.0588113	1.04161	up	-1.02495	-0.035552	1.02495	down	62.3981	65.8763	89.2281	87.3911	86.331	77.9469	59.7204	71.3159	81.2668	82.3022	79.5447	68.8176	80.1458	76.3522	83.2015	83.1832	58.0387	86.6686	-0.355694
17218701	0.636051	0.16702	1.01647	0.0235731	1.01647	up	1.03829	0.0542056	1.03829	up	1.0402	0.056866	1.0402	up	-1.00746	-0.0107195	1.00746	down	-1.00762	-0.0109501	1.00762	down	-1.03098	-0.0440124	1.03098	down	-1.00948	-0.0136105	1.00948	down	19.4625	19.7533	20.2106	20.2761	20.3597	19.7675	20.5212	20.0501	21.1374	20.2405	20.838	20.7346	19.6087	20.5129	19.8403	20.3769	20.0514	20.8065	-0.0578165
17218713	0.687705	0.23732	-1.02464	-0.0351195	1.02464	down	-1.02122	-0.0302995	1.02122	down	1.00006	8.07457e-05	1.00006	up	-1.00945	-0.0135625	1.00945	down	-1.036	-0.0510292	1.036	down	-1.03438	-0.0487628	1.03438	down	-1.05805	-0.0814095	1.05805	down	27.0112	25.8744	27.855	26.1553	26.3608	26.2472	25.9873	26.9669	26.0833	27.2743	27.1676	26.2776	26.2708	27.0868	24.7243	24.9402	25.0785	26.2827	0.0399113
17218722	0.729359	0.312482	-1.03706	-0.0524985	1.03706	down	-1.00396	-0.00570186	1.00396	down	-1.03608	-0.0511368	1.03608	down	1.01928	0.0275561	1.01928	up	-1.02167	-0.0309232	1.02167	down	1.01832	0.0261944	1.01832	up	1.01011	0.0145117	1.01011	up	22.2991	22.1053	22.3807	21.4048	21.0655	21.9362	21.2032	22.5092	22.8427	22.0446	21.0626	21.363	22.0048	21.7796	21.8557	21.7766	22.2187	21.1286	0.0263214
17218727	0.914809	0.790457	1.00181	0.00261482	1.00181	up	-1.00546	-0.00784874	1.00546	down	1.00133	0.001918	1.00133	up	1.00891	0.0128001	1.00891	up	1.01079	0.0154839	1.01079	up	1.0094	0.0134969	1.0094	up	1.00397	0.00571712	1.00397	up	21.2033	20.75	20.7295	20.7187	20.9004	21.1766	20.3169	21.2595	20.7737	20.9467	21.0259	20.791	21.0303	21.4147	20.911	20.7403	21.085	21.1895	0.0187979
17218733	0.733385	0.327097	-1.10423	-0.143037	1.10423	down	-1.07895	-0.109631	1.07895	down	-1.04658	-0.0656877	1.04658	down	1.01786	0.0255372	1.01786	up	1.06602	0.0922343	1.06602	up	-1.03657	-0.0518118	1.03657	down	1.03404	0.0482906	1.03404	up	25.1122	27.5676	27.6188	23.3585	25.2184	24.1075	24.3443	23.9575	26.1002	25.0602	24.3923	27.2853	25.109	23.5929	25.2793	24.2444	25.6513	29.6523	9.20296e-05
17218736	0.80185	0.477854	1.02947	0.0418965	1.02947	up	1.03027	0.0430215	1.03027	up	-1.00471	-0.0067811	1.00471	down	1.00225	0.00324837	1.00225	up	-1.06004	-0.0841136	1.06004	down	1.03665	0.051926	1.03665	up	-1.02407	-0.034311	1.02407	down	30.6526	29.122	31.3299	31.7803	30.4878	31.4919	33.7658	30.3024	29.8914	29.9672	32.001	28.7551	32.6588	31.0224	30.3209	29.5353	28.8071	30.1785	0.0117369
17218752	0.19008	0.00179855	-1.17411	-0.231567	1.17411	down	1.19593	0.258133	1.19593	up	-1.05917	-0.0829298	1.05917	down	-1.00464	-0.00668097	1.00464	down	1.06771	0.0945139	1.06771	up	-1.11367	-0.155318	1.11367	down	1.35245	0.435577	1.35245	up	24.5277	24.0814	31.1363	24.1787	20.9863	22.3929	29.0663	34.7268	31.165	25.7237	27.9469	21.5301	21.5225	23.2572	22.387	38.3314	29.8801	33.4303	-0.0343423
17218760	0.455396	0.0356643	-1.06609	-0.0923301	1.06609	down	-1.04913	-0.0691981	1.04913	down	1.0178	0.0254607	1.0178	up	-1.01919	-0.0274243	1.01919	down	-1.02021	-0.0288623	1.02021	down	-1.1059	-0.145215	1.1059	down	-1.08939	-0.123521	1.08939	down	23.6747	24.6735	24.2491	23.1729	22.433	22.4886	22.914	22.946	23.3298	22.7224	25.1535	26.1308	22.3379	22.3716	22.0965	22.2304	23.8759	21.7644	0.0461111
17218765	0.719418	0.295768	1.03292	0.0467335	1.03292	up	-1.04992	-0.0702805	1.04992	down	-1.01742	-0.0249114	1.01742	down	-1.00411	-0.00591405	1.00411	down	1.0465	0.0655734	1.0465	up	1.04662	0.0657309	1.04662	up	1.0141	0.0202042	1.0141	up	181.377	175.286	184.221	192.055	183.276	183.376	166.971	165.634	182.981	172.576	183.268	175.834	180.363	190.759	185.31	192.962	166.304	180.736	-0.00635195
17218790	0.705606	0.273891	-1.0004	-0.000583332	1.0004	down	-1.02819	-0.0401093	1.02819	down	-1.01479	-0.0211854	1.01479	down	1.02261	0.0322569	1.02261	up	-1.03769	-0.0533779	1.03769	down	1.03732	0.052859	1.03732	up	-1.05139	-0.0723019	1.05139	down	34.0539	34.2454	35.5673	37.4666	33.4707	33.0358	34.0689	33.3631	33.5716	34.7232	35.1565	32.5133	37.676	34.7976	33.7916	32.5665	33.1656	31.6179	0.00557709
17218813	0.733827	0.328849	1.03158	0.0448581	1.03158	up	1.0121	0.0173457	1.0121	up	-1.01052	-0.0150921	1.01052	down	-1.03511	-0.0497848	1.03511	down	-1.01721	-0.0246135	1.01721	down	1.00707	0.0101654	1.00707	up	1.00544	0.00782426	1.00544	up	22.3903	21.9036	21.1864	23.295	22.77	21.5039	22.2049	22.071	21.9798	22.1018	21.0943	21.5977	21.9911	21.4976	21.7543	21.5359	21.8413	21.7583	0.0337563
17218820	0.790571	0.453588	1.02125	0.0303413	1.02125	up	1.00594	0.00855064	1.00594	up	1.02176	0.0310596	1.02176	up	1.01689	0.0241591	1.01689	up	-1.01684	-0.0240938	1.01684	down	1.01638	0.0234408	1.01638	up	-1.03283	-0.0466027	1.03283	down	20.2212	20.5587	20.1231	20.3511	20.8561	20.993	20.0154	20.7416	20.5121	20.6728	20.5775	20.9775	20.1417	22.6515	20.5363	20.6529	19.9973	19.6113	-0.023097
17218835	0.533846	0.0710788	1.10598	0.145327	1.10598	up	1.04112	0.0581296	1.04112	up	1.03873	0.0548239	1.03873	up	1.06903	0.0962973	1.06903	up	1.01249	0.0179135	1.01249	up	1.13824	0.1868	1.13824	up	1.01482	0.0212193	1.01482	up	20.8235	20.4113	20.0225	23.2572	22.0814	22.4181	20.784	22.3125	20.7092	20.5687	20.7227	22.3768	22.0852	28.1396	22.6324	21.7723	21.2203	21.5755	-0.0577312
17218845	0.349191	0.0130911	1.02318	0.0330559	1.02318	up	1.01306	0.018719	1.01306	up	1.00366	0.00527446	1.00366	up	1.14446	0.194666	1.14446	up	1.00413	0.0059425	1.00413	up	1.16671	0.222447	1.16671	up	1.01353	0.0193871	1.01353	up	20.7486	20.8355	20.7507	21.2106	20.8266	21.7523	20.55	21.614	20.9983	21.258	19.8284	21.5169	21.7512	26.6757	24.8245	20.8142	21.2369	21.3623	-0.0326681
17218861	0.686279	0.235847	1.0483	0.0680564	1.0483	up	-1.04223	-0.0596749	1.04223	down	-1.02967	-0.0421844	1.02967	down	-1.06524	-0.0911754	1.06524	down	1.03541	0.0502019	1.03541	up	1.0133	0.0190654	1.0133	up	1.02293	0.0327114	1.02293	up	23.1974	21.3717	21.038	22.6239	24.7698	21.4414	20.9724	21.1435	20.7762	20.8152	21.2971	21.5519	22.3343	21.1476	21.0461	22.3558	20.9072	21.8798	0.120781
17218889	0.793944	0.459981	-1.00851	-0.0122209	1.00851	down	-1.03153	-0.0447884	1.03153	down	1.03009	0.0427753	1.03009	up	1.08404	0.116418	1.08404	up	-1.00171	-0.0024654	1.00171	down	1.04349	0.0614216	1.04349	up	-1.06439	-0.0900291	1.06439	down	37.6416	33.2527	37.5341	36.16	37.4656	33.8082	32.6897	34.3739	38.0919	37.1905	39.5016	34.9545	36.7223	40.2675	39.458	34.4688	31.9522	38.665	0.0265322
17218899	0.997549	0.995421	-1.00393	-0.00565513	1.00393	down	1.01725	0.024677	1.01725	up	1.01363	0.0195282	1.01363	up	1.02497	0.035576	1.02497	up	-1.01524	-0.0218177	1.01524	down	1.00723	0.0103927	1.00723	up	-1.01162	-0.016669	1.01162	down	35.1718	37.6676	36.5247	37.6011	35.8917	35.4363	39.1729	36.4888	35.6361	32.3924	37.5215	41.4632	39.153	37.3725	35.1928	36.8158	38.4103	34.4232	-0.0601773
17218907	0.970129	0.932172	-1.01663	-0.0237891	1.01663	down	1.01116	0.0160112	1.01116	up	-1.00195	-0.00280619	1.00195	down	-1.04847	-0.0682907	1.04847	down	-1.0554	-0.0777855	1.0554	down	-1.06383	-0.0892736	1.06383	down	-1.04172	-0.0589681	1.04172	down	56.8675	50.9873	52.2852	53.1525	53.3718	50.8611	52.6887	55.8365	53.2756	52.4774	55.5641	51.6896	45.4441	50.2999	54.765	57.0312	40.0375	58.3898	0.103787
17218923	0.658909	0.200786	-1.01844	-0.0263613	1.01844	down	-1.00535	-0.00769138	1.00535	down	-1.00901	-0.0129439	1.00901	down	-1.01439	-0.0206119	1.01439	down	-1.00702	-0.010095	1.00702	down	-1.02387	-0.0340293	1.02387	down	-1.00336	-0.00484244	1.00336	down	20.3684	20.0388	20.6179	20.0359	19.664	20.2201	20.3551	20.0888	20.2534	19.8518	20.1773	20.4513	19.6443	19.4622	19.9628	19.6888	20.5936	20.0013	0.0217366
17218927	0.793989	0.460341	1.0046	0.00662057	1.0046	up	-1.00368	-0.00529909	1.00368	down	1.01921	0.0274448	1.01921	up	1.02432	0.0346632	1.02432	up	1.03154	0.0447997	1.03154	up	1.00964	0.0138389	1.00964	up	1.00839	0.0120557	1.00839	up	20.7132	20.5626	21.0257	20.7435	20.4026	21.453	20.1078	21.0674	20.9081	20.9454	21.0135	21.5414	20.7983	21.6267	21.694	20.8978	22.296	20.8652	-0.0147953
17218933	0.784954	0.44289	1.00069	0.000992139	1.00069	up	1.00158	0.00227308	1.00158	up	-1.02534	-0.0361047	1.02534	down	1.00553	0.00795205	1.00553	up	1.01281	0.0183578	1.01281	up	1.03172	0.0450489	1.03172	up	1.04011	0.0567355	1.04011	up	20.214	20.4314	20.2206	20.8295	20.182	19.9065	19.9708	20.1243	20.8776	19.9281	20.2008	19.2443	21.0187	19.8577	20.3838	20.7449	20.0826	20.9239	0.000469685
17218942	0.588893	0.111217	1.05231	0.0735607	1.05231	up	1.02205	0.0314692	1.02205	up	1.14768	0.198716	1.14768	up	1.02522	0.0359381	1.02522	up	-1.18014	-0.238962	1.18014	down	-1.06379	-0.0892175	1.06379	down	-1.3252	-0.406209	1.3252	down	59.8392	64.7978	54.8715	61.6891	66.9002	60.0744	67.6472	57.9931	57.901	63.0453	72.3011	70.5593	64.8534	70.7854	58.1974	60.4025	41.5632	55.0484	-0.0287194
17218955	0.876777	0.673769	1.04502	0.063537	1.04502	up	1.03641	0.0515973	1.03641	up	1.00262	0.00377098	1.00262	up	1.02052	0.0293055	1.02052	up	-1.01402	-0.0200796	1.01402	down	1.06369	0.0890714	1.06369	up	1.01942	0.0277467	1.01942	up	23.0344	24.1322	24.3026	25.3524	24.3972	24.9257	25.4454	24.4502	24.1731	23.758	25.9231	22.1074	27.4623	25.323	23.5624	25.4601	22.8198	24.8267	-0.0844884
17219005	0.533846	0.071015	1.27319	0.348448	1.27319	up	1.27577	0.351372	1.27577	up	1.05825	0.0816777	1.05825	up	1.03765	0.0533231	1.03765	up	1.04538	0.0640322	1.04538	up	1.24841	0.320094	1.24841	up	1.26026	0.333726	1.26026	up	60.5542	60.2919	79.0698	100.413	78.5072	75.5778	85.7146	75.7156	92.3621	75.3773	80.0083	56.7284	86.8338	83.7085	91.5781	84.3068	83.6519	97.1007	-0.434048
17219011	0.738913	0.33735	-1.01616	-0.0231233	1.01616	down	-1.03393	-0.0481408	1.03393	down	-1.02834	-0.0403228	1.02834	down	-1.01579	-0.0226062	1.01579	down	1.04389	0.0619656	1.04389	up	-1.00375	-0.0054067	1.00375	down	1.03825	0.0541476	1.03825	up	21.6045	23.4213	22.4163	21.7884	22.3294	22.2196	21.4061	21.5771	22.2184	21.535	21.6088	22.4144	21.7685	21.8001	21.7338	21.8685	23.7823	22.4457	-0.0152602
17219039	0.845134	0.591869	-1.0293	-0.0416617	1.0293	down	-1.06784	-0.0946943	1.06784	down	-1.02124	-0.0303214	1.02124	down	-1.00962	-0.0138067	1.00962	down	1.02896	0.0411855	1.02896	up	-1.01758	-0.025147	1.01758	down	-1.0162	-0.0231873	1.0162	down	28.3205	25.5414	25.6732	26.2431	26.0758	24.8855	23.9311	25.4925	24.9996	25.828	24.9217	27.0878	27.2533	25.0494	24.239	25.6131	24.9805	25.968	0.146988
17219053	0.769906	0.403421	1.04386	0.0619225	1.04386	up	1.03575	0.0506732	1.03575	up	1.0072	0.0103509	1.0072	up	1.10496	0.143992	1.10496	up	1.00648	0.00932487	1.00648	up	1.14517	0.195564	1.14517	up	1.03501	0.0496472	1.03501	up	85.4715	85.2974	85.8895	101.85	85.9807	81.3312	87.9065	84.3642	93.8167	84.8314	90.5061	83.3318	107.939	98.0791	90.7617	103.343	82.0634	83.6467	-0.00780249
17219067	0.764171	0.389874	1.02022	0.0288793	1.02022	up	1.06077	0.0851169	1.06077	up	1.07371	0.102603	1.07371	up	-1.00867	-0.0124502	1.00867	down	-1.09363	-0.12912	1.09363	down	-1.06155	-0.0861742	1.06155	down	-1.10696	-0.146607	1.10696	down	62.4513	64.4791	62.7325	65.3499	62.7818	65.3816	72.1703	69.87	59.796	65.2234	68.654	69.8304	64.5401	62.8514	64.4385	66.154	54.7381	63.6602	-0.0467815
17219079	0.866873	0.647637	-1.00074	-0.00106208	1.00074	down	-1.04689	-0.066107	1.04689	down	-1.00247	-0.00356166	1.00247	down	-1.07091	-0.098841	1.07091	down	1.04742	0.0668364	1.04742	up	-1.06906	-0.0963414	1.06906	down	1.00298	0.00429106	1.00298	up	30.9393	31.5438	36.7582	34.0322	32.9158	31.9539	29.3954	31.5428	33.7209	31.7395	32.7066	34.3026	30.3747	30.2393	31.7302	34.8323	29.8675	34.5347	-0.0416965
17219086	0.759243	0.379732	1.1158	0.158072	1.1158	up	1.12981	0.176078	1.12981	up	1.02895	0.0411674	1.02895	up	-1.01777	-0.0254178	1.01777	down	1.00272	0.0039258	1.00272	up	1.06547	0.0914871	1.06547	up	1.10102	0.138837	1.10102	up	58.5958	53.901	61.6514	75.7884	62.1514	57.4256	72.433	60.7459	63.8216	62.5039	60.1383	56.4321	68.4243	58.7561	63.8178	67.6886	63.7027	65.6587	-0.0890698
17219096	0.980432	0.955798	1.04113	0.0581466	1.04113	up	-1.04132	-0.0584149	1.04132	down	1.02041	0.029144	1.02041	up	-1.07496	-0.104285	1.07496	down	1.06627	0.0925757	1.06627	up	-1.05357	-0.0752819	1.05357	down	1.00348	0.0050168	1.00348	up	67.8763	49.89	69.5377	59.1441	66.0641	68.0122	64.8644	64.2989	50.0021	63.8129	67.0739	58.4533	54.4541	61.6247	63.7529	71.2629	53.996	65.7018	0.0835876
17219110	0.619627	0.14616	1.02548	0.0363024	1.02548	up	-1.0102	-0.014647	1.0102	down	-1.00976	-0.0140098	1.00976	down	1.00552	0.00794872	1.00552	up	1.04202	0.0593864	1.04202	up	1.04121	0.0582609	1.04121	up	1.04156	0.0587492	1.04156	up	22.1385	21.9501	22.0936	23.518	22.6361	21.7486	21.6097	21.826	22.0801	22.4722	21.1136	21.9781	22.4614	23.1392	22.6478	22.5365	23.4084	22.3355	-0.00639248
17219127	0.696653	0.253897	1.01427	0.020438	1.01427	up	-1.00407	-0.00585461	1.00407	down	1.02403	0.0342522	1.02403	up	1.00887	0.0127419	1.00887	up	1.01144	0.0164064	1.01144	up	-1.00074	-0.00107225	1.00074	down	-1.01656	-0.0237004	1.01656	down	20.1301	20.157	20.4798	20.4532	21.1507	20.0433	19.8995	20.2473	20.3752	20.3542	20.9627	20.9137	20.827	20.7958	20.557	20.0471	20.4166	20.7536	-0.0216794
17219139	0.430498	0.0265748	1.08477	0.117388	1.08477	up	1.32584	0.406906	1.32584	up	1.04833	0.0680965	1.04833	up	-1.00886	-0.0127266	1.00886	down	1.03868	0.0547563	1.03868	up	1.02567	0.036565	1.02567	up	1.31364	0.393566	1.31364	up	138.914	144.048	177.297	174.784	188.049	137.782	190.873	179.783	240.953	170.407	168.318	142.506	171.728	158.993	161.53	226.159	203.613	201.213	-0.318663
17219148	0.252049	0.0047565	1.17175	0.228659	1.17175	up	1.15783	0.211429	1.15783	up	-1.07831	-0.108767	1.07831	down	-1.00773	-0.011106	1.00773	down	1.05362	0.0753609	1.05362	up	1.25381	0.32632	1.25381	up	1.31545	0.395557	1.31545	up	37.077	38.9751	33.4999	45.5994	40.5426	42.1274	45.113	39.5265	42.139	31.4964	37.6638	32.548	39.0979	43.5117	44.7349	42.4939	48.7249	42.4477	-0.156575
17219156	0.965623	0.918949	-1.01265	-0.018133	1.01265	down	-1.01219	-0.0174872	1.01219	down	-1.0053	-0.00762765	1.0053	down	1.01474	0.0211101	1.01474	up	1.0056	0.0080622	1.0056	up	1.00738	0.0106047	1.00738	up	-1.00125	-0.00179736	1.00125	down	20.8966	20.6069	20.6491	20.1267	21.047	20.2139	20.8652	20.8082	19.7488	20.7781	20.719	20.3295	20.2447	20.8261	21.2207	20.7772	20.5093	20.4617	0.0147481
17219160	0.806347	0.487691	1.03552	0.0503565	1.03552	up	1.01435	0.0205615	1.01435	up	1.05916	0.0829266	1.05916	up	-1.01851	-0.026456	1.01851	down	1.013	0.0186308	1.013	up	-1.04176	-0.0590261	1.04176	down	-1.03078	-0.0437342	1.03078	down	20.5481	21.2911	20.8371	21.0418	21.5206	22.3535	20.7441	21.3838	21.4485	21.3376	22.2034	22.8629	20.9378	20.7879	22.0116	21.115	22.9695	20.392	-0.0528193
17219164	0.937123	0.850698	1.00624	0.0089709	1.00624	up	1.00364	0.00523678	1.00364	up	-1.00968	-0.0139035	1.00968	down	1.01261	0.0180726	1.01261	up	-1.02122	-0.0302923	1.02122	down	1.02879	0.040947	1.02879	up	-1.00776	-0.0111521	1.00776	down	20.4819	21.0873	21.2871	21.0945	21.0453	21.1002	20.0217	20.5408	22.6007	19.8035	20.7857	21.6994	21.6852	20.7173	21.6488	20.3979	20.9587	20.4142	-0.03617
17219171	0.896987	0.734612	1.01194	0.0171188	1.01194	up	-1.00581	-0.0083607	1.00581	down	1.02222	0.0317057	1.02222	up	-1.00645	-0.00928227	1.00645	down	1.02111	0.0301382	1.02111	up	-1.01668	-0.0238692	1.01668	down	-1.00691	-0.00992823	1.00691	down	20.2059	19.7169	19.9264	20.0544	20.6951	19.8212	19.9892	19.7959	19.7163	20.2424	20.2998	20.6361	20.3304	19.7537	20.0924	19.6521	21.4263	19.7268	0.0132084
17219182	0.916971	0.797829	1.00079	0.00114155	1.00079	up	1.0398	0.0563054	1.0398	up	1.01552	0.0222249	1.01552	up	1.01907	0.0272462	1.01907	up	1.01825	0.0260914	1.01825	up	1.00428	0.0061628	1.00428	up	1.04259	0.0601719	1.04259	up	22.8635	24.5368	23.0899	23.3821	23.8756	23.2582	22.4928	26.673	24.2726	22.5109	22.7589	26.4795	23.4336	23.4011	25.0579	24.2067	25.6499	24.7613	-0.0490117
17219185	0.724171	0.302291	1.03227	0.0458228	1.03227	up	-1.077	-0.107021	1.077	down	1.13047	0.176927	1.13047	up	1.0996	0.136978	1.0996	up	1.02995	0.0425812	1.02995	up	1.00408	0.00587416	1.00408	up	-1.18211	-0.241367	1.18211	down	115.424	114.665	122.083	107.32	149.831	110.531	113.208	105.199	108.603	149.345	123.905	126.149	141.905	128.792	129.295	104.891	95.3082	141.357	-0.0404596
17219196	0.868761	0.652321	-1.05051	-0.0710843	1.05051	down	-1.00958	-0.0137568	1.00958	down	-1.03862	-0.0546683	1.03862	down	1.02599	0.0370227	1.02599	up	-1.04668	-0.0658261	1.04668	down	1.01439	0.0206067	1.01439	up	-1.01742	-0.0249146	1.01742	down	24.2905	23.8994	21.8514	21.9256	21.4774	23.2367	24.4208	23.4301	21.545	23.0016	22.6366	21.7452	23.4074	23.1186	21.8387	21.3613	23.1478	21.7418	0.0901976
17219199	0.23604	0.0038099	1.16079	0.215109	1.16079	up	1.08002	0.111052	1.08002	up	1.00924	0.0132693	1.00924	up	1.11882	0.161974	1.11882	up	-1.0195	-0.0278664	1.0195	down	1.28682	0.363814	1.28682	up	1.04966	0.0699161	1.04966	up	19.9162	20.2394	20.0296	22.6855	22.468	24.7758	22.9967	20.7721	21.2922	20.4834	20.0597	20.1993	22.4318	29.7533	26.4983	21.176	21.9378	20.6616	-0.0924349
17219206	0.822349	0.5288	-1.7014	-0.766721	1.7014	down	1.54514	0.627738	1.54514	up	-1.2528	-0.325162	1.2528	down	-1.41862	-0.504488	1.41862	down	-1.54494	-0.627548	1.54494	down	-1.92659	-0.946048	1.92659	down	1.25297	0.325352	1.25297	up	257.946	218.846	62.6164	54.3722	74.5095	177.153	642.656	444.601	45.6362	72.3127	134.542	184.77	69.2975	65.457	55.4198	175.793	403.666	49.8316	1.36529
17219208	0.705605	0.273033	1.04221	0.0596461	1.04221	up	1.04988	0.0702292	1.04988	up	1.03579	0.0507382	1.03579	up	-1.02506	-0.0357021	1.02506	down	-1.01052	-0.0151019	1.01052	down	-1.01875	-0.0267941	1.01875	down	1.00305	0.00438913	1.00305	up	20.2856	19.8305	19.9192	22.0371	20.2948	20.2824	21.3014	21.2095	20.5248	20.5582	21.1486	20.4808	20.2378	20.2581	20.5426	20.3342	20.5618	21.4926	-0.0153642
17219222	0.886889	0.704469	-1.02356	-0.0336013	1.02356	down	1.00128	0.0018514	1.00128	up	-1.01887	-0.0269632	1.01887	down	-1.00628	-0.00902732	1.00628	down	-1.01213	-0.0173992	1.01213	down	-1.01092	-0.0156654	1.01092	down	1.00794	0.0114155	1.00794	up	21.6797	21.1914	21.4897	20.9101	20.8473	21.12	20.4544	22.4766	21.5576	21.2698	20.2232	21.7011	20.6263	21.1568	20.705	21.218	20.6153	21.853	0.0340447
17219231	0.898415	0.740469	-1.01548	-0.0221645	1.01548	down	-1.01729	-0.0247315	1.01729	down	-1.00628	-0.00903718	1.00628	down	1.00093	0.00134023	1.00093	up	1.02197	0.0313592	1.02197	up	-1.0082	-0.0117871	1.0082	down	1.01092	0.0156649	1.01092	up	21.4538	21.4481	20.7677	20.8124	20.894	20.9854	21.0155	20.5743	20.9933	20.4105	21.4651	21.4058	20.4412	21.5261	20.7971	20.6898	21.6877	21.5921	0.0315747
17219242	0.864138	0.639997	1.01542	0.0220733	1.01542	up	-1.00252	-0.0036362	1.00252	down	1.06352	0.0888408	1.06352	up	-1.01213	-0.0173957	1.01213	down	1.06164	0.0862907	1.06164	up	-1.06007	-0.0841632	1.06007	down	-1.0043	-0.00618633	1.0043	down	25.4498	28.0256	28.116	28.3123	26.5755	27.9042	25.915	27.3464	28.0839	27.7102	26.4601	32.8998	26.4345	27.6493	27.7052	27.6159	28.3452	30.4227	-0.122633
17219248	0.888355	0.709237	-1.01583	-0.0226585	1.01583	down	-1.00835	-0.0120015	1.00835	down	-1.00617	-0.00886981	1.00617	down	-1.03923	-0.0555189	1.03923	down	1.0305	0.043347	1.0305	up	-1.04921	-0.0693076	1.04921	down	1.02827	0.0402153	1.02827	up	25.0362	29.0507	25.6378	26.4047	25.0991	26.8413	26.0175	28.1358	24.8452	25.2659	25.0933	28.8737	24.2514	25.6258	25.5029	27.2038	27.4825	26.6212	-0.0448642
17219264	0.912618	0.784474	-1.00933	-0.0134004	1.00933	down	1.06765	0.0944421	1.06765	up	1.04381	0.0618596	1.04381	up	1.08657	0.119781	1.08657	up	-1.07432	-0.103422	1.07432	down	1.03134	0.044521	1.03134	up	-1.05033	-0.0708399	1.05033	down	59.6762	51.7306	61.8722	60.757	53.9677	56.6517	62.8281	63.5268	58.2402	59.154	61.7554	59.4634	69.6394	57.2694	59.75	59.1011	47.8934	66.2313	0.00257683
17219282	0.605998	0.127044	1.0064	0.00921074	1.0064	up	1.02416	0.0344439	1.02416	up	1.08386	0.116179	1.08386	up	-1.01897	-0.0271169	1.01897	down	-1.0306	-0.043478	1.0306	down	-1.0974	-0.134085	1.0974	down	-1.09067	-0.125213	1.09067	down	22.6285	22.1323	22.4704	21.5276	22.7471	23.4255	22.4514	22.7012	23.7195	23.1828	24.6056	25.1197	22.5275	21.1166	22.7921	21.0538	23.7025	22.1315	-0.002316
17219286	0.793022	0.458117	1.06166	0.086325	1.06166	up	1.04745	0.066884	1.04745	up	1.00707	0.0101622	1.00707	up	-1.00484	-0.00696214	1.00484	down	-1.04839	-0.0681717	1.04839	down	1.04914	0.0692007	1.04914	up	-1.00797	-0.0114498	1.00797	down	49.1862	49.7965	50.4657	52.537	51.9567	54.1864	53.1395	54.9062	48.6857	49.8029	49.8827	50.8173	56.3903	50.1485	51.5523	53.9109	45.8815	49.8381	-0.0420585
17219299	0.924466	0.818524	1.07861	0.109172	1.07861	up	1.09188	0.126813	1.09188	up	1.03842	0.0543888	1.03842	up	-1.03851	-0.0545087	1.03851	down	-1.04175	-0.0590083	1.04175	down	1.00019	0.00027434	1.00019	up	1.00934	0.0134158	1.00934	up	50.816	54.7021	51.274	55.8471	54.4116	58.8575	58.7129	58.641	53.8877	55.0985	58.5659	49.4578	50.3142	57.2732	55.4148	65.2272	49.4885	50.8396	-0.111522
17219308	0.874508	0.667713	-1.05103	-0.0717988	1.05103	down	-1.0359	-0.0508855	1.0359	down	-1.00166	-0.00239611	1.00166	down	1.02787	0.039652	1.02787	up	1.01693	0.0242219	1.01693	up	-1.02084	-0.0297507	1.02084	down	-1.01696	-0.0242675	1.01696	down	24.2522	25.6945	23.2508	23.5057	23.4842	22.6068	22.4642	23.7745	24.4047	23.8624	23.6012	25.5988	23.4493	23.6683	24.4176	25.5054	23.3317	23.0341	0.0372124
17219324	0.469066	0.0403891	-1.01382	-0.0197981	1.01382	down	1.00758	0.010897	1.00758	up	-1.05739	-0.0805078	1.05739	down	-1.02849	-0.0405269	1.02849	down	1.06667	0.0931079	1.06667	up	1.01409	0.0201828	1.01409	up	1.13643	0.184513	1.13643	up	26.695	28.2396	26.8993	26.4612	27.2193	27.0187	27.9891	26.738	27.7175	25.8442	25.7965	25.7277	25.6787	26.5926	26.195	28.3603	32.5958	27.2323	-0.0066576
17219339	0.720929	0.297646	1.01789	0.0255836	1.01789	up	1.0388	0.0549215	1.0388	up	-1.08449	-0.117018	1.08449	down	-1.04365	-0.0616428	1.04365	down	-1.04572	-0.0644989	1.04572	down	1.05772	0.0809584	1.05772	up	1.07732	0.10744	1.07732	up	46.4378	49.5118	43.0616	44.5599	50.1166	46.7573	48.6493	51.1641	44.589	45.7653	39.0026	43.4874	45.2786	45.4593	44.6261	45.6222	48.2466	44.0938	0.0281415
17219356	0.741188	0.34274	-1.03018	-0.042895	1.03018	down	-1.02334	-0.0332836	1.02334	down	-1.03236	-0.0459518	1.03236	down	1.00816	0.0117227	1.00816	up	1.01863	0.0266237	1.01863	up	1.0103	0.0147796	1.0103	up	1.02761	0.039292	1.02761	up	20.4293	21.4439	21.0263	21.0549	19.8581	20.1507	20.6042	20.4327	20.4164	20.529	20.56	19.8349	20.1321	20.928	20.4904	20.7227	21.1652	20.7127	-0.00811481
17219362	0.589451	0.112081	1.19232	0.253771	1.19232	up	1.34894	0.43183	1.34894	up	1.03209	0.0455704	1.03209	up	-1.05734	-0.0804369	1.05734	down	-1.02882	-0.0409841	1.02882	down	1.0926	0.127763	1.0926	up	1.27039	0.345276	1.27039	up	31.4249	28.4834	33.4615	42.4033	37.5239	31.9067	56.0556	37.8013	34.695	30.8487	30.2685	35.2645	35.1618	33.9407	35.9877	36.5311	47.3241	39.0513	-0.164204
17219374	0.67756	0.22357	-1.05359	-0.075319	1.05359	down	-1.05558	-0.0780293	1.05558	down	1.05439	0.0764151	1.05439	up	1.00452	0.00650613	1.00452	up	1.07531	0.104753	1.07531	up	-1.10591	-0.145228	1.10591	down	-1.03504	-0.0496914	1.03504	down	27.1249	30.8153	29.0317	28.1394	27.9638	26.3679	29.3338	26.4475	26.5941	30.2227	28.2926	33.2667	26.0576	28.6454	28.1756	28.2271	28.6935	31.6731	-0.0591335
17219378	0.650085	0.187027	-1.0443	-0.0625374	1.0443	down	-1.03753	-0.0531503	1.03753	down	1.03926	0.0555617	1.03926	up	-1.0203	-0.0289872	1.0203	down	-1.00633	-0.00910727	1.00633	down	-1.10733	-0.147086	1.10733	down	-1.08509	-0.117819	1.08509	down	24.2004	21.2541	24.6399	22.8005	23.0953	21.133	22.7354	22.107	22.5773	23.4646	23.2189	26.1112	22.2128	22.0328	21.408	22.219	22.7345	22.0429	0.0951514
17219382	0.923568	0.814904	1.01969	0.0281275	1.01969	up	1.0055	0.00790707	1.0055	up	1.00143	0.00206264	1.00143	up	-1.00281	-0.00405121	1.00281	down	-1.00524	-0.0075434	1.00524	down	1.01538	0.0220137	1.01538	up	-1.00118	-0.00169897	1.00118	down	20.9143	21.2571	21.4854	22.0932	21.3966	21.4234	21.5685	21.0954	21.3414	21.7368	21.3533	20.6677	21.2741	22.3215	21.1474	20.968	21.9785	20.7425	-0.0295658
17219397	0.794197	0.461707	1.01753	0.0250662	1.01753	up	1.11436	0.156219	1.11436	up	-1.00941	-0.0135128	1.00941	down	1.01508	0.0215944	1.01508	up	-1.01747	-0.0249877	1.01747	down	1.04259	0.0601734	1.04259	up	1.10553	0.144744	1.10553	up	20.2727	20.8979	20.8772	21.8051	20.4877	20.8579	27.6612	21.0427	21.0278	20.1124	21.0707	20.2926	20.7702	22.1649	21.1699	20.97	26.0815	21.2456	-0.0507698
17219405	0.630681	0.159192	1.15408	0.206749	1.15408	up	1.0421	0.0594981	1.0421	up	1.173	0.230206	1.173	up	1.05295	0.0744328	1.05295	up	1.06821	0.095192	1.06821	up	1.03597	0.0509758	1.03597	up	-1.05374	-0.0755161	1.05374	down	246.833	194.723	245.007	267.466	274.078	246.927	238.517	216.154	258.492	274.74	265.465	260.595	322.907	244.011	268.191	247.302	260.538	252.116	-0.0485673
17219418	0.538565	0.0738526	1.0412	0.0582426	1.0412	up	1.25305	0.325442	1.25305	up	1.03133	0.044508	1.03133	up	1.09165	0.126515	1.09165	up	-1.02892	-0.0411371	1.02892	down	1.1021	0.14025	1.1021	up	1.18083	0.239797	1.18083	up	22.2761	22.6615	21.9071	23.1077	23.005	23.4819	33.9203	23.6489	27.1236	23.2914	23.1515	22.4975	25.1297	26.5038	24.3821	23.2936	31.6228	27.1162	-0.0702462
17219435	0.694178	0.248639	1.04188	0.0591868	1.04188	up	1.07499	0.104322	1.07499	up	1.01869	0.0267126	1.01869	up	-1.02096	-0.0299333	1.02096	down	-1.04949	-0.0696826	1.04949	down	1.00176	0.00254091	1.00176	up	1.00551	0.00792646	1.00551	up	19.9525	20.2512	19.9238	20.6481	21.0262	20.9716	23.2923	21.2207	20.233	20.3891	20.1284	20.7367	20.6374	20.2872	20.4344	19.9446	21.4737	20.201	-0.0328283
17219448	0.633587	0.163706	1.21468	0.280576	1.21468	up	1.09506	0.131006	1.09506	up	1.02986	0.0424512	1.02986	up	1.04197	0.0593179	1.04197	up	1.02419	0.034485	1.02419	up	1.22896	0.297442	1.22896	up	1.08903	0.12304	1.08903	up	168.509	170.989	205.155	251.531	215.639	195.317	191.701	187.529	215.92	205.366	206.39	152.333	221.867	235.001	229.861	216.398	177.542	217.057	-0.288959
17219489	0.815054	0.510613	1.01285	0.0184266	1.01285	up	1.01687	0.0241396	1.01687	up	1.04552	0.0642176	1.04552	up	1.06837	0.0954173	1.06837	up	-1.08784	-0.121473	1.08784	down	1.035	0.0496263	1.035	up	-1.11849	-0.161551	1.11849	down	79.1333	67.9201	76.8094	86.4327	71.98	68.9481	81.128	68.9445	77.6071	78.1773	83.3009	72.4495	80.4492	82.3962	78.914	72.6463	60.77	76.378	0.0355482
17219499	0.719121	0.295251	1.11011	0.150702	1.11011	up	1.13033	0.176742	1.13033	up	1.02517	0.0358637	1.02517	up	-1.01767	-0.0252767	1.01767	down	-1.20619	-0.270453	1.20619	down	1.06405	0.0895619	1.06405	up	-1.09397	-0.129574	1.09397	down	117.105	107.851	121.46	134.483	132.093	118.136	144.959	125.529	121.747	120.386	127.07	108.043	115.016	137.019	126.347	126.833	87.9744	113.139	-0.0543814
17219516	0.90831	0.77325	-1.01909	-0.0272841	1.01909	down	-1.0525	-0.0738152	1.0525	down	-1.05264	-0.0740188	1.05264	down	-1.0275	-0.0391337	1.0275	down	1.01675	0.02397	1.01675	up	1.00528	0.00760094	1.00528	up	1.0169	0.0241736	1.0169	up	26.5619	24.7332	24.7829	24.6478	24.3225	25.6605	24.9711	24.3226	22.9923	24.2127	25.6706	22.4577	26.3971	22.9166	23.4424	25.3447	24.1991	23.9326	0.117483
17219519	0.770063	0.403592	-1.0884	-0.122207	1.0884	down	-1.02306	-0.0328948	1.02306	down	-1.00327	-0.00470591	1.00327	down	1.01448	0.0207426	1.01448	up	-1.06656	-0.0929674	1.06656	down	-1.06937	-0.096758	1.06937	down	-1.08761	-0.121156	1.08761	down	43.982	43.0947	39.3261	37.7323	42.3944	36.1404	43.7413	42.4796	37.4628	40.7062	44.9309	40.3574	42.0893	37.7358	38.0035	39.91	36.5212	39.363	0.132121
17219536	0.665647	0.208177	1.13865	0.187327	1.13865	up	1.24673	0.318146	1.24673	up	1.10546	0.144648	1.10546	up	1.07721	0.107303	1.07721	up	1.05653	0.0793371	1.05653	up	1.10956	0.149982	1.10956	up	1.19155	0.252835	1.19155	up	123.309	121.105	153.376	163.122	159.579	129.898	146.721	178.614	169.364	142.756	142.84	151.74	193.506	126.629	172.49	154.816	188.758	179.126	-0.321532
17219542	0.630681	0.160356	1.07234	0.100764	1.07234	up	-1.03531	-0.0500569	1.03531	down	-1.00799	-0.0114757	1.00799	down	-1.04399	-0.062113	1.04399	down	1.04033	0.057037	1.04033	up	1.03536	0.0501272	1.03536	up	1.01287	0.0184558	1.01287	up	29.1648	27.4021	32.1414	32.1645	30.5741	32.209	28.3899	28.0132	29.1055	28.5028	29.0589	30.2815	30.8042	30.0192	30.1026	31.241	29.6888	28.0992	-0.0336742
17219546	0.701639	0.266147	1.07133	0.099402	1.07133	up	1.24482	0.315939	1.24482	up	-1.03659	-0.0518506	1.03659	down	1.10338	0.141934	1.10338	up	-1.02622	-0.0373402	1.02622	down	1.22534	0.293187	1.22534	up	1.25741	0.33045	1.25741	up	23.7451	24.5677	26.0854	25.8147	28.5087	25.4249	39.362	27.0912	27.5265	23.1577	23.3178	25.3004	27.4512	27.6628	33.0999	26.0116	41.0917	25.4105	-0.133567
17219554	0.621674	0.149704	-1.03036	-0.0431504	1.03036	down	1.00564	0.00811927	1.00564	up	-1.03836	-0.0543135	1.03836	down	1.00391	0.00563288	1.00391	up	-1.00592	-0.00851393	1.00592	down	1.01171	0.016796	1.01171	up	1.03808	0.0539188	1.03808	up	23.2159	22.3128	22.027	21.9878	21.4832	22.0823	22.0803	22.3929	23.47	21.3425	21.3305	22.3871	21.8191	22.1952	21.793	22.1376	22.7919	22.5957	0.070415
17219581	0.300878	0.00838933	1.39243	0.477607	1.39243	up	1.13262	0.17966	1.13262	up	1.00193	0.00277472	1.00193	up	1.11974	0.16317	1.11974	up	-1.0053	-0.00761938	1.0053	down	1.55617	0.638002	1.55617	up	1.12449	0.169266	1.12449	up	35.829	33.2865	34.7489	46.4551	40.4699	59.5113	45.4673	37.1329	35.6644	37.4558	31.194	35.6746	43.2461	59.2549	61.2986	36.3306	43.1123	37.8389	-0.0713997
17219591	0.722778	0.300578	-1.03139	-0.0445916	1.03139	down	-1.02692	-0.0383279	1.02692	down	-1.03323	-0.0471675	1.03323	down	-1.03626	-0.0513851	1.03626	down	-1.03079	-0.0437574	1.03079	down	-1.03441	-0.0488092	1.03441	down	-1.0245	-0.0349178	1.0245	down	22.5465	25.4819	23.4601	23.0586	22.2795	23.9128	23.2148	23.6744	22.6456	22.5521	22.552	24.0254	22.6092	21.9009	22.2955	22.4389	22.6883	22.3205	-0.0051651
17219612	0.357721	0.014135	-1.00769	-0.0110453	1.00769	down	1.01151	0.0165078	1.01151	up	1.08487	0.117522	1.08487	up	-1.0107	-0.0153507	1.0107	down	-1.0185	-0.0264481	1.0185	down	-1.1049	-0.143918	1.1049	down	-1.09237	-0.127463	1.09237	down	25.2272	25.2122	26.1275	24.7238	25.5009	25.7593	26.2403	25.5972	25.605	26.7989	26.5935	29.7727	25.1114	24.974	25.0831	25.1016	25.3181	25.6135	-0.0182834
17219639	0.635059	0.166335	-1.0563	-0.0790264	1.0563	down	-1.05972	-0.0836824	1.05972	down	-1.04628	-0.0652711	1.04628	down	1.03227	0.0458239	1.03227	up	1.01976	0.0282281	1.01976	up	1.02248	0.0320686	1.02248	up	1.00683	0.0098168	1.00683	up	21.2721	20.6178	21.3342	20.1069	19.4153	20.3363	20.1828	19.4313	20.0482	20.653	19.6485	20.1312	20.9455	19.4599	21.4247	20.321	20.2455	20.2664	0.0706158
17219643	0.433294	0.0278392	1.0082	0.0117868	1.0082	up	1.03412	0.0483993	1.03412	up	-1.00703	-0.0101124	1.00703	down	1.01956	0.0279497	1.01956	up	1.02601	0.0370399	1.02601	up	1.03516	0.0498489	1.03516	up	1.06847	0.0955517	1.06847	up	21.1564	21.3061	20.7344	21.321	21.0981	21.2928	21.7612	22.1153	21.4769	20.5948	21.3769	20.7876	21.1538	22.4976	21.3304	21.7035	23.0953	22.2713	-0.0114956
17219662	0.605939	0.126244	1.01594	0.022819	1.01594	up	-1.01143	-0.0163995	1.01143	down	1.01011	0.0145122	1.01011	up	1.09316	0.128498	1.09316	up	-1.01865	-0.0266651	1.01865	down	1.09947	0.136805	1.09947	up	-1.04072	-0.0575768	1.04072	down	20.8096	22.6327	21.1615	20.6567	22.5893	22.3971	21.8685	21.0526	20.9225	20.6215	21.3342	23.3483	25.4982	23.7828	22.5127	19.2689	22.2095	21.2941	-0.0537615
17219677	0.953296	0.889313	-1.01123	-0.0161122	1.01123	down	-1.01566	-0.0224125	1.01566	down	-1.02245	-0.032032	1.02245	down	1.00083	0.00118987	1.00083	up	-1.00121	-0.00174014	1.00121	down	1.01193	0.0171097	1.01193	up	1.00548	0.00787942	1.00548	up	20.3188	20.6898	20.2796	19.7883	20.1986	20.6269	20.5619	20.2332	19.559	20.1837	19.9935	19.7649	20.9829	19.7678	19.9257	20.4197	20.4188	19.4456	0.00732803
17219680	0.953741	0.890643	1.00315	0.00453202	1.00315	up	-1.0101	-0.0145046	1.0101	down	1.01458	0.0208855	1.01458	up	-1.00507	-0.00729243	1.00507	down	1.01192	0.0170964	1.01192	up	-1.01653	-0.0236459	1.01653	down	-1.01276	-0.0182937	1.01276	down	20.9589	20.1775	20.1204	20.022	20.7238	20.7009	19.8702	20.1848	20.5847	20.7536	20.3403	21.0516	20.5155	19.5372	21.1074	20.8746	20.5377	19.9545	0.0300679
17219684	0.920279	0.8047	1.02269	0.032366	1.02269	up	1.00153	0.00220569	1.00153	up	1.00495	0.0071284	1.00495	up	-1.02501	-0.0356377	1.02501	down	1.00597	0.00858148	1.00597	up	-1.00723	-0.0104001	1.00723	down	1.00254	0.00365877	1.00254	up	20.1074	19.8546	20.1639	19.964	20.3155	21.2298	19.8527	19.8661	20.5046	20.586	19.9264	19.9171	19.7003	20.0584	20.2333	21.0106	19.6907	19.899	0.00692177
17219686	0.589451	0.111728	-1.04335	-0.0612294	1.04335	down	-1.04567	-0.0644212	1.04567	down	-1.01243	-0.0178183	1.01243	down	-1.02426	-0.0345834	1.02426	down	1.04841	0.068205	1.04841	up	-1.05555	-0.0779945	1.05555	down	1.01509	0.0216022	1.01509	up	21.038	22.6745	23.3148	21.7415	21.3992	21.047	21.5871	21.1427	21.3128	21.9428	21.2861	22.9453	20.4033	20.6038	21.6769	22.2503	22.9398	21.9617	-0.0401649
17219688	0.985423	0.96872	1.00446	0.00642459	1.00446	up	1.00951	0.0136555	1.00951	up	-1.0073	-0.0104898	1.0073	down	-1.00825	-0.0118596	1.00825	down	-1.01525	-0.0218398	1.01525	down	1.00351	0.00505479	1.00351	up	1.0016	0.00230551	1.0016	up	20.4351	20.9663	20.7081	20.5175	20.2526	21.6388	21.3266	21.0966	20.2878	21.0415	20.4075	20.2162	20.0465	21.4333	20.4175	20.6305	21.0981	20.0398	-0.00976753
17219694	0.637139	0.168793	-1.00124	-0.00178941	1.00124	down	-1.02848	-0.0405075	1.02848	down	-1.01511	-0.021643	1.01511	down	-1.03772	-0.0534129	1.03772	down	1.01635	0.023404	1.01635	up	-1.02353	-0.0335593	1.02353	down	1.00315	0.00453949	1.00315	up	20.7233	20.5301	21.4897	21.3622	20.7016	20.5975	20.5888	20.4272	19.9828	20.9869	20.3444	20.471	19.6593	20.1991	20.527	20.9786	20.6021	20.4147	0.0114532
17219698	0.619627	0.146596	-1.00769	-0.011048	1.00769	down	-1.02885	-0.0410279	1.02885	down	1.01359	0.0194701	1.01359	up	1.00236	0.0034035	1.00236	up	1.00554	0.00796398	1.00554	up	-1.01897	-0.0271146	1.01897	down	-1.03708	-0.0525339	1.03708	down	23.0598	23.8601	23.213	23.1636	23.6995	22.7372	22.7535	22.2945	23.1186	23.8431	22.9263	24.3302	23.2508	23.1601	23.3442	22.9381	22.9635	22.6363	-0.00497007
17219756	0.806655	0.489704	1.01136	0.016297	1.01136	up	-1.13869	-0.187373	1.13869	down	-1.11185	-0.152965	1.11185	down	-1.01673	-0.023932	1.01673	down	1.08388	0.116203	1.08388	up	1.10598	0.14533	1.10598	up	1.05833	0.0817954	1.05833	up	32.7958	39.0506	33.976	30.8002	41.637	35.0996	31.0637	25.973	36.5282	31.3414	30.8859	32.7039	33.4844	37.5659	34.0476	31.8608	35.2641	33.4008	-0.0281739
17219758	0.78361	0.440059	1.01559	0.0223235	1.01559	up	-1.01615	-0.0231105	1.01615	down	-1.01857	-0.0265409	1.01857	down	1.00162	0.00233269	1.00162	up	1.02289	0.032657	1.02289	up	1.03612	0.0511971	1.03612	up	1.02533	0.0360874	1.02533	up	19.232	20.2012	20.4197	20.1594	20.4457	20.1619	19.7838	19.4422	19.6573	19.1931	19.9015	19.654	20.0485	19.654	21.1926	19.917	19.5368	20.7967	-0.0499358
17219766	0.722554	0.300322	-1.05989	-0.08392	1.05989	down	1.01505	0.021553	1.01505	up	1.03888	0.0550308	1.03888	up	1.04387	0.061937	1.04387	up	1.01266	0.0181432	1.01266	up	-1.05483	-0.0770138	1.05483	down	-1.01069	-0.0153346	1.01069	down	119.094	118.125	120.831	106.086	117.192	114.834	118.839	123.177	121.447	114.127	127.618	130.86	125.643	109.712	117.805	129.5	122.058	116.794	0.00154686
17219789	0.822349	0.528267	-1.01486	-0.0212865	1.01486	down	1.01344	0.019259	1.01344	up	-1.01504	-0.0215375	1.01504	down	1.00611	0.00878223	1.00611	up	-1.0235	-0.0335145	1.0235	down	1.00628	0.0090332	1.00628	up	1.00506	0.00728194	1.00506	up	19.5923	20.4154	20.8786	20.1167	20.2838	19.5801	20.1709	21.2576	20.2721	19.8642	19.8928	20.2082	20.3244	20.1147	19.9031	20.0648	20.1702	20.0321	-0.0400224
17219811	0.990006	0.979742	1.00994	0.0142725	1.00994	up	1.00408	0.0058678	1.00408	up	1.00778	0.011181	1.00778	up	-1.00469	-0.00675154	1.00469	down	1.00379	0.00545279	1.00379	up	-1.00254	-0.00366004	1.00254	down	1.0001	0.000139554	1.0001	up	20.4249	19.9798	19.666	19.5802	20.343	20.7551	20.0777	19.9407	20.2914	20.1436	20.1265	20.261	20.4939	19.9	19.9885	20.08	20.2437	20.2134	0.0206246
17219848	0.824496	0.533939	1.00185	0.002666	1.00185	up	-1.00773	-0.0111125	1.00773	down	-1.02132	-0.0304365	1.02132	down	-1.00741	-0.0106557	1.00741	down	1.0286	0.0406853	1.0286	up	1.01568	0.0224468	1.01568	up	1.04247	0.0600093	1.04247	up	22.5582	22.6457	22.3509	22.2463	22.0641	23.391	21.8901	22.2319	22.9259	22.6023	21.2083	22.3583	22.2322	22.8086	22.1456	22.3864	23.742	22.845	0.0119352
17219869	0.766608	0.396292	1.03155	0.0448197	1.03155	up	1.08808	0.121789	1.08808	up	1.00423	0.00609239	1.00423	up	1.03747	0.0530683	1.03747	up	-1.02374	-0.0338553	1.02374	down	1.0657	0.0917956	1.0657	up	1.05837	0.0818413	1.05837	up	34.7014	37.4598	34.7527	38.7293	35.471	36.0965	41.5384	35.1414	39.8674	35.9439	35.8368	35.518	36.8402	36.4424	41.2453	39.2011	38.9933	35.4833	-0.0637441
17219895	0.896559	0.732892	-1.01227	-0.0175927	1.01227	down	-1.03095	-0.0439798	1.03095	down	-1.00745	-0.0107039	1.00745	down	-1.06389	-0.0893451	1.06389	down	-1.03539	-0.0501785	1.03539	down	-1.06898	-0.096234	1.06898	down	-1.05955	-0.0834544	1.05955	down	22.3808	23.7808	21.5299	21.4426	20.5426	25.0798	21.818	24.0313	19.945	22.9062	23.708	20.6362	21.8409	19.9903	21.0127	22.2955	20.8604	20.2569	0.0463309
17219897	0.87546	0.670439	-1.0983	-0.135269	1.0983	down	-1.02848	-0.04052	1.02848	down	1.00553	0.00796318	1.00553	up	1.07868	0.109262	1.07868	up	1.06886	0.0960766	1.06886	up	-1.02383	-0.0339705	1.02383	down	1.03354	0.0475934	1.03354	up	292.14	352.743	333.943	297.47	334.973	260.68	324.638	304.198	320.312	338.551	323.601	319.358	324.099	340.259	295.629	374.223	284.176	363.225	-0.148664
17219909	0.977417	0.948348	1.00375	0.00540098	1.00375	up	1.01315	0.0188449	1.01315	up	1.01647	0.0235639	1.01647	up	-1.00943	-0.0135461	1.00943	down	-1.01977	-0.0282453	1.01977	down	-1.02222	-0.031709	1.02222	down	-1.02311	-0.0329642	1.02311	down	21.4901	21.3152	22.1734	21.9565	21.0779	22.1946	23.2253	21.6645	20.9928	22.3447	23.109	20.6578	21.1931	21.7784	21.6363	21.6096	21.2358	21.7048	-0.0107188
17219963	0.277168	0.00619246	1.0462	0.0651525	1.0462	up	1.02967	0.0421796	1.02967	up	1.00557	0.00801261	1.00557	up	1.06933	0.0967096	1.06933	up	1.04251	0.0600567	1.04251	up	1.11253	0.153849	1.11253	up	1.06749	0.0942237	1.06749	up	25.7085	25.2332	26.1072	28.0651	26.5377	26.0387	26.7554	26.0707	26.5056	27.1603	25.8854	24.4938	28.38	28.4744	29.344	27.8386	26.782	28.0962	-0.0516891
17219974	0.965442	0.918603	1.00059	0.000843842	1.00059	up	1.02635	0.0375207	1.02635	up	-1.0024	-0.00345373	1.0024	down	1.0193	0.0275769	1.0193	up	-1.01871	-0.0267502	1.01871	down	1.02234	0.0318745	1.02234	up	1.00991	0.0142242	1.00991	up	23.2799	20.4805	20.6585	21.8229	21.4135	21.1146	22.5379	22.3061	21.1821	22.134	21.3838	20.6613	21.6667	21.9025	22.0192	21.5985	20.8427	22.3754	0.10588
17219978	0.383778	0.0183659	1.2834	0.359968	1.2834	up	1.25358	0.326051	1.25358	up	1.27471	0.350167	1.27471	up	-1.00368	-0.00530227	1.00368	down	-1.04673	-0.0658943	1.04673	down	1.00312	0.0044988	1.00312	up	-1.06438	-0.0900106	1.06438	down	45.3125	44.5116	44.6213	62.4869	52.2356	58.2856	65.2376	51.7727	52.4914	57.1575	56.1471	58.0851	61.5013	51.6473	59.2375	58.5539	50.9056	51.8628	-0.260736
17219983	0.662088	0.204469	1.06886	0.0960674	1.06886	up	-1.0234	-0.03337	1.0234	down	1.07737	0.107518	1.07737	up	-1.03431	-0.0486631	1.03431	down	1.01366	0.0195726	1.01366	up	-1.04255	-0.0601141	1.04255	down	-1.08773	-0.121316	1.08773	down	21.5197	20.7422	21.2947	22.3355	21.6863	23.9629	20.1272	20.9563	21.0247	20.7034	23.186	24.7624	20.9455	22.7822	21.9831	20.7551	22.4481	19.8243	0.00758266
17219988	0.891441	0.71734	1.00143	0.00206264	1.00143	up	1.01004	0.0144186	1.01004	up	-1.0266	-0.0378682	1.0266	down	-1.00996	-0.0143013	1.00996	down	1.02035	0.0290678	1.02035	up	1.01792	0.0256295	1.01792	up	1.05801	0.0813546	1.05801	up	24.1601	23.8386	23.6495	24.0416	23.577	24.133	25.2668	23.1582	23.9866	22.9143	24.6119	22.323	23.682	22.833	24.5566	26.4088	22.9466	24.6041	0.0148635
17219997	0.780652	0.430844	-1.01997	-0.0285254	1.01997	down	1.00172	0.0024724	1.00172	up	1.05406	0.0759538	1.05406	up	-1.0027	-0.00388336	1.0027	down	1.03318	0.0470878	1.03318	up	-1.078	-0.108363	1.078	down	-1.01846	-0.0263936	1.01846	down	34.5425	34.0823	34.6284	32.9327	35.2314	33.1129	35.1222	37.5358	31.0829	37.5641	37.5883	33.813	33.9582	33.4854	33.5157	35.323	34.7336	36.8355	-0.00179243
17220016	0.84143	0.578303	-1.7021	-0.767319	1.7021	down	-1.29166	-0.369222	1.29166	down	-1.17718	-0.235336	1.17718	down	-1.0997	-0.137106	1.0997	down	1.06644	0.0927974	1.06644	up	-1.59007	-0.66909	1.59007	down	-1.02889	-0.0410891	1.02889	down	99.6733	133.191	49.7918	39.2596	39.7263	85.9469	77.3972	101.99	38.8588	50.3485	77.3673	104.025	48.647	60.6905	34.1396	65.5259	137.913	41.1679	0.66044
17220018	0.808041	0.494648	-1.02403	-0.0342566	1.02403	down	-1.05425	-0.0762159	1.05425	down	-1.00127	-0.00183376	1.00127	down	1.01477	0.0211477	1.01477	up	-1.02833	-0.0403001	1.02833	down	-1.00785	-0.0112751	1.00785	down	-1.08274	-0.114682	1.08274	down	34.0342	32.5733	32.1788	33.6649	30.7398	32.1019	32.768	29.2595	31.7542	33.7292	35.6208	29.5788	33.6063	32.4261	31.8562	32.1634	28.3161	30.7417	0.0812221
17220034	0.546196	0.0797492	1.19356	0.255276	1.19356	up	1.03162	0.0449112	1.03162	up	-1.01399	-0.0200462	1.01399	down	-1.02095	-0.0299112	1.02095	down	1.22281	0.290199	1.22281	up	1.18543	0.245411	1.18543	up	1.27912	0.355156	1.27912	up	94.8965	97.1788	110.067	141.149	114.647	106.653	105.401	94.8984	111.413	105.978	104.364	88.0254	112.644	126.317	113.981	137.16	105.378	140.973	-0.191224
17220051	0.465967	0.0393177	-1.04139	-0.0585089	1.04139	down	-1.02944	-0.0418564	1.02944	down	-1.04007	-0.0566837	1.04007	down	1.00248	0.00357675	1.00248	up	1.02976	0.0423099	1.02976	up	1.00121	0.00175158	1.00121	up	1.0404	0.0571372	1.0404	up	23.4911	22.8502	24.1064	22.4008	22.8218	22.4117	22.3508	23.2057	22.8685	22.0997	22.7392	22.8863	22.6924	22.8126	22.2978	23.5391	23.8981	23.0241	0.0408044
17220059	0.847152	0.59617	-1.00902	-0.012949	1.00902	down	-1.0402	-0.0568609	1.0402	down	-1.01543	-0.0220844	1.01543	down	1.0114	0.0163539	1.0114	up	1.04202	0.0593855	1.04202	up	1.01782	0.0254893	1.01782	up	1.0172	0.0246089	1.0172	up	225.59	227.776	230.305	217.516	232.315	227.965	222.591	216.604	218.075	228.999	227.778	216.692	233.631	225.464	226.255	239.274	232.273	214.05	-0.00908041
17220110	0.719926	0.296341	1.06846	0.0955361	1.06846	up	1.07564	0.10519	1.07564	up	-1.11921	-0.162484	1.11921	down	1.07186	0.100116	1.07186	up	1.03503	0.0496737	1.03503	up	1.28177	0.358136	1.28177	up	1.24604	0.317348	1.24604	up	66.3369	59.6161	48.079	64.2799	60.2822	59.8531	72.6616	59.9085	54.3597	42.3625	59.0619	54.206	59.6102	75.9389	63.0929	65.4223	69.2258	57.9344	0.147718
17220122	0.821077	0.52384	-1.03588	-0.0508587	1.03588	down	1.03486	0.049438	1.03486	up	1.02846	0.0404819	1.02846	up	1.0018	0.00260099	1.0018	up	-1.11756	-0.160357	1.11756	down	-1.06344	-0.0887396	1.06344	down	-1.11065	-0.151401	1.11065	down	145.783	132.477	125.929	129.056	127.809	132.649	164.833	138.6	117.982	140.082	133.553	141.416	132.918	130.613	126.714	130.454	123.3	120.056	0.148307
17220148	0.845134	0.591449	1.00659	0.00948334	1.00659	up	1.03216	0.0456724	1.03216	up	-1.00107	-0.00154908	1.00107	down	-1.01379	-0.0197546	1.01379	down	1.00168	0.00242694	1.00168	up	-1.00606	-0.00872215	1.00606	down	1.03501	0.0496484	1.03501	up	24.8893	25.136	25.2583	24.4625	25.7007	25.6348	27.3113	25.8517	24.6108	26.3208	24.6654	24.2619	25.5412	25.4302	23.8147	25.674	26.4676	25.7005	-0.0341606
17220166	0.952578	0.887513	1.01722	0.024627	1.01722	up	1.02585	0.0368153	1.02585	up	1.00829	0.0119036	1.00829	up	1.02807	0.0399323	1.02807	up	-1.01786	-0.0255396	1.01786	down	1.03717	0.0526557	1.03717	up	-1.00044	-0.000627834	1.00044	down	95.2384	93.1313	92.4114	101.944	97.4839	86.8118	97.2502	89.6219	101.526	92.0255	94.8152	96.2935	98.0444	100.184	95.4365	95.5911	89.7356	97.8214	-0.00416613
17220177	0.78361	0.439808	-1.07964	-0.110551	1.07964	down	-1.05313	-0.0746768	1.05313	down	-1.07096	-0.098901	1.07096	down	-1.01172	-0.0168171	1.01172	down	1.00269	0.00387939	1.00269	up	-1.01993	-0.028467	1.01993	down	1.01967	0.0281035	1.01967	up	28.7083	25.8582	25.4288	23.968	24.7831	25.2527	25.2917	26.1191	24.4656	25.0515	24.5168	25.0217	24.8519	23.402	24.9054	23.6238	28.2909	24.378	0.201648
17220182	0.680865	0.22867	-1.09761	-0.134367	1.09761	down	-1.07554	-0.105065	1.07554	down	-1.04308	-0.0608519	1.04308	down	-1.03028	-0.0430411	1.03028	down	-1.02246	-0.032039	1.02246	down	-1.08414	-0.116556	1.08414	down	-1.05428	-0.076252	1.05428	down	27.3611	26.8308	29.4696	25.8026	25.2825	25.0791	27.2505	25.4897	25.0333	28.5712	25.2033	26.4728	24.3121	23.3589	26.3421	24.2656	28.2566	23.7254	0.0934105
17220188	0.80493	0.484648	1.05411	0.0760253	1.05411	up	1.08882	0.122761	1.08882	up	1.01388	0.0198919	1.01388	up	1.02067	0.0295173	1.02067	up	-1.06241	-0.0873361	1.06241	down	1.06117	0.0856508	1.06117	up	1.01082	0.015533	1.01082	up	54.2933	47.1041	46.7227	55.1649	48.0263	52.8262	56.3508	52.8845	51.757	47.4599	52.6052	49.8818	50.6789	56.2164	52.2346	49.6268	48.5841	53.3476	0.0623956
17220197	0.711773	0.285111	-1.00282	-0.00406504	1.00282	down	-1.01003	-0.0144003	1.01003	down	-1.01855	-0.026512	1.01855	down	1.0173	0.0247478	1.0173	up	1.00534	0.00768248	1.00534	up	1.03325	0.0471948	1.03325	up	1.01381	0.0197941	1.01381	up	19.893	19.8795	20.5749	19.7663	19.8457	20.5675	19.8336	20.0187	19.8884	19.7919	19.594	19.856	19.9811	20.5309	20.7059	20.015	19.7235	20.3253	0.00016737
17220204	0.855908	0.618858	-1.12193	-0.165983	1.12193	down	-1.07483	-0.10411	1.07483	down	-1.11939	-0.162717	1.11939	down	1.02987	0.0424606	1.02987	up	-1.02067	-0.0295121	1.02067	down	1.02754	0.0391955	1.02754	up	1.02037	0.0290958	1.02037	up	43.5032	41.3351	41.2641	32.5381	39.6559	40.7207	40.605	39.9128	36.8723	38.8154	38.0931	35.7778	42.2547	33.0355	41.1154	35.692	41.6051	37.8462	0.128928
17220214	0.967006	0.922223	-1.01618	-0.0231516	1.01618	down	-1.03064	-0.0435348	1.03064	down	-1.00501	-0.00720946	1.00501	down	1.02708	0.0385461	1.02708	up	1.01303	0.0186729	1.01303	up	1.01579	0.022604	1.01579	up	-1.01231	-0.0176524	1.01231	down	23.514	23.5212	23.0972	23.6833	23.2966	22.0649	22.4688	22.3372	23.2498	24.7829	21.2037	23.948	21.7108	24.793	24.5043	22.9596	23.0879	22.8846	0.0210524
17220221	0.645002	0.179282	1.01178	0.0168888	1.01178	up	1.007	0.0100659	1.007	up	-1.01188	-0.0170395	1.01188	down	-1.00945	-0.013563	1.00945	down	1.19381	0.255575	1.19381	up	1.01422	0.0203652	1.01422	up	1.21645	0.282681	1.21645	up	42.7708	49.424	55.162	48.986	49.7471	49.5608	49.6759	48.0371	49.8991	51.559	44.9568	48.5553	50.7114	41.9709	55.1665	52.2047	58.8313	65.9637	-0.216952
17220255	0.153983	0.0010439	1.14313	0.19299	1.14313	up	1.11942	0.162747	1.11942	up	-1.01685	-0.0241006	1.01685	down	1.06639	0.0927335	1.06639	up	-1.07219	-0.100566	1.07219	down	1.23956	0.309824	1.23956	up	1.06163	0.0862813	1.06163	up	55.9728	52.8971	56.9054	65.4882	59.0151	65.1213	66.3005	58.9354	60.4845	53.2123	57.1692	52.6772	65.1735	70.2545	66.6578	60.2094	54.9449	57.9596	-0.0753851
17220264	0.806347	0.488879	1.01764	0.0252314	1.01764	up	1.01345	0.0192682	1.01345	up	-1.0023	-0.0033145	1.0023	down	-1.06977	-0.097304	1.06977	down	-1.05122	-0.0720646	1.05122	down	-1.04881	-0.0687582	1.04881	down	-1.03489	-0.0494819	1.03489	down	25.5365	25.8408	25.2253	25.8334	27.1472	25.014	27.7125	25.7386	24.2909	24.7229	27.4935	24.321	24.9587	25.1658	22.813	24.5582	25.3435	23.9641	0.0193958
17220268	0.824496	0.533642	1.12714	0.172671	1.12714	up	1.02236	0.0319055	1.02236	up	1.15403	0.206677	1.15403	up	1.10797	0.147923	1.10797	up	-1.15803	-0.211678	1.15803	down	1.08216	0.113917	1.08216	up	-1.30717	-0.386449	1.30717	down	120.637	115.12	123.084	143.988	140.209	121.246	120.22	104.683	145.141	143.625	144.688	126.42	160.863	143.872	143.855	151.549	58.1799	133.4	-0.180995
17220277	0.975431	0.943975	1.00096	0.00138839	1.00096	up	1.00066	0.000945091	1.00066	up	-1.00126	-0.00181802	1.00126	down	-1.00595	-0.00855955	1.00595	down	-1.00349	-0.00502523	1.00349	down	-1.00372	-0.00535313	1.00372	down	-1.00157	-0.00226212	1.00157	down	20.3562	20.0913	20.2738	20.4263	19.9628	20.3931	20.2127	20.3262	20.2216	20.1941	20.2371	20.2127	19.8957	20.2408	20.2851	20.2034	20.3619	19.9854	0.00901747
17220364	0.924387	0.818168	1.00975	0.0139974	1.00975	up	1.03487	0.0494549	1.03487	up	-1.0265	-0.0377312	1.0265	down	1.03269	0.0464069	1.03269	up	-1.00844	-0.0121263	1.00844	down	1.07039	0.0981355	1.07039	up	1.0534	0.0750597	1.0534	up	36.6869	38.8138	34.6299	35.3834	38.2673	37.4941	37.2331	41.7259	35.1784	35.1886	35.0045	37.0124	39.4353	39.4211	35.9655	41.6398	37.5742	34.0613	-0.0170321
17220370	0.300878	0.00834669	-1.10577	-0.145053	1.10577	down	1.10213	0.140301	1.10213	up	1.06042	0.084641	1.06042	up	-1.03345	-0.0474687	1.03345	down	1.07105	0.0990235	1.07105	up	-1.21181	-0.277162	1.21181	down	1.11318	0.154683	1.11318	up	26.8599	27.1249	29.0425	25.1034	25.2089	24.7299	31.1454	32.6506	27.8565	30.1367	28.5512	29.3242	24.6766	24.8199	23.1503	31.5024	27.6676	39.9322	-0.0476508
17220373	0.769571	0.402135	-1.14751	-0.198509	1.14751	down	-1.06364	-0.089008	1.06364	down	-1.05634	-0.079078	1.05634	down	-1.01485	-0.0212677	1.01485	down	1.04327	0.0611065	1.04327	up	-1.10244	-0.140699	1.10244	down	1.03611	0.0511765	1.03611	up	88.13	70.5795	91.7752	80.1259	74.9661	62.8953	79.0476	78.5353	76.4173	84.2995	74.8415	76.7618	76.9213	66.43	70.7356	88.8001	70.271	86.3258	0.197747
17220394	0.880672	0.687949	-1.01558	-0.0223074	1.01558	down	1.00747	0.0107409	1.00747	up	1.01413	0.0202408	1.01413	up	1.01423	0.0203888	1.01423	up	-1.00036	-0.000519594	1.00036	down	-1.01548	-0.0221594	1.01548	down	-1.00697	-0.0100195	1.00697	down	20.2185	20.6108	20.0695	20.0741	20.0086	19.8783	20.1571	20.377	20.8215	20.2066	20.9528	20.6026	20.1141	20.8135	19.8975	19.7124	21.3611	20.2883	0.000421524
17220417	0.853473	0.610719	-1.12022	-0.16378	1.12022	down	1.00414	0.00596539	1.00414	up	1.01181	0.0169365	1.01181	up	1.08103	0.112412	1.08103	up	-1.10374	-0.142402	1.10374	down	-1.04848	-0.0683049	1.04848	down	-1.11217	-0.153373	1.11217	down	140.429	116.01	133.87	118.549	125.442	104.325	139.527	116.122	136.286	148.843	126.651	119.838	129.781	125.327	120.502	130.296	97.0516	129.864	0.1559
17220432	0.559646	0.0889157	-1.00647	-0.0092996	1.00647	down	-1.01085	-0.0155648	1.01085	down	-1.00613	-0.00881974	1.00613	down	-1.06428	-0.0898787	1.06428	down	1.01295	0.0185626	1.01295	up	-1.06463	-0.0903586	1.06463	down	1.00822	0.0118176	1.00822	up	23.9413	24.202	25.3575	24.0042	23.9255	25.0935	22.9456	24.9035	24.8938	24.4261	24.2227	24.3818	23.1423	22.2133	23.2552	25.0788	23.8924	24.6745	-0.0162401
17220439	0.54728	0.0805656	1.22064	0.287637	1.22064	up	1.03877	0.0548696	1.03877	up	1.02337	0.0333257	1.02337	up	1.01785	0.0255192	1.01785	up	1.04492	0.0633976	1.04492	up	1.21405	0.27983	1.21405	up	1.06064	0.0849415	1.06064	up	66.2089	58.198	58.6936	80.5658	69.2066	73.7699	68.7898	58.1373	63.3854	63.7856	69.703	54.5177	71.2608	85.6726	71.0446	75.8049	60.0439	63.5412	-0.0275841
17220452	0.507507	0.057831	1.04918	0.0692555	1.04918	up	1.04502	0.0635341	1.04502	up	1.04853	0.0683724	1.04853	up	1.07333	0.102098	1.07333	up	-1.03953	-0.0559362	1.03953	down	1.07399	0.102981	1.07399	up	-1.04303	-0.0607745	1.04303	down	31.6508	29.8486	31.3006	33.1536	29.9273	34.4196	34.298	31.9275	30.818	32.5553	32.4914	32.2268	34.3305	34.1516	36.0179	31.4992	29.9971	31.7939	-0.0192876
17220464	0.542851	0.0765318	1.02631	0.0374688	1.02631	up	1.03332	0.0472819	1.03332	up	1.01442	0.0206559	1.01442	up	-1.01535	-0.0219787	1.01535	down	-1.00503	-0.00723298	1.00503	down	-1.00359	-0.00516589	1.00359	down	1.01353	0.019393	1.01353	up	20.3978	20.4443	20.7646	21.2587	20.9284	21.0399	20.9293	21.7217	21.0151	20.8133	20.8386	20.8413	20.6864	20.7459	20.8378	21.624	20.9543	20.7701	-0.0309386
17220475	0.984652	0.967102	-1.00461	-0.00663487	1.00461	down	-1.01195	-0.0171412	1.01195	down	-1.00966	-0.0138702	1.00966	down	1.01871	0.0267415	1.01871	up	1.00752	0.010805	1.00752	up	1.02383	0.0339769	1.02383	up	1.00524	0.00753403	1.00524	up	21.7465	23.0556	24.1969	23.4008	22.1609	23.0737	22.4699	23.2031	22.4543	22.7845	23.0248	22.4681	25.0187	22.6118	22.3606	23.0708	22.1944	23.3829	-0.0748343
17220489	0.891055	0.715747	1.08976	0.124014	1.08976	up	1.03865	0.054715	1.03865	up	1.03477	0.0493091	1.03477	up	-1.06486	-0.0906679	1.06486	down	-1.07946	-0.110313	1.07946	down	-1.01113	-0.0159628	1.01113	down	-1.07543	-0.104907	1.07543	down	105.81	88.4795	92.9701	100.692	106.661	104.884	113.274	95.235	90.4064	94.0798	111.533	91.9059	96.3	101.908	95.0594	99.0235	78.7732	99.4	0.115753
17220526	0.684009	0.234239	1.01035	0.014853	1.01035	up	1.02847	0.0405035	1.02847	up	-1.02058	-0.0293953	1.02058	down	1.01939	0.0277049	1.01939	up	-1.01508	-0.0215963	1.01508	down	1.05114	0.0719531	1.05114	up	1.03405	0.0483025	1.03405	up	19.8341	20.4931	20.543	20.4381	20.1125	20.9502	21.5927	20.3888	20.633	20.2741	20.1537	19.2239	21.2742	20.2987	21.125	20.5594	21.1062	20.0141	-0.0452228
17220529	0.816824	0.515177	-1.08866	-0.122553	1.08866	down	-1.19829	-0.260979	1.19829	down	-1.20695	-0.271371	1.20695	down	-1.01558	-0.0223058	1.01558	down	1.15144	0.20344	1.15144	up	1.09165	0.126512	1.09165	up	1.15976	0.213833	1.15976	up	30.2996	45.5057	37.5664	31.6789	32.5224	38.9648	25.7244	33.963	34.4558	35.0494	25.4383	33.0416	34.9862	34.1555	32.0718	35.8495	34.7073	36.9348	-0.179134
17220531	0.770135	0.404601	-1.00212	-0.00305351	1.00212	down	1.02309	0.0329299	1.02309	up	1.00778	0.0111748	1.00778	up	1.01952	0.0278966	1.01952	up	-1.02266	-0.0323262	1.02266	down	1.00952	0.0136682	1.00952	up	-1.00735	-0.0105712	1.00735	down	20.4739	20.0257	20.1275	19.9807	20.4841	20.0352	20.2605	20.4403	21.3393	20.8777	20.0107	20.2174	20.7488	20.6104	20.3205	20.3121	20.1628	20.1752	0.0132866
17220533	0.739777	0.339911	1.12376	0.168331	1.12376	up	-1.03196	-0.045383	1.03196	down	1.04487	0.0633205	1.04487	up	-1.04506	-0.0635793	1.04506	down	1.03726	0.052776	1.03726	up	1.02913	0.0414317	1.02913	up	-1.03953	-0.0559274	1.03953	down	50.1518	51.7787	54.7175	59.6567	60.8137	55.5805	48.1211	46.7074	57.5253	56.1705	55.6074	51.8929	53.2634	57.745	57.441	57.0199	44.3644	57.0401	-0.148625
17220548	0.533846	0.0704552	1.01272	0.0182411	1.01272	up	1.05966	0.0836029	1.05966	up	-1.0189	-0.0270192	1.0189	down	1.1214	0.165297	1.1214	up	-1.06197	-0.0867445	1.06197	down	1.15714	0.210557	1.15714	up	1.01669	0.0238776	1.01669	up	97.3213	90.9529	97.3331	99.7646	92.6732	96.7893	110.437	97.9811	94.7389	93.8529	100.851	86.0509	106.768	108.242	109.194	100.676	89.2686	95.2412	-8.72612e-05
17220584	0.88102	0.688324	-1.00755	-0.010846	1.00755	down	-1.00759	-0.0109105	1.00759	down	1.02312	0.0329795	1.02312	up	-1.03684	-0.0521914	1.03684	down	-1.00302	-0.00435543	1.00302	down	-1.06882	-0.0960169	1.06882	down	-1.03401	-0.0482454	1.03401	down	25.051	27.9528	25.1182	26.6274	26.7603	24.1337	24.8475	25.3581	27.2888	26.9664	25.6655	27.2176	24.5405	25.6111	24.547	26.0418	24.4825	26.7255	-0.033432
17220591	0.628727	0.156159	1.00857	0.0123057	1.00857	up	1.04653	0.0656112	1.04653	up	1.03601	0.0510414	1.03601	up	-1.01106	-0.0158717	1.01106	down	-1.04607	-0.0649761	1.04607	down	-1.03858	-0.0546074	1.03858	down	-1.03556	-0.0504063	1.03556	down	21.9898	21.2535	22.1924	22.494	21.7708	21.7284	23.215	22.6427	22.6157	22.1293	22.4887	23.175	20.9635	21.6254	22.7095	21.9337	22.2898	21.2428	-0.0111775
17220593	0.982969	0.962749	1.005	0.0071888	1.005	up	1.01722	0.0246336	1.01722	up	1.00502	0.00722408	1.00502	up	1.01531	0.0219177	1.01531	up	-1.00755	-0.0108517	1.00755	down	1.01528	0.0218824	1.01528	up	1.00456	0.00655778	1.00456	up	20.2312	20.623	19.9264	20.4378	20.8301	19.823	21.3797	20.6922	19.7807	20.5772	20.9392	19.5876	20.219	21.4144	20.3996	20.2659	21.275	19.8433	-0.0133123
17220595	0.721411	0.298312	-1.11162	-0.152661	1.11162	down	-1.11907	-0.1623	1.11907	down	-1.0697	-0.0972083	1.0697	down	1.02266	0.0323292	1.02266	up	1.00123	0.00176795	1.00123	up	-1.01616	-0.0231234	1.01616	down	-1.04487	-0.063324	1.04487	down	27.7387	28.6293	25.0773	24.5311	24.1835	24.4385	22.6828	23.7905	26.3333	27.5639	23.9507	24.6451	23.0089	24.5768	27.4211	24.2449	24.5481	23.9642	0.176791
17220597	0.767812	0.398437	-1.00622	-0.00894451	1.00622	down	1.02847	0.0404986	1.02847	up	-1.00586	-0.00843286	1.00586	down	1.00514	0.00739177	1.00514	up	-1.01463	-0.0209607	1.01463	down	1.00478	0.00688012	1.00478	up	1.01958	0.0279708	1.01958	up	20.3885	21.2423	20.8991	20.6748	20.5338	20.9279	21.5796	22.0136	20.7277	20.8086	20.0842	21.2815	20.8464	21.015	20.5944	20.9534	21.6638	20.7667	-0.033864
17220604	0.700924	0.264909	-1.00634	-0.0091149	1.00634	down	-1.02902	-0.0412698	1.02902	down	-1.09371	-0.12923	1.09371	down	-1.10155	-0.139535	1.10155	down	1.03826	0.0541717	1.03826	up	-1.01355	-0.0194195	1.01355	down	1.10353	0.142132	1.10353	up	41.8049	47.3018	43.6693	44.1433	43.9531	43.6712	38.8501	44.2235	46.1281	39.3179	39.0357	43.0053	37.0508	40.0644	42.7052	41.1747	49.2014	43.7849	-0.0518951
17220608	0.729798	0.314679	1.00221	0.00318305	1.00221	up	1.0205	0.029277	1.0205	up	1.01214	0.0174068	1.01214	up	-1.00788	-0.0113184	1.00788	down	-1.04164	-0.0588527	1.04164	down	-1.01786	-0.0255421	1.01786	down	-1.0331	-0.0469825	1.0331	down	23.6556	23.7089	22.8337	23.3904	23.4622	23.4905	24.7924	23.3803	23.4797	23.6817	23.9962	23.3662	23.5653	23.7199	22.5263	22.6192	22.8597	23.2898	0.0113087
17220627	0.839747	0.572957	1.02451	0.0349364	1.02451	up	1.07483	0.104113	1.07483	up	1.07741	0.107566	1.07741	up	-1.0298	-0.0423586	1.0298	down	-1.07992	-0.110926	1.07992	down	-1.08297	-0.114988	1.08297	down	-1.08251	-0.114379	1.08251	down	33.7773	34.3648	35.3472	35.8183	35.9451	34.269	31.648	40.5018	39.7464	37.3873	37.4042	36.6938	35.7815	31.3825	35.9788	33.3251	32.4261	37.4348	-0.0839005
17220644	0.970061	0.931665	-1.01042	-0.0149579	1.01042	down	-1.01192	-0.0170914	1.01192	down	1.00094	0.00135533	1.00094	up	1.00234	0.00336838	1.00234	up	1.00575	0.00827758	1.00575	up	-1.00901	-0.0129449	1.00901	down	-1.00707	-0.0101692	1.00707	down	20.1697	20.9553	20.303	20.0436	20.584	20.1623	20.0439	19.8304	20.8355	20.1835	20.1934	21.1139	20.3495	20.4322	20.1474	20.329	20.4581	20.2587	-0.00792551
17220721	0.795379	0.463414	-1.01047	-0.0150304	1.01047	down	1.01773	0.0253495	1.01773	up	-1.02389	-0.0340624	1.02389	down	1.00011	0.000165622	1.00011	up	-1.00871	-0.0125076	1.00871	down	1.0134	0.0191976	1.0134	up	1.03305	0.0469042	1.03305	up	22.2785	22.2435	22.0027	21.3892	22.6628	21.8013	22.4206	22.068	23.2298	21.8335	22.2356	20.9233	21.7653	22.4175	21.6664	22.1276	21.7916	23.2241	0.0117474
17220724	0.953721	0.89059	-1.02055	-0.0293481	1.02055	down	-1.03862	-0.054667	1.03862	down	-1.01458	-0.020878	1.01458	down	-1.03415	-0.0484471	1.03415	down	1.00921	0.0132297	1.00921	up	-1.04024	-0.0569172	1.04024	down	-1.01435	-0.0205593	1.01435	down	32.872	33.191	33.8905	34.9097	30.9508	32.1961	33.7274	31.5987	30.9673	33.9586	31.303	33.307	31.5295	31.5034	31.6661	33.9987	34.9445	28.5537	0.0149879
17220748	0.739074	0.337695	-1.00292	-0.00421127	1.00292	down	1.01111	0.0159353	1.01111	up	1.03302	0.0468675	1.03302	up	-1.02465	-0.0351356	1.02465	down	-1.04387	-0.0619466	1.04387	down	-1.06158	-0.0862144	1.06158	down	-1.0665	-0.0928788	1.0665	down	23.3421	23.3587	21.6821	22.6789	23.3805	22.101	22.9269	23.0848	23.0892	22.3822	22.8759	25.4528	22.3791	22.3375	21.7911	22.1139	21.5155	22.5799	0.0447421
17220751	0.778684	0.427378	-1.01195	-0.0171434	1.01195	down	1.03801	0.0538182	1.03801	up	1.02199	0.0313814	1.02199	up	1.04596	0.0648214	1.04596	up	-1.03649	-0.0517033	1.03649	down	1.01136	0.0162965	1.01136	up	-1.02049	-0.0292665	1.02049	down	34.6553	31.5862	33.902	32.9995	32.2864	33.6112	34.866	33.0565	36.011	34.4657	34.7117	33.1108	35.4175	34.178	33.8521	33.4127	32.4129	34.4169	0.0327706
17220768	0.911122	0.781489	-1.00795	-0.0114198	1.00795	down	-1.00835	-0.0119944	1.00835	down	-1.01758	-0.0251366	1.01758	down	-1.00812	-0.0116704	1.00812	down	1.00033	0.000482559	1.00033	up	1.00142	0.00204643	1.00142	up	1.00949	0.0136248	1.00949	up	20.5734	20.4367	19.8753	20.1833	20.0939	20.1215	20.5058	20.2152	19.6626	19.9112	19.5997	20.3227	20.0573	20.0554	19.8003	19.8408	20.5341	20.0262	0.035337
17220771	0.884685	0.698063	-1.00596	-0.00857481	1.00596	down	-1.03796	-0.0537515	1.03796	down	1.0047	0.00676981	1.0047	up	-1.0485	-0.0683297	1.0485	down	1.01977	0.0282472	1.01977	up	-1.05971	-0.0836743	1.05971	down	-1.02262	-0.0322741	1.02262	down	21.8932	25.85	25.0972	23.0338	25.2197	24.0184	23.0398	24.0675	22.9056	23.9865	23.3673	25.7	23.4904	23.2043	22.2067	24.8992	23.2052	23.3126	-0.0978012
17220776	0.469862	0.0406656	-1.02342	-0.033394	1.02342	down	-1.01681	-0.0240483	1.01681	down	-1.01284	-0.0184056	1.01284	down	1.02112	0.0301571	1.02112	up	1.04656	0.065653	1.04656	up	1.01057	0.0151687	1.01057	up	1.04247	0.0600103	1.04247	up	20.9044	20.3581	20.3374	20.4358	20.0353	19.7209	20.1607	20.2962	20.1202	20.1572	20.2254	20.4325	19.9322	21.1142	20.4276	20.6689	21.3898	21.3461	0.038938
17220787	0.237177	0.00399567	-1.04462	-0.0629778	1.04462	down	-1.04452	-0.0628425	1.04452	down	-1.04094	-0.0578831	1.04094	down	1.00414	0.00595586	1.00414	up	1.01697	0.0242786	1.01697	up	1.0006	0.000861168	1.0006	up	1.01348	0.0193192	1.01348	up	21.2643	22.1552	21.8685	20.8068	20.8856	20.7979	20.6221	20.8584	21.0174	21.1851	20.7638	20.7651	20.7134	20.9324	21.1046	21.3213	21.024	21.2124	0.0197701
17220792	0.757805	0.376555	1.00055	0.000798543	1.00055	up	1.01042	0.0149539	1.01042	up	1.0193	0.0275833	1.0193	up	1.03225	0.0457902	1.03225	up	1.00954	0.0136959	1.00954	up	1.01326	0.0190055	1.01326	up	1.00074	0.00106653	1.00074	up	20.1019	19.8491	20.1363	20.007	20.2132	19.9003	20.2781	19.925	20.5132	20.6193	20.5615	20.0695	21.3628	20.4558	20.256	19.6834	20.8468	20.7821	-0.00949526
17220794	0.770135	0.404771	-1.01959	-0.0279838	1.01959	down	-1.01232	-0.0176675	1.01232	down	-1.02952	-0.0419761	1.02952	down	-1.03693	-0.0523224	1.03693	down	-1.00776	-0.0111589	1.00776	down	-1.02692	-0.0383301	1.02692	down	1.00916	0.0131497	1.00916	up	23.4926	22.3008	23.0196	22.8644	22.1957	22.4206	23.8917	22.4618	21.6622	22.5311	22.0937	22.2019	20.7736	22.6633	21.6766	22.23	22.9834	22.2312	0.0712438
17220797	0.757805	0.376742	1.01775	0.0253793	1.01775	up	1.05545	0.0778615	1.05545	up	-1.00715	-0.0102816	1.00715	down	-1.01541	-0.0220555	1.01541	down	-1.06445	-0.090112	1.06445	down	1.00948	0.0136054	1.00948	up	-1.00137	-0.00196902	1.00137	down	30.1206	28.0569	27.8454	29.6259	29.1101	28.7649	30.6029	28.7593	31.4363	29.2811	28.7127	27.3976	28.1489	28.4747	29.5623	26.8139	29.1456	29.3536	0.0578361
17220809	0.533846	0.0707325	1.0791	0.10983	1.0791	up	1.14859	0.199861	1.14859	up	1.08253	0.11441	1.08253	up	1.00087	0.00125011	1.00087	up	-1.11426	-0.156083	1.11426	down	-1.00231	-0.00332975	1.00231	down	-1.05018	-0.0706315	1.05018	down	59.254	57.9021	55.7012	65.0233	59.1047	62.4846	67.4527	68.8318	62.3708	61.6741	65.008	60.4687	57.3866	64.5054	65.0408	60.2503	56.1411	61.8832	-0.0601931
17220833	0.456781	0.0360656	1.27061	0.345519	1.27061	up	1.17789	0.236205	1.17789	up	1.05922	0.0829992	1.05922	up	1.0209	0.0298425	1.0209	up	-1.0412	-0.0582534	1.0412	down	1.22464	0.292362	1.22464	up	1.06803	0.0949526	1.06803	up	94.373	106.479	106.722	133.873	130.356	126.06	106.576	125.211	131.335	107.576	120.764	98.0995	131.442	134.553	132.35	125.099	96.6237	128.451	-0.407267
17220844	0.955168	0.893184	1.00812	0.0116612	1.00812	up	1.01124	0.0161204	1.01124	up	1.0064	0.00919692	1.0064	up	1.00051	0.000728766	1.00051	up	-1.00931	-0.0133745	1.00931	down	1.00222	0.00319306	1.00222	up	-1.00448	-0.00645097	1.00448	down	19.7449	20.0848	19.8587	19.9268	20.2258	20.02	19.9987	20.0755	20.2847	20.0138	19.6434	20.4191	20.2447	19.6014	20.3642	19.7847	20.0408	19.9761	-0.0197325
17220861	0.505022	0.0544592	-1.04039	-0.0571245	1.04039	down	1.08965	0.123859	1.08965	up	1.03969	0.0561577	1.03969	up	-1.00046	-0.000656605	1.00046	down	1.01459	0.0208998	1.01459	up	-1.08218	-0.113939	1.08218	down	1.06334	0.0886006	1.06334	up	52.8102	53.5905	54.9556	54.8448	51.7523	48.6591	58.4646	56.6105	60.7972	54.3908	62.4337	51.474	54.4008	48.0542	52.7594	59.4254	62.7508	56.3581	-0.0486751
17220866	0.943471	0.865807	1.0061	0.00877889	1.0061	up	-1.06175	-0.0864387	1.06175	down	-1.03081	-0.0437752	1.03081	down	-1.04988	-0.0702286	1.04988	down	1.04423	0.062435	1.04423	up	-1.01233	-0.0176744	1.01233	down	1.0138	0.0197716	1.0138	up	25.2663	26.8386	25.4769	24.1512	30.5592	23.8395	23.6015	24.6998	24.7602	25.3228	24.2758	25.6584	27.2446	22.457	24.8497	24.9166	26.088	25.2837	0.0100541
17220872	0.531046	0.0692485	-1.00731	-0.0105128	1.00731	down	1.00334	0.00481176	1.00334	up	-1.02423	-0.034541	1.02423	down	-1.00981	-0.0140907	1.00981	down	1.00481	0.00692717	1.00481	up	1.00691	0.00993745	1.00691	up	1.0326	0.0462799	1.0326	up	20.2679	20.7445	20.7283	20.3627	20.5775	20.3495	20.341	20.8708	20.7353	19.9662	20.044	20.2676	20.238	20.421	20.0361	20.6983	21.2191	20.3337	-0.00626755
17220877	0.921235	0.80693	-1.04979	-0.0700978	1.04979	down	-1.02917	-0.0414858	1.02917	down	1.01351	0.0193534	1.01351	up	1.01068	0.0153232	1.01068	up	1.00152	0.00218964	1.00152	up	-1.05272	-0.074128	1.05272	down	-1.04149	-0.0586495	1.04149	down	29.105	25.2654	23.9722	24.6274	24.0223	25.7552	23.5173	25.0442	27.4563	25.1831	26.7319	27.2609	24.7091	24.447	26.0407	26.411	25.4786	24.1409	0.206458
17220882	0.759422	0.380391	-1.09032	-0.124747	1.09032	down	1.00839	0.0120581	1.00839	up	-1.11271	-0.154072	1.11271	down	1.0338	0.0479639	1.0338	up	-1.12396	-0.168587	1.12396	down	1.05503	0.0772889	1.05503	up	-1.0017	-0.00245666	1.0017	down	77.6603	74.5291	71.4901	62.184	72.091	71.2121	68.9867	78.6766	78.1718	68.6996	64.8221	67.4455	76.7375	66.672	68.9411	71.2909	56.5136	74.1694	0.124257
17220900	0.657268	0.198553	-1.04171	-0.0589503	1.04171	down	-1.03918	-0.0554439	1.03918	down	-1.03467	-0.0491726	1.03467	down	1.02325	0.0331574	1.02325	up	-1.02357	-0.0336159	1.02357	down	1.01634	0.0233796	1.01634	up	-1.02803	-0.0398873	1.02803	down	21.3804	22.1519	21.6083	20.9164	21.0308	20.581	19.883	21.3442	21.489	21.3266	21.2716	20.3666	20.9927	21.1054	21.8923	20.6255	19.668	20.963	0.0212283
17220904	0.389475	0.0191024	-1.0651	-0.0909932	1.0651	down	-1.02017	-0.0288045	1.02017	down	1.02926	0.0416094	1.02926	up	1.01078	0.0154646	1.01078	up	-1.0429	-0.0606001	1.0429	down	-1.08458	-0.117138	1.08458	down	-1.09506	-0.131014	1.09506	down	26.482	26.6216	25.7388	23.9989	25.1976	24.834	26.6545	24.7471	25.9098	25.6221	27.8916	27.6861	24.8008	24.848	25.1654	24.7316	23.7799	25.6194	0.0597506
17220907	0.81897	0.518812	-1.00969	-0.0139178	1.00969	down	-1.01935	-0.0276561	1.01935	down	1.01486	0.0212784	1.01486	up	-1.00627	-0.00901715	1.00627	down	1.03948	0.0558588	1.03948	up	-1.03112	-0.0442133	1.03112	down	1.00481	0.00692431	1.00481	up	21.3096	22.8791	21.3624	22.1187	21.3412	21.4346	22.0963	21.0465	21.1441	21.9367	21.9306	22.6286	21.2962	21.1115	22.0867	21.6112	23.3131	21.9207	-0.0305343
17220919	0.412455	0.0233081	-1.02385	-0.0339982	1.02385	down	-1.06254	-0.0875106	1.06254	down	1.30762	0.386939	1.30762	up	-1.06496	-0.0908004	1.06496	down	-1.02237	-0.031922	1.02237	down	-1.42577	-0.511737	1.42577	down	-1.42047	-0.506371	1.42047	down	27.7706	31.181	29.9741	29.6739	27.3377	29.8114	25.9246	24.9631	33.4333	32.9712	39.4865	44.5736	24.1556	32.5013	25.5034	26.8676	28.9162	26.061	-0.0769787
17220921	0.538565	0.0738756	1.02497	0.0355789	1.02497	up	-1.03848	-0.0544696	1.03848	down	-1.04544	-0.0641042	1.04544	down	-1.09281	-0.128039	1.09281	down	1.01595	0.0228278	1.01595	up	-1.01985	-0.0283556	1.01985	down	1.02276	0.0324624	1.02276	up	22.9668	25.9882	23.5729	24.7936	25.2924	24.1597	23.3029	22.8105	23.635	22.7295	22.8182	23.7425	23.4553	22.5978	21.9019	23.6801	23.7251	23.4489	-0.0339732
17220931	0.823804	0.532242	-1.02285	-0.0326012	1.02285	down	-1.02354	-0.0335665	1.02354	down	-1.02584	-0.0368036	1.02584	down	-1.02462	-0.0350827	1.02462	down	-1.00043	-0.000616709	1.00043	down	-1.02164	-0.0308803	1.02164	down	1.00182	0.00262038	1.00182	up	21.904	21.3086	20.7979	20.0854	22.0503	20.4815	20.5469	20.6226	21.3646	20.801	20.3545	21.2383	19.895	20.2987	20.8816	20.8114	20.8284	20.8579	0.0741816
17220934	0.855106	0.616997	1.00226	0.00325267	1.00226	up	-1.01426	-0.0204258	1.01426	down	1.02746	0.0390781	1.02746	up	1.00496	0.00713348	1.00496	up	1.03975	0.0562317	1.03975	up	-1.02009	-0.0286919	1.02009	down	-1.00227	-0.00327221	1.00227	down	20.8316	20.9301	20.7834	21.2422	21.3096	20.1546	20.2752	20.7858	20.6079	21.9074	21.694	20.6811	21.9349	20.3678	20.7258	21.0301	22.6102	20.5306	0.00158834
17220941	0.652109	0.189915	-1.05379	-0.0755835	1.05379	down	-1.06235	-0.0872526	1.06235	down	-1.09605	-0.132309	1.09605	down	-1.02068	-0.0295362	1.02068	down	1.03249	0.0461245	1.03249	up	1.01903	0.0271896	1.01903	up	1.06524	0.0911811	1.06524	up	22.3634	24.0312	23.6276	21.558	22.9095	21.9709	21.2689	21.3491	23.3244	21.0564	20.8962	21.9176	22.6571	21.4169	21.03	21.1857	23.3798	23.5344	0.0272956
17220944	0.772677	0.409943	-1.02215	-0.0316111	1.02215	down	1.00013	0.000191689	1.00013	up	-1.01511	-0.0216297	1.01511	down	1.03687	0.0522339	1.03687	up	-1.02329	-0.0332128	1.02329	down	1.02972	0.0422524	1.02972	up	-1.00793	-0.0113915	1.00793	down	21.3205	21.456	22.1822	21.4384	21.6237	20.4965	20.9503	22.1103	21.915	21.6086	21.3692	21.0089	22.1322	22.5947	21.1809	21.3953	21.2243	20.863	-0.00650167
17220974	0.565626	0.0945426	1.0343	0.0486585	1.0343	up	1.0076	0.0109199	1.0076	up	1.07499	0.104326	1.07499	up	1.00087	0.00124931	1.00087	up	-1.196	-0.258214	1.196	down	-1.03844	-0.0544184	1.03844	down	-1.27599	-0.35162	1.27599	down	119.004	126.113	128.249	116.569	130.056	140.477	126.566	130.722	119.007	137.205	134.767	129.312	128.282	127.167	130.89	122.604	83.522	112.393	-0.10183
17221010	0.76241	0.386746	1.03477	0.0493061	1.03477	up	1.00204	0.00294034	1.00204	up	1.00561	0.00806554	1.00561	up	-1.06717	-0.0937921	1.06717	down	-1.04978	-0.0700836	1.04978	down	-1.0371	-0.0525516	1.0371	down	-1.05351	-0.0752088	1.05351	down	21.5306	22.4365	24.097	22.1339	24.3545	23.9255	23.1458	22.6908	22.3001	22.5342	24.0158	21.8734	21.8937	23.3312	20.775	22.4138	21.4351	21.0715	-0.0587311
17221014	0.476744	0.0423657	1.12775	0.173446	1.12775	up	1.10089	0.138666	1.10089	up	-1.14557	-0.196072	1.14557	down	-1.00143	-0.0020612	1.00143	down	-1.07238	-0.100811	1.07238	down	1.29008	0.367457	1.29008	up	1.17603	0.233926	1.17603	up	69.2711	66.1818	93.5487	89.7044	82.6468	82.971	84.5868	83.5343	80.982	70.9597	63.7219	63.0897	87.573	76.521	91.4016	78.4118	73.4373	80.5779	-0.221739
17221026	0.969692	0.929415	1.04592	0.0647785	1.04592	up	1.02782	0.0395913	1.02782	up	1.04253	0.0600883	1.04253	up	-1.07932	-0.110122	1.07932	down	-1.04163	-0.0588376	1.04163	down	-1.07582	-0.105432	1.07582	down	-1.05653	-0.0793346	1.05653	down	54.8933	56.254	52.8911	54.181	50.8678	67.8057	55.7079	59.917	53.1305	56.6013	62.7671	52.091	52.8345	51.6621	54.4525	66.2387	49.6376	47.7257	0.0152378
17221045	0.747431	0.357954	1.09927	0.136548	1.09927	up	-1.00298	-0.00429726	1.00298	down	1.07879	0.109417	1.07879	up	1.03843	0.0544081	1.03843	up	1.04966	0.0699202	1.04966	up	1.05815	0.0815393	1.05815	up	-1.03082	-0.0437937	1.03082	down	168.042	156.982	169.283	191.043	190.595	162.912	161.811	150.808	181.371	180.209	178.305	174.484	195.213	191.692	177.509	193.858	146.562	180.153	-0.0822983
17221054	0.929416	0.832128	1.02224	0.0317368	1.02224	up	-1.00768	-0.0110334	1.00768	down	-1.02525	-0.0359748	1.02525	down	1.00335	0.00482368	1.00335	up	1.03043	0.0432499	1.03043	up	1.05156	0.0725354	1.05156	up	1.0484	0.0681914	1.0484	up	27.8004	26.2417	27.3789	26.6789	27.7502	28.8195	26.1362	27.2697	27.3887	27.3769	28.2769	23.9417	30.2695	27.347	26.0352	28.0941	26.5902	28.5902	0.0220966
17221061	0.84053	0.575592	-1.00534	-0.00768344	1.00534	down	1.00044	0.000631174	1.00044	up	-1.01293	-0.0185343	1.01293	down	1.01353	0.0193839	1.01353	up	-1.01977	-0.0282421	1.01977	down	1.02118	0.0302348	1.02118	up	-1.00631	-0.0090766	1.00631	down	20.0382	19.8785	19.9678	19.61	20.2023	19.7585	19.3862	19.6987	20.8551	19.747	19.7185	19.6543	20.3699	20.0511	19.9531	19.2369	19.5365	19.9827	0.0159106
17221071	0.825338	0.535792	-1.03993	-0.0564852	1.03993	down	1.01229	0.0176258	1.01229	up	-1.01953	-0.0279031	1.01953	down	-1.01485	-0.0212641	1.01485	down	1.02666	0.0379548	1.02666	up	-1.03515	-0.0498462	1.03515	down	1.05957	0.0834837	1.05957	up	25.1849	26.6498	27.0042	24.4206	25.2193	26.1678	24.3535	27.4787	28.0949	24.9789	24.5342	27.9076	24.9223	24.6305	25.1183	25.2426	30.7406	26.2189	-0.00263548
17221079	0.547969	0.0809255	1.04504	0.0635535	1.04504	up	-1.14373	-0.193742	1.14373	down	1.11755	0.160344	1.11755	up	-1.18393	-0.24358	1.18393	down	1.23115	0.300007	1.23115	up	-1.26608	-0.340371	1.26608	down	-1.0382	-0.0540783	1.0382	down	96.6777	114.854	104.045	109.412	98.736	122.053	91.7182	83.2964	101.076	99.416	126.037	128.69	88.0979	103.048	87.5202	111.799	128.961	99.9455	-0.0781231
17221081	0.856625	0.622241	1.05081	0.0715056	1.05081	up	1.07464	0.103847	1.07464	up	1.08444	0.116951	1.08444	up	1.01645	0.0235394	1.01645	up	-1.04348	-0.0613971	1.04348	down	-1.0153	-0.0219065	1.0153	down	-1.053	-0.0745017	1.053	down	38.7754	34.6464	38.2832	41.2372	39.1186	36.9935	37.8072	40.2847	41.9074	38.6014	43.8373	38.7608	37.7171	39.4711	42.0958	38.5337	35.4683	41.1033	0.000272751
17221093	0.942334	0.862545	1.01678	0.0240095	1.01678	up	-1.02158	-0.0307959	1.02158	down	-1.00577	-0.00830682	1.00577	down	-1.02058	-0.0293961	1.02058	down	1.00365	0.00525347	1.00365	up	1.00203	0.00292031	1.00203	up	-1.01202	-0.0172356	1.01202	down	22.0264	21.2754	20.2815	22.0373	20.7896	21.8073	20.2513	21.3306	20.6373	20.5897	21.2731	21.3275	20.5083	22.912	20.0017	20.5671	20.9904	20.8766	0.0734248
17221096	0.777056	0.4215	-1.01537	-0.0220126	1.01537	down	1.01552	0.0222162	1.01552	up	-1.03533	-0.0500883	1.03533	down	-1.03084	-0.0438153	1.03084	down	1.00659	0.00947396	1.00659	up	-1.01097	-0.0157396	1.01097	down	1.05832	0.0817784	1.05832	up	29.1765	28.7832	27.6778	27.8857	27.8954	28.5437	26.9677	30.5324	29.5639	27.7831	28.0761	26.8504	27.0187	28.6559	26.1804	27.1189	30.9989	29.5327	0.060122
17221110	0.940265	0.857697	-1.00042	-0.000609875	1.00042	down	-1.02183	-0.0311543	1.02183	down	-1.00431	-0.0062089	1.00431	down	-1.01445	-0.0207035	1.01445	down	1.0345	0.0489337	1.0345	up	-1.01052	-0.0151045	1.01052	down	1.01677	0.0239882	1.01677	up	20.3608	22.2859	21.1434	21.245	21.7708	20.7166	19.9214	21.139	21.3531	22.2855	20.7003	20.5303	20.505	21.5818	20.7398	21.524	21.6998	21.3147	-0.057869
17221114	0.855052	0.6166	1.00758	0.0108962	1.00758	up	-1.01473	-0.0210983	1.01473	down	-1.01764	-0.0252298	1.01764	down	1.00258	0.00372299	1.00258	up	1.02062	0.0294493	1.02062	up	1.02801	0.039849	1.02801	up	1.02355	0.0335808	1.02355	up	20.1173	20.7813	20.9643	21.0383	20.5126	20.7746	20.9445	19.3161	20.7338	20.328	20.0218	20.4334	20.9569	20.8949	20.6328	20.4014	21.3863	20.4395	-0.0400243
17221117	0.504755	0.054143	-1.08427	-0.116725	1.08427	down	-1.10696	-0.146605	1.10696	down	-1.01455	-0.0208434	1.01455	down	-1.04644	-0.0654847	1.04644	down	1.0479	0.0674961	1.0479	up	-1.11835	-0.161366	1.11835	down	-1.04121	-0.0582652	1.04121	down	48.4525	54.6705	47.8192	47.6126	47.6444	43.8051	43.5931	45.2426	47.3489	51.6744	48.4411	48.4573	41.7799	44.0451	47.1255	47.2396	47.6194	47.7683	0.0251241
17221122	0.780652	0.431833	-1.0114	-0.0163487	1.0114	down	1.04631	0.0653151	1.04631	up	1.03789	0.0536586	1.03789	up	1.06135	0.0858995	1.06135	up	-1.09492	-0.130828	1.09492	down	1.01108	0.0158922	1.01108	up	-1.08611	-0.119172	1.08611	down	57.8733	63.8514	67.3436	60.8785	63.499	62.2228	64.2954	67.9559	65.2415	63.6461	68.4223	63.8902	62.4501	68.6083	67.1191	63.921	52.7504	64.4038	-0.143044
17221148	0.650064	0.186975	-1.02163	-0.0308669	1.02163	down	-1.07258	-0.10109	1.07258	down	-1.06189	-0.086631	1.06189	down	-1.00424	-0.00610193	1.00424	down	1.0503	0.0707997	1.0503	up	1.03502	0.0496621	1.03502	up	1.03982	0.0563405	1.03982	up	23.0058	23.3213	25.8421	23.074	24.0564	23.4255	21.8383	22.6657	22.7005	21.8985	22.2853	23.7274	23.3951	23.1248	23.7317	23.2194	23.6108	23.7466	-0.0164914
17221158	0.957934	0.899524	-1.01257	-0.0180192	1.01257	down	-1.00099	-0.00142829	1.00099	down	1.00331	0.0047671	1.00331	up	1.03048	0.0433156	1.03048	up	1.00545	0.00784159	1.00545	up	1.01433	0.0205293	1.01433	up	1.00114	0.0016462	1.00114	up	21.1553	20.7472	22.6325	21.9916	20.6401	21.08	21.6224	21.189	21.6175	21.4115	21.7205	21.5725	23.0253	21.0157	21.6375	21.759	21.5562	21.4631	-0.0276308
17221177	0.872362	0.662038	1.03065	0.0435494	1.03065	up	-1.06729	-0.0939542	1.06729	down	-1.06721	-0.0938419	1.06721	down	-1.02932	-0.0416916	1.02932	down	1.05018	0.0706433	1.05018	up	1.06858	0.0956996	1.06858	up	1.0501	0.0705309	1.0501	up	92.774	95.8993	90.7199	92.915	91.06	104.438	93.5278	79.0471	89.7983	90.6487	96.7626	75.7056	88.4027	95.7823	95.6909	101.891	87.5181	86.2303	0.0134511
17221186	0.54361	0.0770577	1.15222	0.204419	1.15222	up	1.22048	0.287449	1.22048	up	1.02498	0.0355984	1.02498	up	1.14317	0.193035	1.14317	up	-1.09817	-0.135105	1.09817	down	1.28508	0.361856	1.28508	up	1.08429	0.116745	1.08429	up	92.1836	78.7368	79.9984	98.2793	90.9738	99.3445	126.433	89.6548	93.1258	86.4167	80.7079	89.6496	115.657	114.553	100.155	93.2343	80.4866	106.217	-0.00733519
17221191	0.443364	0.0314478	1.276	0.351632	1.276	up	1.56145	0.642889	1.56145	up	1.13477	0.182399	1.13477	up	1.19153	0.252812	1.19153	up	-1.40638	-0.49199	1.40638	down	1.33983	0.422046	1.33983	up	-1.02207	-0.0314994	1.02207	down	232.675	245.632	261.278	336.891	292.369	314.972	432.873	439.082	299.101	312.508	271.254	257.408	506.551	315.854	328.016	286.277	228.725	312.114	-0.393033
17221193	0.881363	0.688812	-1.01804	-0.0257915	1.01804	down	1.00075	0.00108671	1.00075	up	-1.00523	-0.0075202	1.00523	down	1.01479	0.0211775	1.01479	up	1.00129	0.001863	1.00129	up	1.00202	0.00290616	1.00202	up	1.00728	0.0104699	1.00728	up	21.0036	20.7787	19.9467	20.5153	19.9933	20.1155	20.2579	20.7949	20.7117	20.3266	20.284	20.7863	20.1971	20.8556	20.4694	20.5638	20.6623	20.6142	0.0322356
17221197	0.984475	0.966751	-1.02026	-0.0289303	1.02026	down	-1.01755	-0.0250945	1.01755	down	-1.00951	-0.0136584	1.00951	down	1.01031	0.0147985	1.01031	up	-1.00167	-0.00241359	1.00167	down	-1.00033	-0.000473499	1.00033	down	-1.00965	-0.0138497	1.00965	down	22.9035	23.9517	23.2662	22.6074	23.0152	23.0978	22.9015	24.1455	21.9079	22.9961	22.16	24.3447	23.7844	23.1823	22.4777	23.0507	22.9419	22.7933	-0.00642109
17221213	0.663125	0.20585	1.08379	0.11609	1.08379	up	1.02592	0.036917	1.02592	up	1.05671	0.0795829	1.05671	up	-1.07184	-0.100084	1.07184	down	-1.10406	-0.142825	1.10406	down	-1.04505	-0.0635769	1.04505	down	-1.1372	-0.18549	1.1372	down	22.4539	26.3431	22.5346	24.8381	28.13	24.2862	27.5761	22.2903	23.4152	25.8736	24.2121	25.1067	23.0213	24.3991	24.5336	21.9679	22.3539	21.7782	-0.110969
17221215	0.693785	0.247275	1.09176	0.126659	1.09176	up	1.07978	0.110732	1.07978	up	1.07808	0.108465	1.07808	up	1.06077	0.0851088	1.06077	up	-1.06161	-0.0862535	1.06161	down	1.07423	0.103303	1.07423	up	-1.05994	-0.0839864	1.05994	down	94.1372	76.845	89.5288	100.45	93.3841	89.8469	94.8145	89.7496	95.8149	95.8197	98.5391	85.9468	108.265	94.1174	98.7247	94.5196	80.6127	89.4377	0.000152111
17221228	0.604132	0.124928	1.05893	0.0826076	1.05893	up	-1.07094	-0.0988809	1.07094	down	-1.0816	-0.113167	1.0816	down	1.03476	0.0492975	1.03476	up	1.03184	0.0452186	1.03184	up	1.18515	0.245072	1.18515	up	1.04211	0.0595048	1.04211	up	195.851	186.385	216.837	228.692	217.997	188.526	179.066	178.536	201.575	195.26	195.943	163.504	228.324	207.635	219.655	205.454	177.892	193.703	-0.000338554
17221269	0.688759	0.2392	1.00201	0.00289599	1.00201	up	-1.00975	-0.0140031	1.00975	down	-1.02148	-0.0306627	1.02148	down	-1.01144	-0.016411	1.01144	down	1.01009	0.014489	1.01009	up	1.01196	0.0171477	1.01196	up	1.02183	0.0311486	1.02183	up	21.1467	21.0574	21.1696	21.616	21.1139	20.7794	20.8224	21.1312	20.8093	20.8541	20.3554	20.8352	20.9263	20.8982	20.9582	21.333	21.3085	20.7585	0.0140171
17221284	0.864467	0.64067	-1.05237	-0.0736353	1.05237	down	-1.05775	-0.0810048	1.05775	down	1.00754	0.0108356	1.00754	up	1.01165	0.0167131	1.01165	up	1.03949	0.0558761	1.03949	up	-1.04809	-0.0677578	1.04809	down	-1.02524	-0.0359643	1.02524	down	23.7906	24.1317	22.1833	22.5442	21.8188	22.2155	21.8083	21.6368	22.8061	22.8132	23.0456	24.7761	23.9962	22.6237	20.8406	25.5401	21.6878	21.8217	0.0750976
17221286	0.753229	0.367996	1.01261	0.0180767	1.01261	up	-1.04781	-0.0673799	1.04781	down	-1.02678	-0.0381319	1.02678	down	-1.01907	-0.0272579	1.01907	down	-1.00348	-0.00501712	1.00348	down	1.02027	0.0289507	1.02027	up	-1.02404	-0.0342652	1.02404	down	20.8851	21.5738	21.8131	20.7403	22.1628	22.2006	19.7579	21.5749	20.0419	22.103	20.4981	20.0391	20.271	21.3393	22.2912	20.8643	19.7338	20.5345	0.000720024
17221288	0.636226	0.167303	-1.01909	-0.027283	1.01909	down	1.00414	0.00596015	1.00414	up	-1.04726	-0.0666215	1.04726	down	-1.00542	-0.00779311	1.00542	down	-1.00725	-0.0104275	1.00725	down	1.02211	0.0315453	1.02211	up	1.04402	0.0621541	1.04402	up	23.0263	24.9184	22.9737	23.1797	22.703	23.6672	23.1094	24.0042	24.0593	22.3056	22.7134	22.6524	22.8687	22.8675	23.4336	23.497	23.7092	23.4428	-0.00738478
17221307	0.830603	0.549833	1.0006	0.000863552	1.0006	up	-1.0193	-0.027579	1.0193	down	1.00022	0.000321388	1.00022	up	-1.02142	-0.030571	1.02142	down	1.02741	0.0390167	1.02741	up	-1.02103	-0.0300288	1.02103	down	1.00774	0.0111163	1.00774	up	20.5186	20.7009	21.0917	21.1775	20.8665	20.3098	20.0704	20.4897	20.5708	20.8715	20.2548	21.206	20.1028	20.4571	20.4795	20.5665	21.8901	20.3784	-0.0016799
17221317	0.790571	0.453881	1.04649	0.0655521	1.04649	up	1.00577	0.00829808	1.00577	up	-1.01042	-0.0149538	1.01042	down	1.0664	0.0927434	1.0664	up	1.03068	0.0435998	1.03068	up	1.1276	0.173249	1.1276	up	1.04743	0.0668516	1.04743	up	128.137	114.237	132.587	126.828	126.651	138.47	115.217	128.982	132.871	126.402	133.582	111.424	135.705	139.638	142.343	130.9	115.678	142.779	-0.020124
17221345	0.808041	0.493914	-1.0146	-0.020916	1.0146	down	1.02264	0.0323048	1.02264	up	1.01188	0.017041	1.01188	up	-1.01072	-0.0153858	1.01072	down	1.00549	0.00789849	1.00549	up	-1.03767	-0.0533428	1.03767	down	1.01618	0.0231622	1.01618	up	21.4142	20.0277	19.3389	20.2809	19.8276	19.7478	21.235	20.7324	20.1483	20.2743	20.8572	20.3214	20.7167	19.8669	18.6867	20.3907	21.8794	20.2118	0.0786843
17221347	0.230024	0.00353415	1.26664	0.341009	1.26664	up	1.05339	0.0750376	1.05339	up	-1.08102	-0.112392	1.08102	down	1.0526	0.0739544	1.0526	up	1.21103	0.276233	1.21103	up	1.44128	0.527355	1.44128	up	1.37904	0.463662	1.37904	up	100.309	115.024	109.106	151.521	130.809	129.072	134.913	95.7713	113.882	100.918	110.292	89.5289	128.859	153.18	151.151	139.93	138.147	135.193	-0.362533
17221360	0.602078	0.121869	1.03925	0.0555485	1.03925	up	1.13027	0.176665	1.13027	up	1.09868	0.135772	1.09868	up	1.16196	0.216566	1.16196	up	1.00694	0.00997591	1.00694	up	1.09912	0.136343	1.09912	up	1.03589	0.0508692	1.03589	up	37.9252	33.3664	44.8478	44.1387	37.6898	38.2912	44.8984	40.0757	45.5419	42.1908	42.641	41.8357	46.5175	45.6124	47.1001	46.3392	42.0135	42.9728	-0.174675
17221373	0.487061	0.0471455	1.2848	0.361547	1.2848	up	-1.03183	-0.0451989	1.03183	down	1.05021	0.0706719	1.05021	up	-1.12164	-0.165612	1.12164	down	1.21949	0.286278	1.21949	up	1.09071	0.125263	1.09071	up	1.12538	0.170407	1.12538	up	49.4981	61.5875	61.9181	75.4166	72.5712	73.1436	51.0644	52.5527	64.0275	70.1311	60.4613	51.5625	68.398	67.1582	61.7594	73.5422	61.8597	68.4969	-0.347153
17221375	0.636667	0.167961	-1.14552	-0.196009	1.14552	down	-1.07829	-0.108743	1.07829	down	-1.04426	-0.0624836	1.04426	down	1.02663	0.0379101	1.02663	up	1.07306	0.10173	1.07306	up	-1.06852	-0.0956149	1.06852	down	1.0392	0.0554705	1.0392	up	113.682	122.955	117.471	105.047	114.333	90.9492	106.115	104.602	117.99	113.114	116.226	109.678	107.712	97.594	112.436	111.325	115.843	125.479	0.0115643
17221396	0.651937	0.189753	-1.05908	-0.0828155	1.05908	down	-1.12553	-0.17061	1.12553	down	-1.06764	-0.0944262	1.06764	down	1.02914	0.0414324	1.02914	up	1.06873	0.0959036	1.06873	up	1.03745	0.053043	1.03745	up	1.01376	0.0197196	1.01376	up	23.6625	29.3662	25.894	24.4355	24.9625	24.8319	22.9958	23.8954	22.9651	24.746	23.9783	24.9178	26.4071	25.1224	24.886	25.7833	25.2219	23.6879	-0.0711594
17221401	0.508439	0.0581577	-1.00327	-0.00470352	1.00327	down	-1.01143	-0.0163984	1.01143	down	1.01848	0.0264176	1.01848	up	-1.00359	-0.00517257	1.00359	down	1.02371	0.0338079	1.02371	up	-1.02548	-0.0362937	1.02548	down	-1.00626	-0.00900809	1.00626	down	19.7681	20.2	20.103	20.0296	19.7985	20.0459	19.5272	19.8487	20.0168	20.4669	20.25	20.4624	19.5789	20.1189	19.9648	19.9199	20.3826	20.5	-0.0195451
17221432	0.640869	0.1739	1.07808	0.108466	1.07808	up	-1.16078	-0.215093	1.16078	down	-1.08861	-0.122493	1.08861	down	-1.08133	-0.112802	1.08133	down	1.53847	0.621497	1.53847	up	1.08535	0.118156	1.08535	up	1.44283	0.528897	1.44283	up	330.354	426.083	415.042	628.729	322.982	360.478	291.126	313.968	408.649	433.638	336.226	310.588	386.808	400.129	374.071	555.084	512.324	478.279	-0.252029
17221434	0.906565	0.76708	1.06221	0.087069	1.06221	up	1.03355	0.0476125	1.03355	up	1.07641	0.106226	1.07641	up	-1.03809	-0.0539344	1.03809	down	-1.0074	-0.0106436	1.0074	down	-1.05197	-0.0730912	1.05197	down	-1.04918	-0.0692569	1.04918	down	19.8998	20.947	21.0081	20.565	25.5525	19.9722	21.5796	21.6168	20.7263	22.2492	21.4081	22.9296	20.4895	22.4706	20.3768	21.1367	20.2809	22.0607	-0.0825934
17221436	0.472195	0.0412144	-1.02765	-0.0393448	1.02765	down	-1.03755	-0.0531783	1.03755	down	-1.00665	-0.00956313	1.00665	down	-1.03356	-0.0476222	1.03356	down	-1.00701	-0.0100786	1.00701	down	-1.05512	-0.0774039	1.05512	down	-1.03792	-0.0536938	1.03792	down	21.42	22.0962	20.4969	21.2569	20.4567	20.5568	20.8298	20.7604	20.0852	20.801	21.1909	21.5751	20.0651	19.825	20.3531	20.2551	20.4305	20.5534	0.0594583
17221444	0.842526	0.581656	1.00814	0.0116954	1.00814	up	1.01353	0.0193899	1.01353	up	1.01515	0.0216902	1.01515	up	-1.02501	-0.0356434	1.02501	down	-1.0264	-0.0375875	1.0264	down	-1.03214	-0.0456382	1.03214	down	-1.02803	-0.0398877	1.02803	down	21.7028	20.7435	21.0952	21.1583	21.8462	21.0517	22.4031	20.898	21.1194	20.6264	21.9976	21.8963	21.3051	20.4784	20.7098	21.0681	20.6764	20.9916	0.0418916
17221454	0.896559	0.733065	1.00299	0.00430473	1.00299	up	1.02529	0.0360268	1.02529	up	1.00368	0.00530497	1.00368	up	-1.01285	-0.0184263	1.01285	down	-1.0277	-0.0394247	1.0277	down	-1.01356	-0.0194265	1.01356	down	-1.00605	-0.00870291	1.00605	down	21.4166	19.6888	21.3582	20.3453	21.2146	21.0534	21.6441	21.065	21.2897	21.1919	20.4762	20.9849	20.3905	20.8938	20.5275	20.3682	21.5305	20.392	0.0270271
17221465	0.973544	0.939989	-1.01648	-0.0235756	1.01648	down	-1.03166	-0.0449627	1.03166	down	1.00423	0.00609016	1.00423	up	-1.03764	-0.0532994	1.03764	down	1.01589	0.0227439	1.01589	up	-1.05919	-0.0829652	1.05919	down	-1.01982	-0.028309	1.01982	down	65.0187	69.0569	67.3937	64.1519	69.3941	64.7205	63.2193	65.5772	66.4748	65.5347	71.1112	65.759	69.6783	69.6697	53.1249	71.3223	63.1446	64.1561	-0.0143375
17221490	0.64555	0.180169	1.09012	0.124489	1.09012	up	-1.0563	-0.0790208	1.0563	down	1.03512	0.0497982	1.03512	up	1.04332	0.0611854	1.04332	up	1.06144	0.0860209	1.06144	up	1.09876	0.135876	1.09876	up	-1.03011	-0.042798	1.03011	down	80.6421	89.915	88.9114	98.7524	97.6038	86.6486	82.9364	76.9862	85.6705	86.4607	94.6799	87.3468	96.7482	107.788	90.9536	97.7261	73.986	90.4718	-0.148932
17221497	0.904506	0.760032	1.11277	0.154157	1.11277	up	1.05725	0.0803153	1.05725	up	1.13104	0.177651	1.13104	up	1.06426	0.0898525	1.06426	up	1.01319	0.0189021	1.01319	up	1.04707	0.066359	1.04707	up	-1.05587	-0.0784334	1.05587	down	132.025	142.307	153.698	188.392	150.182	140.633	154.673	152.237	144.927	174.729	171.706	139.263	147.625	215.182	150.991	182.36	129.055	150.817	-0.192813
17221502	0.982151	0.960431	-1.06893	-0.0961741	1.06893	down	-1.06043	-0.0846464	1.06043	down	-1.03469	-0.0492029	1.03469	down	1.00307	0.0044225	1.00307	up	-1.02124	-0.0303189	1.02124	down	-1.02993	-0.0425487	1.02993	down	-1.04664	-0.0657624	1.04664	down	96.5488	84.3163	86.7531	78.8013	103.456	70.9254	77.8496	89.7438	84.7695	85.8662	82.2554	90.2656	84.4701	82.8011	83.4343	88.4828	67.832	92.6458	0.190265
17221510	0.916555	0.795171	-1.00816	-0.0117213	1.00816	down	-1.03307	-0.046941	1.03307	down	-1.00196	-0.00283035	1.00196	down	-1.02419	-0.0344787	1.02419	down	1.04377	0.0618029	1.04377	up	-1.03052	-0.0433696	1.03052	down	1.01234	0.0176922	1.01234	up	21.8521	21.4345	24.2505	21.427	23.2156	22.2844	21.7308	21.5084	22.042	22.3819	24.0472	20.9802	22.41	21.9578	20.9688	22.5301	23.0577	22.5512	-0.0203729
17221533	0.680753	0.22848	-1.01417	-0.0202961	1.01417	down	-1.00091	-0.00131162	1.00091	down	1.01728	0.0247162	1.01728	up	1.00504	0.00725206	1.00504	up	-1.00042	-0.00060304	1.00042	down	-1.02652	-0.0377603	1.02652	down	-1.01863	-0.0266309	1.01863	down	20.1403	20.5389	19.9095	19.5984	20.1127	20.0301	20.1676	19.8715	20.4943	20.4048	20.594	20.6324	19.8209	19.9119	20.309	19.9798	19.9105	20.6205	0.000988483
17221544	0.80159	0.476769	-1.00076	-0.00110229	1.00076	down	-1.00498	-0.00716416	1.00498	down	1.0172	0.024608	1.0172	up	-1.01625	-0.0232606	1.01625	down	-1.00051	-0.00073274	1.00051	down	-1.03453	-0.0489709	1.03453	down	-1.02279	-0.0325049	1.02279	down	20.3475	20.8025	20.0616	19.88	20.8734	20.4168	20.3561	20.2965	20.2492	20.8006	20.5201	20.9392	20.4405	19.7918	19.9532	19.5825	20.7228	20.5847	-0.0027523
17221549	0.56403	0.0930353	-1.01075	-0.0154219	1.01075	down	-1.03548	-0.0502984	1.03548	down	1.03506	0.0497095	1.03506	up	-1.04017	-0.0568201	1.04017	down	1.00628	0.00903511	1.00628	up	-1.08821	-0.121951	1.08821	down	-1.06509	-0.0909727	1.06509	down	23.2237	22.5166	22.8834	21.963	22.4743	23.4774	22.5771	21.2765	22.4369	23.4973	24.7533	22.8138	22.183	22.4463	20.68	22.7377	21.8002	22.1557	0.0459666
17221551	0.239787	0.00426682	-1.47526	-0.560973	1.47526	down	1.17107	0.227829	1.17107	up	1.44484	0.530915	1.44484	up	1.0746	0.103802	1.0746	up	-1.92327	-0.943561	1.92327	down	-1.98355	-0.988086	1.98355	down	-2.37289	-1.24665	2.37289	down	1138.39	579.206	722.156	457.348	544.228	595.826	1236.96	695.16	889.336	1086.08	1241.39	1065.24	549.118	579.932	577.892	328.346	559.205	585.442	0.946718
17221625	0.784058	0.441004	1.00157	0.00226323	1.00157	up	-1.01838	-0.0262761	1.01838	down	1.02515	0.0358386	1.02515	up	-1.00746	-0.0107258	1.00746	down	1.14041	0.189552	1.14041	up	-1.03118	-0.0443012	1.03118	down	1.09235	0.127437	1.09235	up	25.3569	26.8161	25.0503	25.5375	26.8697	24.9406	24.0278	23.1302	29.019	25.2611	27.8539	26.0814	26.9376	27.8717	22.2915	27.1343	31.3859	28.087	-0.0606823
17221627	0.627455	0.154763	-1.01334	-0.0191134	1.01334	down	-1.05673	-0.0796096	1.05673	down	-1.00439	-0.00631491	1.00439	down	-1.01594	-0.0228105	1.01594	down	1.0804	0.111566	1.0804	up	-1.02499	-0.0356089	1.02499	down	1.02688	0.0382709	1.02688	up	24.5079	24.1316	23.9566	22.9941	24.2957	24.3731	22.3416	22.1778	24.2319	24.8529	23.6878	23.7527	23.6721	22.698	24.1675	24.5009	25.6422	24.1012	0.023231
17221633	0.521277	0.0638098	1.0903	0.124729	1.0903	up	1.05734	0.0804434	1.05734	up	-1.01195	-0.0171442	1.01195	down	-1.00858	-0.0123191	1.00858	down	1.00907	0.0130318	1.00907	up	1.09396	0.129554	1.09396	up	1.07969	0.110619	1.07969	up	21.3437	22.2688	21.2055	23.5063	23.702	23.4469	24.7459	21.7698	22.1159	21.6969	20.7405	21.613	22.6035	24.2339	23.2451	21.8959	24.5433	22.779	-0.0719752
17221653	0.880672	0.687827	1.0443	0.0625313	1.0443	up	1.02634	0.0375023	1.02634	up	1.05789	0.0811938	1.05789	up	-1.00717	-0.0103052	1.00717	down	-1.00774	-0.0111279	1.00774	down	-1.02028	-0.0289677	1.02028	down	-1.03873	-0.0548194	1.03873	down	20.9501	20.041	19.3716	19.8053	22.0684	21.1928	20.8276	19.6484	21.4868	21.8007	19.9126	22.1818	20.3769	20.8356	21.3546	20.5054	21.0889	19.8685	0.00818253
17221655	0.843012	0.58542	1.00212	0.0030489	1.00212	up	-1.02352	-0.0335385	1.02352	down	1.00968	0.0138996	1.00968	up	-1.00591	-0.00850344	1.00591	down	1.04176	0.0590188	1.04176	up	-1.01351	-0.0193542	1.01351	down	1.00806	0.0115806	1.00806	up	23.1368	21.4629	20.9513	21.5018	22.0347	22.099	21.6906	21.0142	21.2877	21.6039	22.6923	21.8446	21.6744	21.7351	21.8357	21.6178	22.7104	22.3449	0.091639
17221662	0.912685	0.784729	-1.01144	-0.0164054	1.01144	down	-1.0253	-0.0360506	1.0253	down	-1.01859	-0.0265764	1.01859	down	1.03532	0.050072	1.03532	up	1.03801	0.0538225	1.03801	up	1.04264	0.060243	1.04264	up	1.03122	0.0443482	1.03122	up	22.9107	21.7144	20.52	21.4275	21.4914	21.4245	22.2648	20.3475	20.9063	20.2517	21.1351	22.5682	21.8129	22.4583	22.3501	21.3157	23.729	20.9429	0.0944104
17221676	0.944726	0.868065	-1.00082	-0.00117636	1.00082	down	1.01211	0.0173647	1.01211	up	1.01929	0.0275699	1.01929	up	1.00774	0.0111307	1.00774	up	-1.00708	-0.0101817	1.00708	down	-1.01229	-0.0176156	1.01229	down	-1.01423	-0.020387	1.01423	down	20.4649	20.28	21.3274	20.4392	21.2326	20.3464	20.7701	21.1513	20.8892	20.8004	20.7596	21.7082	21.2684	20.4296	20.7974	20.8365	20.314	21.2267	-0.0233603
17221686	0.692204	0.243214	-1.03328	-0.0472371	1.03328	down	-1.10004	-0.137551	1.10004	down	-1.06482	-0.0906068	1.06482	down	1.07195	0.100242	1.07195	up	-1.00832	-0.0119537	1.00832	down	1.10467	0.143612	1.10467	up	-1.04167	-0.0588981	1.04167	down	156.76	173.103	190.719	170.695	181.434	151.472	141.603	159.176	172.489	165.51	157.923	163.998	175.323	179.334	183.781	144.71	155.614	168.41	-0.090889
17221709	0.535101	0.0724275	1.00867	0.0124577	1.00867	up	1.06744	0.0941485	1.06744	up	1.00973	0.013964	1.00973	up	-1.01838	-0.026276	1.01838	down	-1.16313	-0.218009	1.16313	down	-1.01944	-0.0277823	1.01944	down	-1.10024	-0.137824	1.10024	down	227.232	218.898	227.488	228.979	225.176	225.218	240.477	253.175	226.047	224.325	231.715	224.103	228.22	233.486	206.336	224.326	189.221	206.046	0.0101962
17221751	0.933319	0.843621	1.00354	0.00510311	1.00354	up	1.00597	0.00858402	1.00597	up	1.02744	0.0390588	1.02744	up	-1.00959	-0.0137714	1.00959	down	-1.00572	-0.00822655	1.00572	down	-1.03364	-0.0477271	1.03364	down	-1.02719	-0.0387014	1.02719	down	20.9628	21.0091	21.3721	20.9875	21.4106	21.17	20.7274	21.4876	21.5141	21.0472	20.6989	23.4335	20.6985	21.2662	21.0012	20.5356	21.5724	21.2628	-0.00999546
17221754	0.838042	0.568364	-1.04415	-0.0623295	1.04415	down	-1.03122	-0.044349	1.03122	down	-1.00463	-0.00665728	1.00463	down	1.04055	0.0573435	1.04055	up	1.02777	0.0395149	1.02777	up	1.00116	0.00167131	1.00116	up	1.00126	0.00182311	1.00126	up	23.114	23.0153	24.0962	21.7713	22.9788	22.5081	21.8479	23.1474	23.114	23.3141	21.9159	24.7428	23.3085	22.5486	24.1381	23.2024	23.4979	23.2761	-0.00104475
17221756	0.432597	0.0273828	1.02272	0.0324098	1.02272	up	-1.16032	-0.214527	1.16032	down	-1.02821	-0.0401328	1.02821	down	-1.00324	-0.00466315	1.00324	down	1.12741	0.173007	1.12741	up	1.04818	0.0678795	1.04818	up	-1.00096	-0.00138696	1.00096	down	199.967	191.271	198.061	207.213	203.713	191.973	175.602	173.022	159.602	190.508	194.458	188.115	227.238	180.008	196.197	191.535	193.059	187.92	0.0605035
17221765	0.481457	0.0443314	-1.01979	-0.0282734	1.01979	down	-1.01057	-0.0151753	1.01057	down	1.00399	0.00574668	1.00399	up	1.01206	0.0172927	1.01206	up	1.03526	0.0499927	1.03526	up	-1.01166	-0.0167274	1.01166	down	1.02035	0.0290707	1.02035	up	21.4592	21.3942	21.2643	21.0184	21.4091	20.4563	20.6733	21.3581	21.4231	21.2545	21.5144	21.6058	21.4316	21.0025	21.1992	22.144	21.6088	21.9339	0.00387526
17221768	0.730403	0.317236	1.05096	0.0717092	1.05096	up	-1.00736	-0.0105847	1.00736	down	-1.04125	-0.0583199	1.04125	down	-1.02208	-0.0315019	1.02208	down	1.06166	0.0863247	1.06166	up	1.07068	0.0985271	1.07068	up	1.09738	0.13406	1.09738	up	85.1494	84.535	84.0869	88.3385	88.2535	90.1207	85.0094	82.785	84.1335	86.8024	85.0738	72.6024	90.821	86.8217	83.4532	97.2349	87.1449	83.6146	0.000640869
17221786	0.749544	0.361372	-1.02847	-0.0405014	1.02847	down	1.03219	0.0457155	1.03219	up	1.04212	0.0595153	1.04212	up	1.00242	0.003486	1.00242	up	-1.05252	-0.0738419	1.05252	down	-1.0692	-0.0965308	1.0692	down	-1.06263	-0.0876417	1.06263	down	27.42	26.6555	25.6283	26.156	26.1265	25.1968	29.041	27.8438	25.4752	25.8224	28.671	28.634	26.9602	24.6421	26.1062	26.7062	24.8301	26.643	0.0547795
17221792	0.77506	0.416637	-1.00447	-0.0064408	1.00447	down	1.10011	0.137653	1.10011	up	1.00597	0.00858179	1.00597	up	-1.00442	-0.0063618	1.00442	down	1.00922	0.0132424	1.00922	up	-1.01493	-0.0213844	1.01493	down	1.10367	0.142314	1.10367	up	91.308	80.29	95.2219	99.7873	82.9486	83.216	101.623	99.5447	91.8777	94.9437	96.3497	77.6857	82.3813	96.172	85.7962	103.707	99.8977	92.2181	-0.0353188
17221817	0.728653	0.31089	-1.00835	-0.0120018	1.00835	down	1.01797	0.0257007	1.01797	up	1.02634	0.0375128	1.02634	up	-1.04639	-0.0654178	1.04639	down	-1.03981	-0.05632	1.03981	down	-1.08292	-0.114932	1.08292	down	-1.04836	-0.0681321	1.04836	down	26.1426	26.8189	25.197	24.9224	24.9293	27.7331	24.756	28.2678	26.6303	26.3806	26.7709	27.0439	23.9073	25.0962	25.0659	25.2544	24.8696	26.3925	0.0249333
17221869	0.805706	0.48594	1.00559	0.00804424	1.00559	up	-1.00485	-0.00698328	1.00485	down	-1.00147	-0.00212161	1.00147	down	-1.02534	-0.0360991	1.02534	down	-1.01985	-0.0283524	1.01985	down	-1.01814	-0.0259333	1.01814	down	-1.02329	-0.0332141	1.02329	down	20.532	21.8927	21.4555	21.2607	21.188	21.7704	21.284	21.0316	21.2343	20.8805	21.3001	21.5889	21.4565	20.6437	20.5394	20.5791	20.4455	21.2978	-0.0494237
17221871	0.742755	0.346493	1.07598	0.10565	1.07598	up	1.09912	0.136347	1.09912	up	1.08381	0.11611	1.08381	up	1.0472	0.0665305	1.0472	up	-1.02909	-0.0413688	1.02909	down	1.03963	0.056071	1.03963	up	-1.01475	-0.0211312	1.01475	down	1932.55	1785.3	1859.69	2187.14	1848.66	1976.79	2076.07	2069.89	1982.56	2113.82	2130.99	1813.38	2041.03	2153.77	2087.99	2078.49	1832.79	2052.08	-0.0826845
17221873	0.819341	0.520693	1.03022	0.0429516	1.03022	up	1.09997	0.137469	1.09997	up	1.11554	0.157743	1.11554	up	1.04384	0.0619011	1.04384	up	-1.03054	-0.0433938	1.03054	down	-1.03734	-0.0528898	1.03734	down	-1.04512	-0.0636673	1.04512	down	2056.77	1790.27	1722.66	2025.56	1715.86	1995.59	2167.41	2006.94	1940.78	2229.98	2150.86	1835.9	2080.2	1981.51	1913.8	1971.07	2048.93	1910.01	0.0486755
17221878	0.841776	0.579583	1.0151	0.0216173	1.0151	up	-1.0463	-0.0652959	1.0463	down	1.0241	0.0343514	1.0241	up	1.01662	0.0237792	1.01662	up	-1.01819	-0.0260046	1.01819	down	1.00769	0.0110451	1.00769	up	-1.091	-0.125652	1.091	down	286.24	317.703	300.382	319.8	307.727	290.338	271.314	292.44	300.572	318.913	325.794	282.378	336.979	313.768	283.929	315.949	250.5	285.461	-0.0700283
17221914	0.99308	0.985848	1.00066	0.00094668	1.00066	up	-1.03707	-0.0525106	1.03707	down	-1.01196	-0.0171576	1.01196	down	-1.04657	-0.0656646	1.04657	down	1.01966	0.0280884	1.01966	up	-1.03352	-0.0475604	1.03352	down	-1.00505	-0.00726461	1.00505	down	49.6054	49.8689	52.8174	48.0694	50.0893	54.3721	47.0267	49.1816	50.6486	49.4369	60.6562	42.045	52.8515	45.4023	47.5943	53.7073	51.0464	45.2983	-0.00382185
17221916	0.863307	0.638406	1.04306	0.0608242	1.04306	up	-1.05398	-0.0758457	1.05398	down	1.0978	0.134617	1.0978	up	-1.10432	-0.143164	1.10432	down	-1.01203	-0.017252	1.01203	down	-1.16228	-0.216957	1.16228	down	-1.17098	-0.227715	1.17098	down	30.915	24.2281	23.3116	24.0298	23.1372	35.6393	27.6396	22.8101	23.6541	25.971	32.2283	27.5998	23.9458	25.0605	24.5178	23.277	25.4851	24.2533	0.342301
17221923	0.874325	0.667289	-1.03828	-0.0541965	1.03828	down	-1.07859	-0.109153	1.07859	down	-1.01249	-0.0179133	1.01249	down	1.04166	0.0588861	1.04166	up	1.08083	0.112144	1.08083	up	1.01579	0.0226029	1.01579	up	1.0146	0.0209049	1.0146	up	21.7521	21.4106	26.8514	22.3194	23.3529	21.4353	20.8665	22.2962	21.4211	24.037	23.8143	21.0475	23.6112	23.4385	22.8183	23.6652	22.0208	24.1465	-0.0530934
17221934	0.798782	0.470648	-1.08399	-0.116346	1.08399	down	-1.08016	-0.111244	1.08016	down	-1.07815	-0.108553	1.07815	down	-1.01339	-0.0191882	1.01339	down	1.01297	0.0185912	1.01297	up	-1.01888	-0.0269815	1.01888	down	1.01108	0.0159005	1.01108	up	29.4458	28.9524	31.0397	25.6919	29.9686	26.9831	25.4169	28.1557	29.3409	28.5583	28.3275	26.1006	26.49	29.1151	25.8836	29.0258	27.694	27.1507	0.0602431
17221939	0.700229	0.261597	1.02045	0.0291986	1.02045	up	1.00316	0.004553	1.00316	up	1.02041	0.0291449	1.02041	up	1.03846	0.0544521	1.03846	up	1.00468	0.00673978	1.00468	up	1.0385	0.0545058	1.0385	up	-1.01245	-0.0178521	1.01245	down	77.5297	74.7865	83.074	80.1147	82.2968	77.6301	79.7552	77.3077	78.8653	79.1702	82.7784	78.0905	83.2468	81.0933	84.9078	79.0761	78.8149	79.1226	-0.0297751
17221960	0.754739	0.370507	-1.20136	-0.264669	1.20136	down	-1.1006	-0.138292	1.1006	down	-1.16597	-0.221525	1.16597	down	1.06146	0.0860499	1.06146	up	-1.04366	-0.0616584	1.04366	down	1.03019	0.0429063	1.03019	up	1.01507	0.0215747	1.01507	up	67.7788	68.9795	61.3595	57.8217	57.326	49.9153	64.9467	57.8709	57.2516	63.4281	52.1557	54.7086	50.0782	70.013	56.4364	63.0969	54.1478	55.403	0.235434
17221980	0.46683	0.039802	1.00479	0.00689713	1.00479	up	-1.0085	-0.0122135	1.0085	down	1.01829	0.0261525	1.01829	up	-1.01614	-0.023104	1.01614	down	-1.02368	-0.0337709	1.02368	down	-1.0298	-0.0423594	1.0298	down	-1.05127	-0.0721369	1.05127	down	20.029	20.1641	20.1955	20.1145	20.4266	20.1379	20.0091	20.0265	19.844	20.3735	20.1809	20.9461	20.4573	19.2222	20.0542	19.5044	19.391	19.5988	-0.00397682
17221993	0.80194	0.478058	-1.00952	-0.0136676	1.00952	down	1.02243	0.0319993	1.02243	up	1.01943	0.0277637	1.01943	up	1.00862	0.0123873	1.00862	up	-1.03158	-0.044851	1.03158	down	-1.02034	-0.029044	1.02034	down	-1.02855	-0.0406154	1.02855	down	21.6718	21.0564	21.1488	21.0581	20.7144	21.5046	21.0828	21.8809	22.3599	22.5246	21.048	21.5661	21.446	21.2944	21.0765	20.8254	21.8079	20.6896	0.030293
17221995	0.782007	0.435599	-1.07831	-0.108774	1.07831	down	-1.03591	-0.050899	1.03591	down	1.00551	0.0079236	1.00551	up	1.02681	0.0381694	1.02681	up	1.0193	0.0275831	1.0193	up	-1.05594	-0.0785279	1.05594	down	-1.02189	-0.0312395	1.02189	down	24.2501	25.9075	24.502	21.9466	23.9027	23.4043	25.3153	21.9698	24.8981	24.127	27.2743	23.7816	22.8548	23.5824	24.6613	24.4456	24.2584	24.7299	-0.000245571
17222001	0.506653	0.0563314	1.07767	0.107917	1.07767	up	1.05856	0.082102	1.05856	up	-1.03933	-0.0556491	1.03933	down	1.01588	0.0227315	1.01588	up	1.00758	0.0108997	1.00758	up	1.13784	0.186297	1.13784	up	1.10853	0.148651	1.10853	up	27.4669	26.8111	30.5105	31.5919	29.2973	30.3829	32.8258	27.9769	29.0204	28.1045	27.0889	26.2876	30.4878	31.7701	30.438	29.9676	30.5002	29.827	-0.122318
17222020	0.65273	0.190408	1.02029	0.0289769	1.02029	up	1.08479	0.117421	1.08479	up	1.02173	0.0310073	1.02173	up	-1.03612	-0.0511964	1.03612	down	-1.07152	-0.099661	1.07152	down	-1.03758	-0.0532268	1.03758	down	-1.00922	-0.0132469	1.00922	down	24.6273	24.4034	24.4805	25.7124	24.3644	24.9437	26.8233	29.0929	24.0676	24.476	25.8734	24.7798	23.7032	24.2715	24.4185	24.5179	24.7669	25.1405	0.00321102
17222026	0.985108	0.967771	1.01146	0.0164366	1.01146	up	1.00926	0.0133033	1.00926	up	-1.01492	-0.021362	1.01492	down	1.01669	0.0238867	1.01669	up	1.00971	0.0139457	1.00971	up	1.04368	0.0616852	1.04368	up	1.03427	0.048611	1.03427	up	39.8991	38.2632	38.601	41.6964	38.6699	37.8195	39.9909	39.5705	38.2846	39.185	38.7928	37.0834	39.5498	41.506	39.0394	45.2287	34.6871	39.7529	0.0287385
17222051	0.700807	0.264348	1.01356	0.0194375	1.01356	up	-1.05265	-0.074021	1.05265	down	1.04229	0.0597633	1.04229	up	-1.04006	-0.0566688	1.04006	down	1.03887	0.0550199	1.03887	up	-1.06954	-0.0969946	1.06954	down	-1.05611	-0.0787644	1.05611	down	20.7154	22.7179	21.3141	20.0413	23.7287	21.9625	19.5956	21.5035	20.4085	22.0269	23.2034	22.2226	21.1334	21.1596	20.76	21.3011	21.1451	21.407	-0.0406637
17222053	0.94056	0.858247	-1.00738	-0.0106064	1.00738	down	-1.04555	-0.0642659	1.04555	down	-1.08017	-0.111252	1.08017	down	1.02278	0.0324992	1.02278	up	-1.0081	-0.0116417	1.0081	down	1.09668	0.133145	1.09668	up	1.0248	0.0353448	1.0248	up	124.777	132.106	139.876	145.553	115.704	133.921	111.674	127.756	141.393	126.108	127.269	113.99	144.262	131.271	127.424	146.343	108.166	124.39	-0.0321612
17222064	0.854468	0.614253	1.00341	0.00490983	1.00341	up	1.02829	0.0402498	1.02829	up	-1.00206	-0.00296195	1.00206	down	-1.04546	-0.0641398	1.04546	down	-1.06925	-0.0965964	1.06925	down	-1.03977	-0.0562681	1.03977	down	-1.0377	-0.0533846	1.0377	down	21.649	21.5532	22.413	20.9831	21.546	23.3694	21.9599	22.3639	23.1538	21.7169	23.4851	20.3792	22.853	20.87	19.3864	21.9362	20.8122	20.3744	-0.00225639
17222066	0.581772	0.105519	-1.01693	-0.0242194	1.01693	down	1.01403	0.0201055	1.01403	up	1.03456	0.0490222	1.03456	up	-1.01625	-0.0232528	1.01625	down	1.00292	0.00420253	1.00292	up	-1.06917	-0.0964944	1.06917	down	-1.01728	-0.0247142	1.01728	down	21.7969	20.9317	21.9181	20.7398	21.3637	21.4608	21.7686	21.9211	21.8507	21.5518	22.0011	23.353	20.6562	20.583	21.3094	21.8213	22.8065	21.1356	0.00909376
17222070	0.831459	0.550769	-1.01587	-0.022714	1.01587	down	1.04692	0.0661575	1.04692	up	-1.04664	-0.0657585	1.04664	down	-1.02376	-0.0338774	1.02376	down	-1.24713	-0.318614	1.24713	down	1.00637	0.0091672	1.00637	up	-1.13816	-0.186698	1.13816	down	48.5103	47.6646	52.4329	48.256	53.2071	45.0401	50.2826	46.0958	60.0205	43.7532	55.207	43.7768	44.1953	49.1644	49.6019	47.8171	30.5954	49.0235	0.00379133
17222072	0.964809	0.917419	1.01081	0.0155136	1.01081	up	1.02435	0.0347133	1.02435	up	1.01572	0.0225037	1.01572	up	1.05595	0.0785421	1.05595	up	1.01183	0.016964	1.01183	up	1.05085	0.071552	1.05085	up	1.02043	0.0291735	1.02043	up	26.636	30.169	29.0931	33.4679	27.9015	25.8568	30.6226	28.3465	28.9486	32.3363	28.3215	26.7507	30.9462	30.6328	29.9893	30.9308	28.6338	29.3913	-0.134654
17222080	0.924141	0.816968	1.0103	0.0147854	1.0103	up	-1.0106	-0.0152087	1.0106	down	1.00336	0.00483402	1.00336	up	-1.01238	-0.0177474	1.01238	down	1.0385	0.0545012	1.0385	up	-1.00542	-0.00779597	1.00542	down	1.02417	0.0344585	1.02417	up	24.3622	23.0458	22.5206	23.5611	24.5779	22.5165	22.6652	22.2945	24.2435	23.1453	23.6269	23.3553	23.1049	23.2918	23.3511	23.4908	24.9647	23.3964	0.061027
17222092	0.634409	0.164947	-1.02378	-0.0339069	1.02378	down	1.01236	0.0177252	1.01236	up	1.0954	0.131463	1.0954	up	1.00222	0.00319862	1.00222	up	1.01934	0.0276294	1.01934	up	-1.11897	-0.162171	1.11897	down	-1.0615	-0.0861082	1.0615	down	24.8546	25.3573	26.8576	25.744	25.196	24.3191	25.1113	27.8186	25.1408	27.4934	25.9938	31.1315	24.4468	26.5196	24.4937	26.1939	26.1179	27.1893	-0.0576916
17222096	0.281724	0.00637573	-1.30549	-0.384595	1.30549	down	-1.16294	-0.217775	1.16294	down	-1.04312	-0.0609032	1.04312	down	1.03886	0.0549981	1.03886	up	-1.04902	-0.0690419	1.04902	down	-1.20472	-0.268694	1.20472	down	-1.16952	-0.225913	1.16952	down	184.592	190.729	163.107	134.175	135.036	142.449	159.598	158.898	143.974	159.514	180.15	176.062	158.517	131.017	139.329	165.262	137.729	138.958	0.217968
17222106	0.508412	0.0581179	1.17464	0.232218	1.17464	up	1.0296	0.0420828	1.0296	up	1.00376	0.00541051	1.00376	up	1.02899	0.0412277	1.02899	up	1.06219	0.0870411	1.06219	up	1.20417	0.268035	1.20417	up	1.08954	0.123713	1.08954	up	48.1406	54.9496	57.6019	61.2883	62.5473	64.4228	57.9141	52.2938	54.9139	57.1485	60.4697	44.5919	66.2303	61.7803	65.7585	58.5428	60.448	56.3207	-0.27445
17222149	0.641309	0.174765	1.11076	0.15155	1.11076	up	1.47139	0.557183	1.47139	up	1.08168	0.113273	1.08168	up	1.23283	0.30197	1.23283	up	-1.06954	-0.0969863	1.06954	down	1.26597	0.340247	1.26597	up	1.27185	0.346923	1.27185	up	32.4719	31.2235	31.9036	33.2358	33.2603	40.1015	59.691	41.8127	41.2857	34.5286	34.1442	34.724	33.0729	52.8788	47.4947	33.0398	65.3277	39.0207	-0.0926704
17222156	0.907643	0.771993	-1.04626	-0.0652363	1.04626	down	-1.08344	-0.115623	1.08344	down	-1.03255	-0.0462143	1.03255	down	1.02149	0.0306721	1.02149	up	1.0237	0.0337915	1.0237	up	1.00811	0.0116501	1.00811	up	-1.02499	-0.0356167	1.02499	down	98.5662	86.7214	83.8886	82.8025	86.8399	87.0724	87.0492	86.2224	75.1199	79.0716	95.0503	86.6658	92.5071	82.2137	87.7453	85.5495	86.5338	81.7059	0.18673
17222179	0.980497	0.95614	1.02674	0.0380691	1.02674	up	1.05257	0.0739223	1.05257	up	1.04119	0.0582285	1.04119	up	-1.01952	-0.0278848	1.01952	down	-1.04227	-0.0597254	1.04227	down	-1.03386	-0.0480442	1.03386	down	-1.03099	-0.0440316	1.03099	down	37.378	38.5541	40.9512	37.2708	44.7392	38.3068	44.5052	40.8132	37.8878	38.4177	44.0831	39.3309	38.6853	40.7171	38.2672	37.4259	36.3912	44.6278	-0.0471463
17222193	0.568253	0.0956649	1.02718	0.0386856	1.02718	up	1.03642	0.0516151	1.03642	up	-1.09312	-0.128451	1.09312	down	-1.06418	-0.0897474	1.06418	down	-1.13211	-0.179021	1.13211	down	1.05511	0.0773889	1.05511	up	1.00072	0.00104523	1.00072	up	24.6648	27.9554	25.2944	23.8616	27.4941	28.8114	27.9523	27.7249	25.0549	23.3372	24.6494	23.2118	25.3052	25.0647	24.7275	23.0046	25.4184	22.8846	-0.022923
17222205	0.765614	0.392306	-1.01458	-0.0208891	1.01458	down	1.00969	0.0139141	1.00969	up	-1.00898	-0.0128978	1.00898	down	-1.06268	-0.0877077	1.06268	down	1.02203	0.031436	1.02203	up	-1.06858	-0.095699	1.06858	down	1.0412	0.0582479	1.0412	up	38.5784	33.8469	38.3642	34.9682	37.3032	36.7709	38.0033	38.8778	34.9005	37.8141	37.9854	33.9524	35.3085	34.1944	33.1042	36.8458	36.0655	41.4251	0.067759
17222211	0.504081	0.0535799	1.10907	0.149346	1.10907	up	1.11612	0.158489	1.11612	up	1.02472	0.0352262	1.02472	up	1.02318	0.0330531	1.02318	up	-1.06826	-0.0952609	1.06826	down	1.1074	0.147173	1.1074	up	1.0196	0.0280018	1.0196	up	25.2264	27.1226	26.3509	27.9738	27.9642	31.4412	30.1855	29.6632	27.9959	27.0102	26.0808	27.5388	28.6158	28.2474	32.5927	26.8443	28.6885	26.7006	-0.148894
17222232	0.745736	0.353872	-1.02256	-0.0321813	1.02256	down	-1.02602	-0.0370631	1.02602	down	-1.01119	-0.0160503	1.01119	down	-1.00438	-0.00630045	1.00438	down	1.01052	0.0151046	1.01052	up	-1.01567	-0.0224314	1.01567	down	-1.0041	-0.00590817	1.0041	down	21.4341	21.7285	21.8367	21.2551	21.0714	21.2374	20.5144	21.3806	21.4669	21.2915	20.9237	22.079	21.048	21.1813	21.0573	21.4328	21.2337	21.3494	0.0108643
17222256	0.516353	0.0610977	-1.03853	-0.0545465	1.03853	down	1.09265	0.12783	1.09265	up	1.01428	0.0204547	1.01428	up	1.02789	0.0396833	1.02789	up	-1.20207	-0.26552	1.20207	down	-1.02478	-0.0353179	1.02478	down	-1.11585	-0.158145	1.11585	down	125.078	122.696	120.402	111.768	116.749	126.419	136.229	136.412	129.706	123.812	121.488	128.18	120.124	118.634	125.713	116.46	96.6699	123.262	0.0244155
17222274	0.724184	0.30292	1.06004	0.084122	1.06004	up	1.00203	0.00291999	1.00203	up	1.06568	0.0917767	1.06568	up	1.07703	0.107055	1.07703	up	1.04196	0.0592976	1.04196	up	1.07133	0.0994002	1.07133	up	-1.0207	-0.0295591	1.0207	down	135.484	136.381	146.147	148.835	156.066	138.482	149.99	128.044	141.465	154.883	157.989	133.564	178.115	152.734	147.723	150.05	140.13	146.169	-0.117141
17222318	0.766608	0.396561	-1.01588	-0.0227324	1.01588	down	1.00914	0.0131291	1.00914	up	-1.04723	-0.0665816	1.04723	down	1.00971	0.0139394	1.00971	up	-1.04479	-0.0632114	1.04479	down	1.04087	0.0577885	1.04087	up	1.0115	0.0164992	1.0115	up	19.2787	21.4228	20.1994	20.1522	20.0819	19.6624	20.5249	20.3062	20.5702	19.2401	19.626	19.2363	19.4531	21.4818	19.6016	18.9619	20.1629	19.662	-0.0436597
17222326	0.736875	0.33366	1.0725	0.100975	1.0725	up	1.0426	0.060185	1.0426	up	-1.03063	-0.0435319	1.03063	down	1.11484	0.156839	1.11484	up	1.03188	0.0452725	1.03188	up	1.23229	0.301345	1.23229	up	1.10879	0.148989	1.10879	up	99.3897	104.783	125.942	129.017	111.812	112.165	104.631	115.485	123.019	116.534	106.835	96.2328	122.866	137.861	132.361	131.12	95.6385	130.238	-0.223062
17222332	0.679436	0.225934	1.05806	0.0814206	1.05806	up	1.05191	0.0730138	1.05191	up	1.08814	0.121863	1.08814	up	1.04814	0.0678283	1.04814	up	-1.01855	-0.0265177	1.01855	down	1.01916	0.0273859	1.01916	up	-1.05363	-0.075367	1.05363	down	48.8023	46.1051	48.3534	48.9931	52.5164	50.086	54.7979	46.7062	49.4785	53.1805	52.5204	50.1868	53.7909	53.0055	52.0442	50.7165	45.4787	51.9576	-0.0479326
17222354	0.74449	0.350429	-1.09927	-0.136546	1.09927	down	-1.01698	-0.0242877	1.01698	down	-1.02244	-0.0320214	1.02244	down	1.03295	0.0467742	1.03295	up	1.00004	5.11818e-05	1.00004	up	-1.04084	-0.0577505	1.04084	down	1.00541	0.00778484	1.00541	up	26.5343	22.7936	22.6546	22.1879	21.5327	21.5898	24.8436	22.6708	23.1293	21.7038	24.059	24.5497	23.5928	22.0007	21.9023	22.4334	24.2214	23.977	0.223125
17222356	0.589451	0.111958	-1.24293	-0.313744	1.24293	down	-1.14544	-0.195902	1.14544	down	-1.14618	-0.196833	1.14618	down	1.0646	0.0903137	1.0646	up	-1.06195	-0.0867192	1.06195	down	-1.01861	-0.0265967	1.01861	down	-1.06127	-0.0857876	1.06127	down	285.441	239.966	250.122	205.563	235.881	184.01	223.549	223.842	227.817	240.37	203.35	232.774	235.578	204.896	223.035	209.194	194.086	234.447	0.338016
17222371	0.980497	0.956251	1.02394	0.0341309	1.02394	up	1.01788	0.0255725	1.01788	up	1.00268	0.00386429	1.00268	up	-1.01798	-0.0257055	1.01798	down	-1.02538	-0.0361617	1.02538	down	1.00317	0.00456111	1.00317	up	-1.01007	-0.0144536	1.01007	down	29.7317	31.6862	29.0878	29.5543	32.4474	30.6777	33.2878	28.6747	30.2769	29.4091	31.3196	29.9912	30.3517	31.316	29.34	29.9494	29.8131	30.0222	-0.0132804
17222396	0.729814	0.315423	1.09253	0.127668	1.09253	up	1.01283	0.0183884	1.01283	up	-1.00694	-0.00997512	1.00694	down	-1.03339	-0.0473909	1.03339	down	-1.02059	-0.0294097	1.02059	down	1.06456	0.0902518	1.06456	up	-1.00073	-0.00104618	1.00073	down	29.3353	27.1581	27.7982	28.7989	30.7207	32.6434	31.3566	27.4312	26.751	30.3024	26.865	26.6461	30.0899	30.6017	28.4209	28.6033	26.587	28.4622	0.0400219
17222411	0.922703	0.812474	-1.00317	-0.0045716	1.00317	down	-1.00555	-0.00797828	1.00555	down	-1.00136	-0.00196218	1.00136	down	-1.00579	-0.00833591	1.00579	down	-1.01197	-0.0171638	1.01197	down	-1.00762	-0.0109453	1.00762	down	-1.0162	-0.0231798	1.0162	down	20.3263	20.1857	20.0309	19.7682	20.2252	20.3617	20.6118	19.6596	19.9484	19.9666	19.7389	20.7685	20.0601	20.1288	19.815	19.7417	19.9039	19.8506	0.0234365
17222429	0.623313	0.151116	1.05368	0.0754348	1.05368	up	1.05045	0.0710143	1.05045	up	1.02771	0.0394376	1.02771	up	1.05311	0.0746597	1.05311	up	1.00427	0.00614135	1.00427	up	1.07972	0.110657	1.07972	up	1.02649	0.037718	1.02649	up	29.826	28.5409	32.0404	32.3625	31.0417	31.7613	33.6747	30.5573	30.7238	31.578	31.6371	29.6343	33.108	34.6422	32.4916	32.2755	30.4384	32.5946	-0.0878701
17222440	0.935272	0.846439	-1.00357	-0.00513919	1.00357	down	1.06552	0.0915572	1.06552	up	-1.01354	-0.019409	1.01354	down	-1.01365	-0.0195635	1.01365	down	-1.07443	-0.103566	1.07443	down	-1.00368	-0.00529369	1.00368	down	1.00514	0.00740019	1.00514	up	76.2843	66.7908	72.2848	72.9112	69.7315	71.6695	79.9939	83.9007	66.3836	65.6132	75.5942	71.3166	65.5398	74.3357	71.8105	78.2842	63.08	72.7425	0.0824423
17222465	0.944227	0.867128	-1.01604	-0.0229521	1.01604	down	1.02658	0.0378445	1.02658	up	1.03364	0.0477336	1.03364	up	-1.04156	-0.0587513	1.04156	down	-1.05315	-0.0747104	1.05315	down	-1.09387	-0.129437	1.09387	down	-1.06039	-0.0845995	1.06039	down	111.877	96.4655	107.473	100.595	107.158	102.585	131.885	102.444	92.8768	110.886	109.34	105.649	107.097	87.0176	105.013	104.947	95.9225	106.716	0.086997
17222495	0.927832	0.827952	1.07526	0.104679	1.07526	up	-1.02075	-0.0296245	1.02075	down	1.01656	0.0236913	1.01656	up	-1.04477	-0.0631838	1.04477	down	-1.01805	-0.0258072	1.01805	down	1.01242	0.0178038	1.01242	up	-1.05638	-0.079123	1.05638	down	120.641	130.673	127.159	141.661	119.561	147.137	135.346	115.603	120.463	124.65	140.657	120.108	135.806	124.474	129.271	142.993	98.1905	127.228	-0.0763092
17222511	0.916296	0.793639	1.06698	0.093535	1.06698	up	-1.009	-0.0129228	1.009	down	1.0646	0.0903058	1.0646	up	-1.04111	-0.0581234	1.04111	down	1.02906	0.0413289	1.02906	up	-1.03878	-0.0548943	1.03878	down	-1.04384	-0.0618997	1.04384	down	50.6362	52.1997	60.3259	59.6369	56.9646	57.0142	51.6132	55.8367	53.862	58.9482	62.4792	52.2374	56.3835	49.5185	61.4743	59.2151	51.025	55.985	-0.149986
17222524	0.9781	0.949741	-1.01437	-0.0205792	1.01437	down	-1.01564	-0.0223867	1.01564	down	-1.00407	-0.00586557	1.00407	down	1.01393	0.0199536	1.01393	up	-1.00164	-0.00236702	1.00164	down	1.00364	0.00523996	1.00364	up	-1.01318	-0.0188882	1.01318	down	21.2215	20.3051	20.3856	20.638	19.8744	20.5191	20.0764	19.8886	20.9989	21.0045	20.9819	19.6903	21.3131	20.3989	20.1784	20.4329	20.9136	19.525	0.0558305
17222527	0.452862	0.0348393	1.14979	0.201365	1.14979	up	1.23266	0.301781	1.23266	up	1.04639	0.0654152	1.04639	up	-1.05155	-0.0725172	1.05155	down	-1.01433	-0.0205283	1.01433	down	1.04495	0.0634321	1.04495	up	1.16138	0.215837	1.16138	up	32.4388	29.1969	34.3095	39.8375	32.6382	37.9882	45.457	36.0362	37.1545	34.228	33.2601	32.7029	33.5728	35.6859	35.4562	39.5567	38.0329	38.7644	-0.132976
17222549	0.784756	0.442365	1.03766	0.0533333	1.03766	up	1.08755	0.121087	1.08755	up	-1.00319	-0.00460179	1.00319	down	1.13076	0.177295	1.13076	up	1.02386	0.0340246	1.02386	up	1.17709	0.23523	1.17709	up	1.11707	0.159714	1.11707	up	34.7108	35.348	36.0155	39.054	36.8685	34.2896	46.1822	35.1737	34.9928	35.7004	34.7034	35.3279	36.5245	52.2741	37.3874	38.1905	41.6774	38.3303	-0.0633588
17222564	0.645447	0.180062	1.0563	0.0790175	1.0563	up	1.37665	0.461167	1.37665	up	1.12607	0.171293	1.12607	up	1.24337	0.314253	1.24337	up	-1.3967	-0.48202	1.3967	down	1.16633	0.221977	1.16633	up	-1.14246	-0.192145	1.14246	down	80.7803	70.5357	65.9081	71.7546	70.2118	87.8525	122.768	101.68	78.4885	80.7973	81.6548	81.2771	139.031	74.1151	82.5648	65.4849	72.1062	76.1568	0.020761
17222566	0.658204	0.199714	1.06603	0.0922449	1.06603	up	1.07689	0.106871	1.07689	up	1.04021	0.0568757	1.04021	up	1.04984	0.0701752	1.04984	up	-1.03491	-0.0495048	1.03491	down	1.0759	0.105544	1.0759	up	1.00034	0.000490824	1.00034	up	21.9745	21.8751	21.8284	22.7531	21.8459	25.5732	25.4367	22.8416	22.5537	22.7458	23.3491	22.2374	23.8405	26.08	23.6563	22.4547	23.3083	22.5881	-0.0500031
17222568	0.631959	0.162563	-1.09444	-0.13019	1.09444	down	-1.11359	-0.155223	1.11359	down	1.02609	0.0371591	1.02609	up	1.14896	0.200328	1.14896	up	1.01901	0.0271622	1.01901	up	1.02312	0.0329792	1.02312	up	-1.12134	-0.16522	1.12134	down	62.231	53.4697	59.9408	56.2305	55.9385	48.3706	53.9181	52.2782	51.239	60.7039	57.9438	61.2592	66.0088	59.533	58.7243	55.9806	44.9962	60.6699	0.12463
17222601	0.683848	0.233582	-1.00064	-0.000923157	1.00064	down	-1.00864	-0.0124167	1.00864	down	1.03906	0.0552848	1.03906	up	-1.04374	-0.0617647	1.04374	down	-1.03198	-0.0454165	1.03198	down	-1.08521	-0.117973	1.08521	down	-1.08156	-0.113118	1.08156	down	35.9283	33.7549	36.5186	35.3682	34.1597	36.5871	33.2765	36.3551	35.6757	37.2068	38.8676	34.3563	33.1733	34.3674	34.0989	33.2069	35.152	33.6419	0.0477986
17222606	0.915604	0.792436	1.01462	0.0209411	1.01462	up	1.03905	0.0552605	1.03905	up	-1.00331	-0.00476964	1.00331	down	-1.00169	-0.00242933	1.00169	down	1.00344	0.0049545	1.00344	up	1.01627	0.0232814	1.01627	up	1.04607	0.0649846	1.04607	up	23.1343	23.993	22.1683	23.9483	23.5453	22.7932	22.4923	23.5601	26.0476	22.5402	21.8863	24.6965	23.5785	23.1387	23.4389	24.1023	23.0402	25.1136	-0.0221376
17222618	0.904547	0.760237	-1.10792	-0.147851	1.10792	down	-1.06102	-0.0854495	1.06102	down	1.03722	0.0527201	1.03722	up	1.00373	0.00537697	1.00373	up	-1.05236	-0.0736241	1.05236	down	-1.14488	-0.195195	1.14488	down	-1.15813	-0.211794	1.15813	down	87.2495	94.3098	100.338	84.2996	100.728	71.4965	89.9268	88.459	86.893	93.9849	100.934	97.1177	106.682	68.5923	83.8981	93.466	65.7156	96.5617	-0.0714493
17222623	0.798346	0.470029	1.01325	0.0189972	1.01325	up	1.02884	0.0410248	1.02884	up	1.02148	0.0306546	1.02148	up	-1.01619	-0.0231746	1.01619	down	-1.01165	-0.0167079	1.01165	down	-1.02444	-0.034832	1.02444	down	-1.0044	-0.00633764	1.0044	down	20.1356	19.6872	20.328	19.9117	20.2147	20.8268	19.918	21.0295	20.9516	20.7579	20.5618	20.1225	20.3134	19.9951	19.6682	20.0813	20.9241	20.1728	-0.00415945
17222625	0.62771	0.155138	1.04784	0.0674227	1.04784	up	1.06481	0.0905957	1.06481	up	-1.02361	-0.0336598	1.02361	down	-1.0259	-0.0368935	1.0259	down	-1.1175	-0.160271	1.1175	down	1.0455	0.064189	1.0455	up	-1.02528	-0.0360157	1.02528	down	57.0625	51.6539	58.4233	58.1355	57.5024	59.2654	61.1853	59.0604	57.5324	55.4358	55.4811	52.2042	58.4349	56.7939	55.2887	54.9403	47.6791	56.8719	0.00241375
17222642	0.812062	0.504113	-1.03694	-0.0523345	1.03694	down	1.03919	0.0554535	1.03919	up	1.01007	0.0144564	1.01007	up	-1.01774	-0.0253631	1.01774	down	-1.07799	-0.108341	1.07799	down	-1.06596	-0.092154	1.06596	down	-1.04779	-0.0673436	1.04779	down	79.7629	81.8871	81.6612	81.2611	77.1039	76.3502	80.9117	81.4909	90.7801	94.1444	76.5429	76.276	76.9913	72.2523	81.5775	78.3128	76.5876	79.6671	0.000867367
17222650	0.771895	0.408063	-1.04245	-0.0599742	1.04245	down	-1.03488	-0.0494682	1.03488	down	-1.07457	-0.103762	1.07457	down	-1.04242	-0.0599405	1.04242	down	-1.12062	-0.164293	1.12062	down	-1.01126	-0.0161525	1.01126	down	-1.07923	-0.109999	1.07923	down	57.3701	48.726	51.4036	46.7188	55.2947	49.1023	55.0491	51.9064	45.3727	48.6703	48.381	49.1807	42.341	51.7136	51.1422	48.8855	42.254	44.6012	0.227699
17222679	0.679436	0.225564	1.05044	0.0709985	1.05044	up	1.01018	0.0146073	1.01018	up	-1.00396	-0.00570329	1.00396	down	-1.04167	-0.0588972	1.04167	down	-1.01759	-0.0251622	1.01759	down	1.01242	0.0178046	1.01242	up	-1.00337	-0.00485166	1.00337	down	25.5503	25.7908	26.1986	27.449	27.8915	26.137	26.0442	25.6024	26.6893	24.4136	25.72	27.1696	26.0508	25.9166	26.2221	25.5729	25.5002	25.8989	-0.0240827
17222694	0.806925	0.490264	1.01459	0.0208985	1.01459	up	1.02214	0.0315876	1.02214	up	1.00095	0.00137329	1.00095	up	1.0023	0.00331322	1.0023	up	-1.04495	-0.0634406	1.04495	down	1.01596	0.0228384	1.01596	up	-1.0233	-0.0332263	1.0233	down	26.3693	26.5053	26.5553	27.1216	26.6557	26.8133	26.7536	27.1283	27.3088	26.7134	27.131	25.6819	27.4834	26.8939	26.4073	27.7361	24.9382	25.1134	-0.0197911
17222707	0.727948	0.309826	1.02063	0.0294619	1.02063	up	1.00686	0.00987021	1.00686	up	1.02853	0.0405809	1.02853	up	-1.00053	-0.000770092	1.00053	down	-1.00473	-0.00681464	1.00473	down	-1.00828	-0.0118891	1.00828	down	-1.02635	-0.0375253	1.02635	down	19.5443	19.9003	19.6309	19.9485	20.0255	20.3204	19.7169	19.7584	20.0053	20.0726	19.7191	20.9883	19.8724	20.0176	20.3736	20.0514	19.3624	19.7914	-0.0277843
17222719	0.943366	0.865607	-1.02507	-0.0357269	1.02507	down	-1.04237	-0.0598626	1.04237	down	-1.02068	-0.0295375	1.02068	down	1.00512	0.00736586	1.00512	up	1.03804	0.0538556	1.03804	up	1.00082	0.00117652	1.00082	up	1.01644	0.0235305	1.01644	up	22.845	24.7803	23.2278	22.5357	23.456	23.0949	21.7838	22.9289	23.2449	23.0636	21.8401	24.5499	23.3283	23.5881	22.5277	22.0447	24.9092	23.6491	-0.0198359
17222777	0.311422	0.00947166	-1.00448	-0.0064497	1.00448	down	1.22166	0.288841	1.22166	up	1.03696	0.0523591	1.03696	up	-1.0058	-0.00834465	1.0058	down	-1.03269	-0.0464004	1.03269	down	-1.04765	-0.0671535	1.04765	down	1.14083	0.190082	1.14083	up	22.1355	23.3304	24.5605	23.3041	24.044	22.335	26.3851	27.417	31.9684	24.4771	24.5942	23.4932	22.1484	22.3595	24.8362	28.6837	24.3712	30.0388	-0.141939
17222788	0.870137	0.656417	-1.1667	-0.222432	1.1667	down	-1.18978	-0.2507	1.18978	down	-1.1055	-0.144699	1.1055	down	1.001	0.00144815	1.001	up	1.18153	0.240656	1.18153	up	-1.0543	-0.076285	1.0543	down	1.09783	0.134654	1.09783	up	56.4646	84.2584	56.4971	56.2894	48.943	61.4361	45.8591	53.5686	64.9645	52.8782	49.9694	75.2938	58.417	52.7536	55.088	60.9685	72.7976	59.3093	-0.000414848
17222800	0.42414	0.025689	1.25756	0.330627	1.25756	up	-1.0265	-0.0377351	1.0265	down	1.00223	0.00321722	1.00223	up	1.01154	0.0165512	1.01154	up	1.04141	0.0585346	1.04141	up	1.26924	0.343961	1.26924	up	1.01226	0.0175823	1.01226	up	164.922	207.614	246.413	243.742	250.057	275.306	181.295	197.421	217.942	217.966	214.948	181.294	240.858	268.011	269.041	215.384	193.574	211.312	-0.393642
17222819	0.391692	0.0197677	1.00399	0.00574986	1.00399	up	-1.00666	-0.00958252	1.00666	down	1.05657	0.0793861	1.05657	up	-1.01705	-0.0243889	1.01705	down	-1.00563	-0.00809431	1.00563	down	-1.07031	-0.0980252	1.07031	down	-1.06959	-0.0970629	1.06959	down	20.7591	20.9192	20.1346	21.109	20.264	20.687	20.5212	20.7314	20.1471	21.6499	20.963	22.7237	20.0925	20.4085	20.5125	20.4119	20.4158	20.2248	0.0169373
17222825	0.507201	0.0577594	1.16583	0.221352	1.16583	up	1.08897	0.122959	1.08897	up	1.19163	0.252939	1.19163	up	1.05285	0.0742973	1.05285	up	-1.06895	-0.0961951	1.06895	down	1.03005	0.0427101	1.03005	up	-1.16973	-0.226175	1.16973	down	26.0889	31.9722	27.5008	35.0304	34.0758	30.4496	31.2422	32.1087	29.5292	33.1609	36.0411	32.477	31.7586	39.0101	34.2399	32.0889	25.8509	29.2357	-0.296009
17222837	0.114934	0.00046811	1.05538	0.0777653	1.05538	up	1.26134	0.334956	1.26134	up	-1.01884	-0.0269264	1.01884	down	1.07648	0.106324	1.07648	up	-1.14514	-0.19553	1.14514	down	1.1575	0.211015	1.1575	up	1.12222	0.166353	1.12222	up	36.1133	33.644	33.8881	40.4167	34.5307	34.6805	44.2846	43.7661	42.6312	35.5486	32.9409	33.2465	38.6912	37.9952	41.0704	39.3785	38.0742	36.6983	-0.0482359
17222876	0.7576	0.375147	1.11344	0.155027	1.11344	up	1.14286	0.192648	1.14286	up	1.03217	0.0456756	1.03217	up	-1.0007	-0.00101408	1.0007	down	-1.0361	-0.0511626	1.0361	down	1.07799	0.108338	1.07799	up	1.06867	0.0958103	1.06867	up	26.8878	25.5745	27.7964	34.0087	27.0509	28.6803	33.0562	27.6053	31.267	27.5114	27.8037	27.478	29.1522	31.749	28.447	31.3016	25.8392	31.716	-0.0648251
17222878	0.879542	0.684674	-1.02916	-0.0414626	1.02916	down	-1.00924	-0.0132759	1.00924	down	-1.04905	-0.0690827	1.04905	down	1.04335	0.0612283	1.04335	up	-1.00778	-0.0111779	1.00778	down	1.06352	0.0888484	1.06352	up	1.03142	0.0446289	1.03142	up	24.4145	22.86	22.9469	23.0741	21.5647	23.6122	23.8615	22.1434	23.5786	23.1412	21.3028	22.5029	24.8799	24.1181	22.2385	21.5487	23.9501	23.585	0.0793652
17222880	0.763012	0.387602	1.02277	0.0324866	1.02277	up	-1.13617	-0.184179	1.13617	down	-1.023	-0.0328	1.023	down	-1.00146	-0.00210444	1.00146	down	1.07833	0.108794	1.07833	up	1.04477	0.0631822	1.04477	up	-1.02996	-0.0425847	1.02996	down	296.698	353.069	391.24	337.411	383.625	338.758	286.675	285.724	341.154	345.154	356.619	311.014	334.603	369.248	353.352	359.418	299.679	325.3	-0.196342
17222913	0.450329	0.0337182	1.00414	0.00595792	1.00414	up	1.02426	0.0345866	1.02426	up	1.00722	0.010379	1.00722	up	1.08701	0.120361	1.08701	up	1.00288	0.00414578	1.00288	up	1.08368	0.11594	1.08368	up	1.01985	0.0283534	1.01985	up	40.2751	40.564	42.6171	41.9998	40.4358	41.5076	42.551	41.6656	42.1996	42.3064	41.6548	40.3704	46.8859	44.802	43.1021	43.9345	40.5585	42.3499	-0.0639191
17222925	0.906858	0.769366	1.05305	0.0745695	1.05305	up	-1.02217	-0.0316365	1.02217	down	1.03289	0.0466863	1.03289	up	1.0361	0.0511619	1.0361	up	1.00853	0.01226	1.00853	up	1.05632	0.0790451	1.05632	up	-1.04686	-0.0660629	1.04686	down	108.232	115.517	137.976	128.256	128.134	122.576	113.903	112.905	125.599	129.669	127.554	114.931	136.849	127.209	128.705	137.115	94.8505	127.403	-0.234172
17222940	0.819341	0.520673	1.01881	0.0268855	1.01881	up	-1.02836	-0.0403523	1.02836	down	-1.10168	-0.139705	1.10168	down	-1.03673	-0.0520334	1.03673	down	-1.04933	-0.0694658	1.04933	down	1.08264	0.114557	1.08264	up	1.02093	0.0298864	1.02093	up	34.8907	36.7159	40.2264	37.1852	37.8176	38.7516	36.0873	39.3139	33.3988	35.1292	36.2315	30.2798	36.7509	32.1851	41.3468	34.1831	32.7082	36.6802	-0.0632825
17222951	0.842201	0.580903	1.01688	0.0241481	1.01688	up	-1.03614	-0.0512179	1.03614	down	-1.12901	-0.17506	1.12901	down	-1.00859	-0.0123353	1.00859	down	-1.0289	-0.0410967	1.0289	down	1.13829	0.186873	1.13829	up	1.05903	0.0827454	1.05903	up	40.78	45.8494	39.9717	48.7252	39.939	40.3823	34.8805	48.309	39.8721	41.0356	38.5224	32.8522	43.6109	40.7531	43.097	42.3972	36.6765	39.668	0.00754642
17222968	0.908697	0.774895	-1.01415	-0.0202727	1.01415	down	1.00879	0.0126306	1.00879	up	-1.0353	-0.0500455	1.0353	down	-1.00992	-0.0142361	1.00992	down	-1.02706	-0.0385208	1.02706	down	1.01083	0.0155366	1.01083	up	1.01688	0.0241553	1.01688	up	25.3594	26.2688	24.4085	25.9576	24.1179	24.9005	24.979	25.2517	26.4643	23.3671	26.1647	23.9665	24.5371	25.7572	23.9461	25.3027	25.1658	24.197	0.0164318
17222988	0.542385	0.0760513	1.01756	0.0251177	1.01756	up	1.08858	0.122443	1.08858	up	1.06834	0.0953684	1.06834	up	1.0191	0.0272937	1.0191	up	-1.08673	-0.119987	1.08673	down	-1.03022	-0.042957	1.03022	down	-1.06652	-0.0929128	1.06652	down	35.6372	31.8775	33.9301	35.4852	33.1202	34.5554	38.2591	35.694	36.41	35.2136	36.7106	36.3577	34.7148	34.8399	35.5397	33.8125	35.3918	32.375	0.013608
17223069	0.202322	0.00238991	1.13603	0.184005	1.13603	up	1.1785	0.236956	1.1785	up	-1.01283	-0.0183934	1.01283	down	1.11638	0.158831	1.11638	up	-1.04636	-0.0653863	1.04636	down	1.28452	0.361229	1.28452	up	1.14073	0.189963	1.14073	up	24.1436	25.9826	27.0706	28.7424	27.9215	31.0237	32.7836	29.7841	28.4665	26.4983	25.5562	24.1356	29.7793	32.9989	35.2517	27.883	30.4857	28.5424	-0.239543
17223080	0.847619	0.598221	1.00427	0.00615009	1.00427	up	1.09172	0.126598	1.09172	up	1.00739	0.0106293	1.00739	up	-1.01534	-0.0219568	1.01534	down	-1.12295	-0.1673	1.12295	down	-1.01849	-0.026436	1.01849	down	-1.03622	-0.0513312	1.03622	down	38.4807	36.5931	42.9563	40.1441	35.9582	42.4428	38.577	43.7941	46.5858	39.4382	40.5044	38.7123	38.7063	39.8563	37.9416	42.9543	33.8182	38.2609	-0.0220571
17223117	0.766506	0.395535	1.15158	0.203613	1.15158	up	1.0946	0.130403	1.0946	up	1.10324	0.141741	1.10324	up	1.07294	0.101567	1.07294	up	-1.07901	-0.10971	1.07901	down	1.11995	0.163439	1.11995	up	-1.08753	-0.121049	1.08753	down	54.4128	48.2061	69.3507	74.9919	63.6428	58.2064	63.3776	55.6445	67.6489	65.1712	69.0158	54.3068	72.8655	69.466	67.7899	61.8993	48.5126	63.2412	-0.22304
17223138	0.440222	0.0305697	1.27243	0.347583	1.27243	up	-1.0589	-0.0825605	1.0589	down	-1.01597	-0.0228645	1.01597	down	1.00868	0.0124618	1.00868	up	1.11995	0.163431	1.11995	up	1.30397	0.382909	1.30397	up	1.07455	0.103735	1.07455	up	61.1053	63.6153	84.3871	96.9093	75.4633	92.409	65.868	60.3332	69.5226	69.3933	76.0769	59.2513	84.2895	89.803	91.6232	78.2975	62.8359	78.885	-0.310318
17223169	0.723814	0.301684	1.02974	0.0422783	1.02974	up	1.15327	0.205732	1.15327	up	1.02127	0.0303664	1.02127	up	1.03392	0.0481215	1.03392	up	-1.00921	-0.0132229	1.00921	down	1.04249	0.0600333	1.04249	up	1.11895	0.162143	1.11895	up	27.0138	24.5722	28.746	27.3715	26.5363	28.6846	35.2844	28.5434	29.0611	26.6804	27.7335	27.4684	25.6356	31.5197	28.4983	26.6215	33.6572	31.7796	-0.0575557
17223200	0.688246	0.238173	1.03137	0.0445681	1.03137	up	1.04114	0.0581684	1.04114	up	-1.04034	-0.057052	1.04034	down	1.02359	0.0336353	1.02359	up	-1.08866	-0.122552	1.08866	down	1.09829	0.135255	1.09829	up	-1.0051	-0.00733185	1.0051	down	219.366	217.303	213.363	232.726	218.252	219.685	240.618	229.02	208.298	206.463	227.604	192.225	217.955	248.458	220.983	211.441	200.591	209.754	0.00832605
17223228	0.778545	0.426585	1.01158	0.0166144	1.01158	up	1.01837	0.026258	1.01837	up	-1.06044	-0.0846683	1.06044	down	1.06947	0.096896	1.06947	up	-1.02779	-0.0395409	1.02779	down	1.14725	0.198179	1.14725	up	1.05073	0.0713854	1.05073	up	75.0782	79.2786	69.2604	74.9023	74.9389	76.0249	83.8931	73.4425	70.6633	71.9878	73.3955	65.4278	73.482	90.3004	78.6671	80.4585	71.6684	69.5439	0.0171924
17223245	0.46683	0.0398083	1.00856	0.0122997	1.00856	up	1.10861	0.148747	1.10861	up	-1.02595	-0.0369657	1.02595	down	1.06803	0.0949556	1.06803	up	-1.01738	-0.0248561	1.01738	down	1.10513	0.144221	1.10513	up	1.11795	0.160856	1.11795	up	30.631	31.5096	32.5694	31.6372	32.884	30.9985	35.1164	37.5966	32.4406	31.0273	31.0855	30.1808	34.7413	32.3686	34.9386	36.0689	31.4957	35.8027	-0.0812035
17223277	0.89522	0.728416	-1.0377	-0.0533905	1.0377	down	-1.04537	-0.0640152	1.04537	down	1.011	0.0157828	1.011	up	1.01898	0.0271203	1.01898	up	-1.015	-0.0214842	1.015	down	-1.02958	-0.0420531	1.02958	down	-1.07273	-0.101282	1.07273	down	27.8489	24.2949	24.8676	24.3438	24.2435	25.5127	27.0415	23.3771	23.2982	24.3985	26.1114	27.2908	23.9684	25.0696	26.5121	22.6714	24.0209	25.8628	0.177089
17223283	0.96573	0.919156	1.08262	0.114527	1.08262	up	1.15615	0.209326	1.15615	up	-1.01218	-0.0174619	1.01218	down	-1.05419	-0.0761379	1.05419	down	-1.08129	-0.112754	1.08129	down	1.03947	0.0558508	1.03947	up	1.08225	0.114033	1.08225	up	87.6323	84.95	145.673	115.648	93.9473	126.653	93.6748	124.645	143.533	111.747	108.832	85.9894	85.7609	108.322	126.435	116.433	110.695	102.853	-0.324809
17223298	0.780652	0.431722	1.00144	0.0020717	1.00144	up	-1.06915	-0.0964683	1.06915	down	-1.01222	-0.0175209	1.01222	down	-1.06676	-0.0932366	1.06676	down	1.1731	0.230321	1.1731	up	-1.05237	-0.073644	1.05237	down	1.11063	0.151374	1.11063	up	326.743	359.415	294.904	364.011	269.444	354.626	285.219	307.598	323	340.265	301.651	325.34	312.282	325.919	281.511	344.79	392.76	337.818	0.00492477
17223300	0.389901	0.0193261	-1.01585	-0.0226806	1.01585	down	1.01683	0.0240725	1.01683	up	1.01854	0.026502	1.01854	up	-1.00693	-0.00996288	1.00693	down	-1.02599	-0.0370164	1.02599	down	-1.04185	-0.0591455	1.04185	down	-1.02772	-0.0394459	1.02772	down	20.9086	20.6238	20.8018	20.3513	20.548	20.4621	21.1173	21.3356	20.9311	21.2318	20.6958	21.5705	19.9233	20.146	20.8816	20.6299	20.6659	20.4811	0.0157986
17223308	0.642787	0.1757	1.00683	0.0098176	1.00683	up	-1.01987	-0.0283796	1.01987	down	1.03266	0.0463711	1.03266	up	-1.01473	-0.0210967	1.01473	down	1.01886	0.0269621	1.01886	up	-1.04077	-0.0576503	1.04077	down	-1.03368	-0.0477886	1.03368	down	20.8791	21.442	20.7299	21.3703	21.2564	20.8517	20.4323	20.8206	20.5653	21.1079	21.2505	22.7843	20.9095	21.1341	20.5145	20.9357	21.4065	20.6472	-0.00300407
17223313	0.345934	0.0127461	1.06108	0.0855315	1.06108	up	-1.00025	-0.000355404	1.00025	down	1.0088	0.0126394	1.0088	up	-1.00846	-0.0121487	1.00846	down	1.08009	0.111156	1.08009	up	1.043	0.0607435	1.043	up	1.07041	0.0981617	1.07041	up	32.7523	30.6	32.5153	34.7753	33.3479	33.5702	32.5107	31.9333	31.3661	31.6671	32.1384	32.8725	34.2554	33.359	33.2185	34.1689	35.9836	33.3717	-0.0128388
17223327	0.221891	0.0030563	1.006	0.00863075	1.006	up	-1.03565	-0.0505376	1.03565	down	-1.01912	-0.0273205	1.01912	down	-1.01404	-0.0201114	1.01404	down	1.0764	0.10622	1.0764	up	1.01104	0.0158399	1.01104	up	1.05922	0.0830026	1.05922	up	21.4124	21.8381	21.1166	22.3566	21.0602	21.3516	20.6394	20.6214	20.8857	20.9205	21.1149	21.1189	21.3394	21.4402	21.073	22.6717	22.1825	22.0443	0.0124207
17223329	0.831498	0.552153	1.00099	0.00142543	1.00099	up	-1.03792	-0.0536909	1.03792	down	-1.02507	-0.0357183	1.02507	down	-1.05128	-0.0721483	1.05128	down	1.01398	0.0200334	1.01398	up	-1.02456	-0.0350046	1.02456	down	1.00143	0.00206073	1.00143	up	25.4413	27.8216	26.232	25.6952	26.5604	27.287	24.7999	25.9895	25.7643	26.4426	24.3934	26.7251	25.9277	24.2033	25.5414	26.9045	25.5428	25.1922	-0.0227599
17223332	0.870137	0.656407	-1.00384	-0.00552909	1.00384	down	1.0339	0.0481002	1.0339	up	-1.02615	-0.0372357	1.02615	down	-1.00661	-0.00949987	1.00661	down	-1.05636	-0.079107	1.05636	down	1.01551	0.0222068	1.01551	up	1.00433	0.00622892	1.00433	up	23.5536	26.2011	25.0354	26.074	23.5827	24.8391	25.0132	27.4733	24.8479	24.8429	25.265	22.7815	24.7815	24.5559	24.6079	24.0922	24.956	24.0922	-0.0767746
17223344	0.778449	0.426012	-1.05739	-0.0805028	1.05739	down	-1.06416	-0.0897096	1.06416	down	-1.04513	-0.0636781	1.04513	down	-1.00831	-0.0119462	1.00831	down	1.01238	0.0177444	1.01238	up	-1.02014	-0.0287709	1.02014	down	-1.00576	-0.00828711	1.00576	down	21.0269	24.1866	21.5853	20.735	21.5292	20.8004	20.2227	21.0427	21.4067	21.6901	21.8462	20.2937	20.9455	20.677	20.9141	21.9275	20.8136	20.7099	0.00279856
17223346	0.608404	0.130849	-1.0103	-0.0147777	1.0103	down	-1.00924	-0.0132635	1.00924	down	1.03776	0.053467	1.03776	up	1.00125	0.0018026	1.00125	up	1.01693	0.0242135	1.01693	up	-1.04713	-0.066442	1.04713	down	-1.02991	-0.042517	1.02991	down	20.7235	20.3113	20.4814	20.3307	20.1188	20.4391	19.8365	20.2562	20.8718	20.9065	20.6457	22.3222	20.1503	20.5802	20.2355	20.4565	20.8536	20.6746	0.0178337
17223353	0.534786	0.0718308	1.01499	0.0214691	1.01499	up	-1.02489	-0.0354671	1.02489	down	-1.1074	-0.147182	1.1074	down	1.01344	0.0192672	1.01344	up	1.03203	0.0454844	1.03203	up	1.13912	0.187918	1.13912	up	1.11512	0.157199	1.11512	up	124.588	113.607	107.77	119.294	114.177	117.104	118.325	115.101	104.038	100.13	107.504	104.345	123.972	119.395	112.165	118.526	114.856	114.408	0.120158
17223378	0.832	0.553528	1.0517	0.0727301	1.0517	up	1.00891	0.0128024	1.00891	up	1.02246	0.0320385	1.02246	up	-1.01705	-0.0243861	1.01705	down	-1.03053	-0.0433823	1.03053	down	1.01137	0.0163054	1.01137	up	-1.04436	-0.0626184	1.04436	down	29.8471	28.14	29.1637	32.3172	27.8952	31.6073	31.1093	29.5673	27.3482	29.5524	29.967	29.5642	30.6234	29.4964	29.9852	29.4548	28.9431	26.962	0.0140257
17223390	0.858752	0.628422	1.02794	0.03976	1.02794	up	1.07624	0.106004	1.07624	up	-1.03612	-0.0511923	1.03612	down	-1.0219	-0.0312537	1.0219	down	-1.05353	-0.075229	1.05353	down	1.04225	0.0596986	1.04225	up	1.05846	0.0819672	1.05846	up	46.4624	40.6942	47.8081	50.0624	46.2487	42.4063	49.9027	46.6955	48.3578	45.3225	43.8629	40.8783	50.067	43.0746	42.6623	48.1321	41.7228	47.9864	0.00332594
17223412	0.818671	0.517884	1.15368	0.206246	1.15368	up	-1.0284	-0.0404027	1.0284	down	-1.00998	-0.0143301	1.00998	down	1.01378	0.0197377	1.01378	up	1.05181	0.0728779	1.05181	up	1.18125	0.240314	1.18125	up	1.03297	0.0468052	1.03297	up	85.2753	79.1997	104.999	119.426	95.9768	95.0006	82.1677	82.8306	95.7975	97.2428	99.5215	71.1242	97.5002	110.95	104.878	102.859	70.7794	104.21	-0.180011
17223429	0.194503	0.00209544	1.02389	0.0340635	1.02389	up	1.00117	0.00168657	1.00117	up	1.03744	0.0530224	1.03744	up	-1.03091	-0.0439137	1.03091	down	-1.02044	-0.0291886	1.02044	down	-1.04454	-0.0628726	1.04454	down	-1.0574	-0.0805244	1.0574	down	19.2563	19.8538	20.0207	19.9553	20.2073	20.3749	20.0206	19.7341	19.4414	20.498	20.3684	20.4698	19.3436	19.9076	19.4736	19.2811	19.4556	19.2701	-0.0460348
17223446	0.876777	0.673766	-1.00324	-0.00466744	1.00324	down	-1.01338	-0.0191692	1.01338	down	-1.02065	-0.0294819	1.02065	down	1.06546	0.0914698	1.06546	up	1.03322	0.047142	1.03322	up	1.08394	0.116284	1.08394	up	1.04063	0.0574547	1.04063	up	189.064	166.64	182.478	181.16	180.414	174.201	192.99	166.817	171.598	190.874	179.012	158.251	195.675	190.758	184.49	193.367	171.711	183.52	0.0563812
17223490	0.616301	0.138874	-1.01373	-0.0196691	1.01373	down	-1.05123	-0.0720755	1.05123	down	-1.10421	-0.143009	1.10421	down	-1.00147	-0.00211859	1.00147	down	1.00259	0.00372728	1.00259	up	1.08766	0.121222	1.08766	up	1.05311	0.0746611	1.05311	up	52.9723	49.8293	53.6135	53.1745	49.5607	51.5471	47.1124	50.3357	51.3695	48.8273	45.1219	47.7097	53.41	53.2638	47.5418	50.8752	49.2874	48.96	0.0809507
17223509	0.93377	0.84412	1.00688	0.00989819	1.00688	up	1.00719	0.0103302	1.00719	up	-1.01099	-0.0157738	1.01099	down	1.00308	0.00443872	1.00308	up	-1.02289	-0.0326533	1.02289	down	1.02109	0.0301107	1.02109	up	-1.00455	-0.00654936	1.00455	down	21.7089	21.7832	21.8713	20.9168	21.7203	23.2387	21.9219	21.8802	22.0309	21.2638	22.3108	21.0976	21.1539	22.3757	22.5119	21.7213	21.3194	21.3213	-0.0028758
17223532	0.583513	0.106826	1.02717	0.0386696	1.02717	up	1.10079	0.13854	1.10079	up	1.12562	0.170719	1.12562	up	1.06749	0.0942171	1.06749	up	-1.10889	-0.149113	1.10889	down	-1.02657	-0.0378324	1.02657	down	-1.1339	-0.181292	1.1339	down	63.7446	54.433	59.6926	60.2113	58.2439	64.0059	70.0572	64.53	61.1119	63.4037	73.2475	63.6053	63.7863	67.2325	63.669	59.6638	56.0012	60.6414	0.00544691
17223571	0.929416	0.83209	-1.00459	-0.00660404	1.00459	down	-1.00731	-0.0105147	1.00731	down	1.02058	0.0293957	1.02058	up	1.0101	0.0145025	1.0101	up	1.00833	0.0119669	1.00833	up	-1.01501	-0.0214972	1.01501	down	-1.01956	-0.0279436	1.01956	down	20.5769	20.8891	20.9233	20.8542	20.7209	20.5288	20.2209	20.8327	20.8875	21.773	21.4615	20.4597	20.3927	22.0479	20.3339	20.2993	20.8594	21.3039	-0.018569
17223574	0.911701	0.782765	1.00251	0.00362205	1.00251	up	1.08941	0.123543	1.08941	up	1.04771	0.067238	1.04771	up	1.07611	0.10582	1.07611	up	-1.01365	-0.0195545	1.01365	down	1.02969	0.0422045	1.02969	up	1.0258	0.0367509	1.0258	up	60.0742	56.1537	52.8278	58.2638	51.3502	60.015	62.5934	68.5796	53.6756	59.9271	59.7692	57.2204	61.6743	61.1078	59.3697	65.0003	67.6607	50.3024	0.00544167
17223581	0.87339	0.664524	-1.0453	-0.063921	1.0453	down	1.00005	7.35931e-05	1.00005	up	-1.08369	-0.115947	1.08369	down	-1.01401	-0.0200694	1.01401	down	-1.06495	-0.0907795	1.06495	down	1.0224	0.0319564	1.0224	up	1.01765	0.0252409	1.01765	up	71.6352	79.6426	79.6556	78.1888	73.3727	69.3558	74.1157	82.8135	74.0531	74.0743	74.4793	64.7254	70.8746	76.6669	70.2326	79.7608	64.5747	73.0669	-0.0480976
17223594	0.650532	0.18855	-1.00537	-0.00772111	1.00537	down	1.0077	0.0110728	1.0077	up	-1.01838	-0.0262725	1.01838	down	1.07102	0.0989827	1.07102	up	-1.09863	-0.135708	1.09863	down	1.08488	0.117534	1.08488	up	-1.07056	-0.0983631	1.07056	down	47.1157	42.6163	44.7843	46.9334	43.2852	43.5584	47.7481	45.3675	42.4781	45.972	45.2347	40.9425	49.1679	49.8429	44.3608	43.0878	37.2189	43.2704	0.08007
17223616	0.807164	0.490526	1.05283	0.0742723	1.05283	up	-1.01783	-0.0254919	1.01783	down	1.00864	0.0124073	1.00864	up	-1.00307	-0.00442426	1.00307	down	1.01172	0.0168072	1.01172	up	1.04062	0.0574408	1.04062	up	-1.01473	-0.0210919	1.01473	down	81.9124	85.2666	89.4749	88.1855	89.4729	92.4306	84.3774	79.1832	88.7053	85.2231	94.3839	79.7223	93.2813	84.4725	91.7062	86.8434	83.7946	84.3401	-0.0711164
17223646	0.800058	0.473751	-1.0071	-0.0102084	1.0071	down	1.00125	0.00179942	1.00125	up	1.0161	0.0230447	1.0161	up	-1.01088	-0.0156112	1.01088	down	1.00338	0.00487026	1.00338	up	-1.03445	-0.0488644	1.03445	down	-1.01141	-0.0163751	1.01141	down	20.308	20.0044	20.2222	20.2409	19.7939	20.0743	19.4451	20.7301	20.4566	19.9491	20.3904	21.1877	19.7352	19.8096	19.9152	20.2706	20.0491	20.4965	0.0114031
17223662	0.787548	0.448653	-1.02653	-0.037775	1.02653	down	-1.03282	-0.0465822	1.03282	down	-1.02819	-0.0401111	1.02819	down	-1.00648	-0.00931295	1.00648	down	1.03419	0.0484966	1.03419	up	-1.00485	-0.00697692	1.00485	down	1.02956	0.0420254	1.02956	up	19.9513	21.537	21.8336	20.8924	20.4247	20.3247	21.1601	19.8661	20.2575	20.5861	20.5971	20.3554	20.3653	20.2843	20.5924	20.9915	21.7556	20.6251	-0.0454068
17223666	0.957335	0.897876	-1.01634	-0.0233871	1.01634	down	1.00246	0.00353877	1.00246	up	1.03463	0.0491215	1.03463	up	1.03483	0.0493968	1.03483	up	-1.02181	-0.0311263	1.02181	down	-1.01615	-0.0231118	1.01615	down	-1.05461	-0.0767091	1.05461	down	93.8015	106.568	100.101	94.9562	97.0791	103.396	105.966	106.018	89.7263	100.786	113.691	96.7181	98.524	106.294	100.858	99.1275	97.3479	97.9123	-0.0867209
17223685	0.854216	0.613399	1.12603	0.17124	1.12603	up	1.06372	0.0891121	1.06372	up	1.03203	0.0454852	1.03203	up	1.01	0.0143493	1.01	up	-1.01643	-0.0235049	1.01643	down	1.10198	0.140104	1.10198	up	1.01405	0.0201221	1.01405	up	91.5721	92.1556	104.359	126.823	102.745	96.494	100.965	100.514	104.447	105.805	106.145	86.1953	107.19	112.682	107.253	110.04	84.9151	108.025	-0.189178
17223710	0.873346	0.664329	-1.01516	-0.021704	1.01516	down	-1.00916	-0.0131489	1.00916	down	1.00511	0.00735156	1.00511	up	1.01374	0.0196935	1.01374	up	1.00892	0.0128077	1.00892	up	-1.00651	-0.00936206	1.00651	down	-1.00535	-0.00769281	1.00535	down	19.7284	20.9148	20.1098	19.6984	19.9998	20.1323	20.0404	19.9651	20.1791	20.297	20.0524	20.7011	20.409	20.1872	20.0557	20.1347	20.128	20.4597	-0.029088
17223717	0.958472	0.901515	-1.01011	-0.0145178	1.01011	down	-1.011	-0.0157873	1.011	down	1.01596	0.0228367	1.01596	up	1.01049	0.0150598	1.01049	up	1.00921	0.0132263	1.00921	up	-1.01557	-0.0222947	1.01557	down	-1.01776	-0.0253976	1.01776	down	20.5798	21.2991	20.264	20.45	20.0419	21.0273	19.7769	20.9378	20.7577	21.025	20.9396	21.1566	20.0174	21.8363	20.3437	20.1616	21.5087	20.3739	-0.00620985
17223726	0.911701	0.782863	1.0236	0.0336464	1.0236	up	-1.00362	-0.00521549	1.00362	down	-1.0004	-0.000571887	1.0004	down	-1.00279	-0.00401544	1.00279	down	1.00591	0.0084974	1.00591	up	1.02116	0.0302029	1.02116	up	1.00267	0.0038538	1.00267	up	20.036	20.4028	20.0537	20.1532	22.0929	19.7462	19.8202	20.1864	20.2683	20.2455	19.6062	20.628	20.0813	20.8336	20.84	20.0521	20.538	20.042	-0.00960255
17223730	0.608526	0.131361	-1.00063	-0.000914574	1.00063	down	-1.01106	-0.0158685	1.01106	down	1.03621	0.0513201	1.03621	up	-1.00792	-0.0113864	1.00792	down	1.0179	0.0256014	1.0179	up	-1.04509	-0.063621	1.04509	down	-1.02925	-0.0415872	1.02925	down	21.1574	21.0363	21.8759	21.1767	21.3277	21.5164	21.0843	20.7735	21.508	22.7883	21.3326	22.2838	21.0952	21.0574	21.3648	21.4525	21.954	21.0958	-0.0117307
17223747	0.759368	0.379994	1.00615	0.00883865	1.00615	up	1.00933	0.0133999	1.00933	up	-1.00445	-0.00640011	1.00445	down	-1.01258	-0.0180416	1.01258	down	-1.01559	-0.0223147	1.01559	down	-1.00194	-0.00280285	1.00194	down	-1.00174	-0.00251468	1.00174	down	20.4528	20.2007	20.175	20.3106	20.515	20.3761	20.5546	20.0519	20.7955	20.0449	20.0095	20.5075	20.1372	20.2266	20.0771	19.9851	20.2011	20.2675	0.0169578
17223760	0.780652	0.431674	-1.03971	-0.0561813	1.03971	down	-1.02397	-0.0341678	1.02397	down	1.0058	0.00834354	1.0058	up	1.03011	0.0428007	1.03011	up	-1.00156	-0.00224304	1.00156	down	-1.01517	-0.0217241	1.01517	down	-1.03151	-0.0447543	1.03151	down	22.2951	21.596	21.5555	21.0928	21.0648	20.7833	21.6694	21.5759	20.6761	23.0453	20.8725	21.9543	21.2069	21.9873	21.6475	20.5125	21.4811	21.8365	0.0479889
17223766	0.329086	0.0111881	1.11751	0.160289	1.11751	up	1.02005	0.0286458	1.02005	up	-1.02653	-0.0377693	1.02653	down	1.05922	0.0830032	1.05922	up	1.04508	0.0636121	1.04508	up	1.21509	0.281062	1.21509	up	1.09431	0.130027	1.09431	up	57.0354	66.4492	67.981	73.3807	68.2328	71.8129	61.1914	66.3993	67.3036	60.0268	66.9423	59.2744	78.1121	73.3902	74.5384	67.7133	65.6938	70.1682	-0.243205
17223777	0.944984	0.868511	-1.02774	-0.0394688	1.02774	down	-1.01007	-0.0144488	1.01007	down	-1.03139	-0.0445836	1.03139	down	-1.00786	-0.0112913	1.00786	down	-1.02881	-0.040974	1.02881	down	-1.00429	-0.00617647	1.00429	down	-1.00754	-0.0108391	1.00754	down	29.8322	26.4988	28.4825	27.9304	26.0722	28.4834	28.8224	28.0132	27.0612	27.2599	28.0837	26.8069	26.5232	26.3807	28.9559	28.3848	26.1232	27.0599	0.112561
17223793	0.164022	0.00120966	-1.06485	-0.0906488	1.06485	down	-1.03479	-0.0493315	1.03479	down	-1.04458	-0.0629272	1.04458	down	-1.02635	-0.0375209	1.02635	down	1.00226	0.00325537	1.00226	up	-1.04626	-0.0652424	1.04626	down	1.01175	0.0168511	1.01175	up	23.5603	23.4808	23.5384	22.4916	21.8743	21.9206	22.6773	22.9227	22.6081	23.3067	21.6761	22.6141	21.4368	21.4209	21.7232	22.5317	22.6474	23.1872	0.0593281
17223799	0.954573	0.89219	1.07263	0.101154	1.07263	up	1.02472	0.0352345	1.02472	up	1.03958	0.0560077	1.03958	up	-1.00988	-0.0141872	1.00988	down	-1.00059	-0.000858147	1.00059	down	1.02169	0.0309593	1.02169	up	-1.01511	-0.0216314	1.01511	down	63.7417	62.1534	69.0377	69.834	73.0235	66.1907	65.2958	66.204	68.0809	68.007	69.8692	64.672	72.9471	67.4002	66.6569	74.2976	54.8662	72.0676	-0.0869794
17223811	0.728935	0.311091	-1.03721	-0.052707	1.03721	down	-1.01515	-0.0216937	1.01515	down	-1.00243	-0.00350316	1.00243	down	1.014	0.0200574	1.014	up	1.02246	0.0320374	1.02246	up	-1.02041	-0.0291465	1.02041	down	1.00964	0.0138469	1.00964	up	20.4923	22.0311	21.4828	20.4746	20.3921	20.8182	20.6805	20.6034	21.7585	20.7813	21.4297	21.6205	20.9555	20.4283	21.1691	21.0819	21.4425	21.9217	-0.0365849
17223839	0.631247	0.161325	-1.00766	-0.0110146	1.00766	down	-1.01498	-0.0214527	1.01498	down	1.02666	0.0379535	1.02666	up	1.01449	0.0207569	1.01449	up	1.01527	0.0218636	1.01527	up	-1.01975	-0.0282113	1.01975	down	-1.02636	-0.0375427	1.02636	down	20.5737	20.0839	20.1801	20.4123	20.0303	19.9323	19.4864	20.2224	20.237	21.0059	21.2016	20.2604	20.5229	20.6585	20.0699	19.9146	20.4176	20.5248	0.0229731
17223848	0.744222	0.34998	-1.05612	-0.0787799	1.05612	down	-1.03219	-0.0457021	1.03219	down	1.02447	0.0348838	1.02447	up	1.01939	0.0277081	1.01939	up	1.02084	0.0297596	1.02084	up	-1.06139	-0.0859556	1.06139	down	-1.03586	-0.0508264	1.03586	down	20.691	21.7153	23.5465	21.7529	19.9419	20.7035	20.3519	21.4211	22.0675	22.5474	21.3535	23.6271	21.3917	20.5002	21.6943	21.3621	22.0925	21.6864	-0.0589099
17223852	0.670595	0.214453	1.09387	0.129445	1.09387	up	-1.05394	-0.075798	1.05394	down	-1.02549	-0.0363126	1.02549	down	-1.01563	-0.0223757	1.01563	down	1.00047	0.000679813	1.00047	up	1.10449	0.143381	1.10449	up	-1.02726	-0.0388056	1.02726	down	50.8878	51.8386	52.7122	60.6521	55.1079	54.4527	46.5361	46.0897	55.3773	48.5585	51.2231	51.8387	51.7569	62.1344	54.0221	55.0697	42.651	50.6405	-0.0267076
17223863	0.520189	0.0622348	1.24308	0.313924	1.24308	up	1.20609	0.270341	1.20609	up	1.18038	0.239253	1.18038	up	1.06897	0.0962197	1.06897	up	1.0636	0.0889524	1.0636	up	1.12575	0.170891	1.12575	up	1.08677	0.120041	1.08677	up	58.0741	62.7284	61.7228	82.9689	76.5719	67.9844	82.2733	68.8975	69.5942	82.1631	74.2043	60.6532	72.0922	84.9929	86.103	84.9788	72.03	77.5431	-0.332778
17223876	0.861027	0.633473	-1.05053	-0.0711168	1.05053	down	-1.02905	-0.0413095	1.02905	down	-1.01012	-0.0145265	1.01012	down	1.01245	0.0178564	1.01245	up	1.02343	0.0334188	1.02343	up	-1.02721	-0.0387338	1.02721	down	1.00461	0.00663582	1.00461	up	22.2676	22.3627	21.6507	20.316	21.0712	21.7228	22.7164	20.8361	20.9029	21.1312	22.9498	21.5698	20.6485	21.7934	21.4465	21.0315	23.4664	21.4895	0.0486259
17223880	0.871657	0.659864	-1.00531	-0.00763591	1.00531	down	1.00991	0.0142201	1.00991	up	-1.04088	-0.0578044	1.04088	down	1.01647	0.0235737	1.01647	up	-1.02703	-0.0384717	1.02703	down	1.05244	0.0737422	1.05244	up	1.02353	0.0335528	1.02353	up	27.5057	25.4549	25.5759	26.1831	25.5622	26.3336	27.1498	27.3498	24.8397	24.8198	26.1986	24.42	28.023	25.7564	25.6459	24.8845	26.6824	25.6431	0.0978999
17223903	0.60664	0.128611	1.10178	0.139843	1.10178	up	1.16757	0.223513	1.16757	up	1.01146	0.0164345	1.01146	up	1.00905	0.0129917	1.00905	up	-1.00508	-0.00731579	1.00508	down	1.09916	0.1364	1.09916	up	1.14851	0.199763	1.14851	up	52.5453	49.9368	43.8623	54.4175	52.4494	53.9333	64.5252	54.3554	52.2307	48.4608	51.6477	47.5823	48.945	59.5034	54.3023	58.7655	58.5926	52.3993	0.0013175
17223916	0.668821	0.211955	-1.01909	-0.0272865	1.01909	down	-1.01567	-0.0224361	1.01567	down	1.00874	0.0125497	1.00874	up	-1.01339	-0.0191841	1.01339	down	1.00453	0.00651884	1.00453	up	-1.04176	-0.0590204	1.04176	down	-1.01993	-0.028467	1.01993	down	20.7227	22.138	20.9855	20.6853	21.0264	20.9138	20.7976	21.1463	20.8927	21.2329	21.3152	21.8343	20.6045	20.4232	20.7707	20.7942	21.6138	20.7231	-0.0125151
17223932	0.897642	0.737461	1.05618	0.0788561	1.05618	up	1.0322	0.0457287	1.0322	up	1.05787	0.0811632	1.05787	up	-1.00308	-0.00443538	1.00308	down	-1.09347	-0.128917	1.09347	down	-1.00468	-0.00674248	1.00468	down	-1.12066	-0.164352	1.12066	down	141.491	138.437	166.175	174.576	156.367	140.486	141.138	154.577	164.08	161.683	160.129	148.837	163.203	151.74	153.436	154.008	112.807	157.594	-0.124954
17223946	0.812062	0.5042	1.0506	0.0712121	1.0506	up	1.07157	0.099727	1.07157	up	1.07416	0.103209	1.07416	up	1.00369	0.00531228	1.00369	up	-1.17127	-0.228068	1.17127	down	-1.01867	-0.0266843	1.01867	down	-1.1741	-0.23155	1.1741	down	74.4724	84.5455	92.7535	95.6374	81.1394	87.2705	80.0056	91.6415	98.009	88.3508	96.6413	84.7714	89.7079	84.9287	89.875	89.8778	61.1174	81.4133	-0.237664
17223982	0.493493	0.0489415	1.07905	0.109766	1.07905	up	1.0207	0.029558	1.0207	up	1.01023	0.0146845	1.01023	up	-1.08019	-0.111285	1.08019	down	1.06715	0.0937581	1.06715	up	-1.01129	-0.0162036	1.01129	down	1.07821	0.108632	1.07821	up	32.116	29.537	32.0686	34.5181	34.1674	32.4069	31.7321	31.9738	31.8837	32.1197	31.4013	31.0964	28.9734	31.9758	32.7321	35.0713	33.3371	33.6242	0.0010643
17223985	0.679436	0.227281	-1.0464	-0.0654362	1.0464	down	-1.07005	-0.097681	1.07005	down	-1.109	-0.149256	1.109	down	1.01747	0.0249901	1.01747	up	1.02091	0.0298618	1.02091	up	1.07834	0.10881	1.07834	up	1.05807	0.0814371	1.05807	up	24.3262	27.4204	25.2945	26.487	24.0023	23.1629	25.6146	23.0285	23.3456	23.5228	23.5927	22.2902	24.7991	25.5413	24.4889	24.1719	24.9438	24.3026	0.00069952
17223995	0.982151	0.960578	-1.00919	-0.013195	1.00919	down	1.00072	0.00104364	1.00072	up	-1.00405	-0.00583235	1.00405	down	1.00823	0.0118217	1.00823	up	-1.00564	-0.00811545	1.00564	down	1.0031	0.00445906	1.0031	up	-1.00086	-0.00123946	1.00086	down	20.0052	19.9189	20.4002	20.122	19.5255	20.1305	20.4866	19.8768	20.0064	20.0379	20.3896	19.6568	20.226	20.0927	19.946	19.6921	20.2583	20.0799	-0.00386906
17223999	0.60664	0.129236	1.0107	0.0153538	1.0107	up	-1.0109	-0.0156404	1.0109	down	1.00645	0.00927067	1.00645	up	1.0072	0.010348	1.0072	up	1.04938	0.0695343	1.04938	up	1.01145	0.0164312	1.01145	up	1.03141	0.0446232	1.03141	up	19.6912	20.5317	20.4867	20.3373	20.4245	20.5869	19.5858	20.197	20.2683	20.4182	19.8447	20.8391	20.3597	20.9422	20.4921	21.4205	20.4933	21.1057	-0.0549445
17224015	0.854528	0.614521	1.0034	0.00489744	1.0034	up	-1.0053	-0.00763162	1.0053	down	1.00691	0.00993077	1.00691	up	1.00608	0.00873868	1.00608	up	1.02133	0.0304454	1.02133	up	1.00257	0.00370534	1.00257	up	1.00897	0.012883	1.00897	up	19.9262	20.5081	20.608	20.1964	20.3433	20.7067	20.0036	19.9609	20.7589	20.3756	20.2795	20.8057	20.8136	20.3076	20.4971	20.6515	20.788	20.5695	-0.0411434
17224071	0.507102	0.057713	1.28824	0.365401	1.28824	up	1.79992	0.847931	1.79992	up	1.12408	0.168739	1.12408	up	1.13849	0.187116	1.13849	up	-1.15023	-0.201921	1.15023	down	1.30475	0.383778	1.30475	up	1.39211	0.477271	1.39211	up	81.9304	76.6458	75.6758	101.32	103.453	96.9265	201.558	114.135	120.456	79.9796	102.317	82.4803	97.5623	125.066	122.869	125.038	177.768	81.9217	-0.313508
17224125	0.853361	0.610382	1.02427	0.0345947	1.02427	up	1.02239	0.0319451	1.02239	up	-1.01056	-0.0151525	1.01056	down	-1.01453	-0.0208087	1.01453	down	-1.0329	-0.0467048	1.0329	down	1.02026	0.0289385	1.02026	up	1.00027	0.000392756	1.00027	up	23.7054	23.597	24.1127	24.8294	24.9333	23.4125	23.1033	24.2296	25.7501	23.6274	23.2347	23.8076	23.6087	24.3665	24.1288	24.2853	22.8205	23.6022	-0.00310183
17224133	0.804521	0.483843	-1.03028	-0.0430307	1.03028	down	1.00735	0.0105608	1.00735	up	-1.0073	-0.0104909	1.0073	down	1.03226	0.0458069	1.03226	up	-1.01301	-0.018647	1.01301	down	1.00924	0.013267	1.00924	up	1.00167	0.00240469	1.00167	up	21.6711	21.6647	22.2404	21.0168	21.4281	21.2013	21.5614	22.7224	21.7862	21.3695	21.1425	22.6125	21.3876	22.073	22.2463	21.6275	21.3863	22.1988	0.00166225
17224146	0.901394	0.751981	-1.01621	-0.0231937	1.01621	down	1.01956	0.027949	1.01956	up	1.03025	0.0429916	1.03025	up	1.03182	0.0451889	1.03182	up	1.00793	0.0113928	1.00793	up	-1.01466	-0.0209964	1.01466	down	-1.00253	-0.00364987	1.00253	down	48.9893	52.3584	48.1249	48.4626	49.6712	48.8653	54.542	47.0572	50.9731	48.8312	52.9654	52.1907	51.4813	51.1773	49.0449	50.8134	52.3208	50.3889	-0.0466914
17224180	0.27377	0.00595868	1.36281	0.446582	1.36281	up	1.36658	0.450573	1.36658	up	-1.00015	-0.000216484	1.00015	down	-1.03067	-0.0435861	1.03067	down	1.21746	0.28387	1.21746	up	1.32245	0.403212	1.32245	up	1.664	0.73466	1.664	up	96.4608	105.707	134.125	142.13	135.951	179.142	169.632	164.032	125.439	108.238	116.891	108.046	128.123	178.349	138.36	180.899	209.06	166.543	-0.507741
17224191	0.983693	0.964738	1.00412	0.00593185	1.00412	up	1.00759	0.0109027	1.00759	up	1.01476	0.0211371	1.01476	up	-1.00354	-0.0050993	1.00354	down	1.00002	2.28882e-05	1.00002	up	-1.01417	-0.0203045	1.01417	down	-1.0071	-0.0102115	1.0071	down	20.5159	20.2992	20.591	20.6387	20.9748	20.0551	20.3977	21.251	20.2364	20.5603	20.3214	21.4465	20.3157	20.5294	20.5964	20.4964	21.2879	20.105	-0.000476837
17224211	0.773327	0.413401	1.0088	0.0126357	1.0088	up	1.09336	0.128772	1.09336	up	-1.02948	-0.0419153	1.02948	down	-1.0075	-0.0107797	1.0075	down	-1.02918	-0.0414901	1.02918	down	1.0308	0.0437713	1.0308	up	1.09368	0.129197	1.09368	up	39.8008	31.4723	33.7211	34.6892	36.2056	34.5273	40.3727	36.174	37.8033	32.3178	37.0076	32.3695	35.4218	32.5868	36.7355	35.8306	39.7447	35.5641	0.156992
17224251	0.975608	0.944465	-1.01072	-0.0153877	1.01072	down	1.00742	0.0106707	1.00742	up	1.00787	0.0113157	1.00787	up	1.01824	0.0260709	1.01824	up	-1.01601	-0.0229216	1.01601	down	-1.00044	-0.000632446	1.00044	down	-1.01647	-0.0235666	1.01647	down	21.2649	23.3828	21.8654	21.6697	21.9381	22.1497	21.8278	22.47	22.6642	21.9653	21.6942	23.3591	22.8314	22.3111	21.8228	21.4572	22.6073	21.8489	-0.0458579
17224256	0.799864	0.473169	1.01843	0.026347	1.01843	up	1.10147	0.13943	1.10147	up	1.015	0.0214793	1.015	up	1.03072	0.043649	1.03072	up	-1.12449	-0.169269	1.12449	down	1.0342	0.0485167	1.0342	up	-1.03621	-0.0513188	1.03621	down	65.0702	64.9004	57.102	62.8732	64.0326	63.2714	76.3871	66.4164	63.5189	63.7789	63.669	62.0973	61.3648	62.6126	72.5959	60.2505	56.0953	67.0572	0.0331087
17224270	0.285926	0.00694632	1.25452	0.327131	1.25452	up	1.13601	0.183981	1.13601	up	-1.04188	-0.0591907	1.04188	down	1.1017	0.139737	1.1017	up	1.10588	0.145194	1.10588	up	1.43999	0.526058	1.43999	up	1.30891	0.388366	1.30891	up	35.6266	34.7261	45.2038	49.6791	44.1767	50.3114	43.2297	48.1089	39.423	39.1441	36.6225	34.4935	46.8518	61.0425	51.6261	44.9909	46.574	52.9191	-0.340084
17224291	0.922325	0.809618	1.05293	0.0744127	1.05293	up	-1.02447	-0.0348751	1.02447	down	1.05427	0.0762431	1.05427	up	1.00449	0.0064702	1.00449	up	1.03063	0.0435319	1.03063	up	1.00322	0.00463979	1.00322	up	-1.04796	-0.0675863	1.04796	down	60.8368	58.7298	53.2688	63.0424	57.5942	61.191	67.1072	53.7157	49.1058	57.1668	67.2209	58.0369	59.2593	60.1471	63.1788	62.4706	53.8662	57.587	0.0443783
17224320	0.962845	0.912129	-1.04172	-0.0589744	1.04172	down	-1.02861	-0.0406934	1.02861	down	-1.02394	-0.0341244	1.02394	down	1.00678	0.00974639	1.00678	up	1.02252	0.0321307	1.02252	up	-1.01052	-0.0151037	1.01052	down	1.01788	0.0255617	1.01788	up	47.4225	41.0014	42.2659	41.3826	40.8216	43.0334	41.5129	40.8811	44.4957	40.526	41.3448	45.6878	43.2909	42.7842	40.053	42.5016	41.9508	45.2788	0.171477
17224340	0.503114	0.0525977	-1.15652	-0.209796	1.15652	down	1.28077	0.357013	1.28077	up	1.26734	0.3418	1.26734	up	1.10985	0.150359	1.10985	up	-1.35581	-0.43915	1.35581	down	-1.32064	-0.401237	1.32064	down	-1.34158	-0.423937	1.34158	down	734.245	418.885	541.357	472.756	586.255	388.358	792.119	684.341	645.314	758.848	700.241	637.813	530.177	526.152	527.486	452.395	525.844	590.023	0.382207
17224342	0.629895	0.157538	-1.04135	-0.0584588	1.04135	down	-1.00215	-0.00309642	1.00215	down	-1.06165	-0.0863034	1.06165	down	-1.0368	-0.0521309	1.0368	down	-1.03845	-0.0544349	1.03845	down	-1.01698	-0.0242863	1.01698	down	1.02014	0.028772	1.02014	up	55.6739	57.3297	55.0532	52.3149	53.1938	55.9157	59.0785	55.6746	53.0799	51.5927	55.4792	51.3045	54.621	50.1336	50.9862	53.8319	53.1737	54.4654	0.0400996
17224360	0.779029	0.42831	-1.02925	-0.041599	1.02925	down	-1.04401	-0.0621408	1.04401	down	-1.05111	-0.0719132	1.05111	down	-1.01421	-0.0203551	1.01421	down	1.01877	0.0268257	1.01877	up	1.00693	0.00995922	1.00693	up	1.02569	0.0365982	1.02569	up	21.8316	21.0394	22.0043	20.2505	22.4103	20.4257	20.7505	20.0006	21.4012	20.8741	20.254	20.5856	20.9306	20.33	20.8814	21.4225	21.1011	20.7759	0.0644517
17224379	0.521277	0.0633469	-1.03509	-0.0497576	1.03509	down	-1.03877	-0.0548798	1.03877	down	-1.00257	-0.00370455	1.00257	down	1.00158	0.0022761	1.00158	up	-1.00244	-0.00351874	1.00244	down	-1.03081	-0.043777	1.03081	down	-1.03864	-0.054694	1.03864	down	20.8405	20.528	20.6359	19.6462	19.6805	20.5887	19.6113	20.1287	19.9523	20.5337	19.9746	21.3592	19.9376	19.9508	20.1078	19.7179	19.8886	19.9376	0.0620251
17224386	0.871991	0.660761	-1.00609	-0.00875886	1.00609	down	-1.01967	-0.0281008	1.01967	down	-1.01834	-0.0262168	1.01834	down	-1.0011	-0.00158787	1.0011	down	1.0164	0.0234634	1.0164	up	1.01106	0.0158701	1.01106	up	1.01507	0.0215794	1.01507	up	20.7232	21.8963	21.5258	21.4008	21.3258	21.0156	20.8522	20.8942	21.1462	21.3205	20.5236	21.1377	21.5767	20.8531	21.2465	21.4365	21.0479	21.4404	-0.0325642
17224395	0.712928	0.286913	1.00255	0.00367991	1.00255	up	1.02771	0.0394289	1.02771	up	1.09828	0.13525	1.09828	up	1.04871	0.0686207	1.04871	up	-1.04509	-0.0636249	1.04509	down	-1.0446	-0.0629492	1.0446	down	-1.11686	-0.159446	1.11686	down	24.8315	27.6533	24.6397	26.2354	23.8473	27.2509	25.4283	24.9349	28.9647	28.6946	26.564	29.406	26.1343	28.1682	26.7123	25.9109	24.3177	25.5346	-0.0765595
17224397	0.951263	0.883714	1.01638	0.0234416	1.01638	up	1.03114	0.0442352	1.03114	up	1.00459	0.00661278	1.00459	up	-1.03601	-0.0510356	1.03601	down	-1.02887	-0.0410651	1.02887	down	-1.02399	-0.0342067	1.02399	down	-1.00239	-0.00344261	1.00239	down	28.9603	26.041	25.9554	27.3643	27.8086	27.0081	27.8935	28.0439	27.4344	25.5367	26.0296	29.8557	25.0091	26.9225	27.4507	26.3134	28.1001	26.648	0.0912347
17224433	0.420731	0.0247801	-1.03622	-0.051333	1.03622	down	-1.19497	-0.256975	1.19497	down	-1.10528	-0.144417	1.10528	down	-1.09388	-0.129453	1.09388	down	1.14812	0.199269	1.14812	up	-1.02553	-0.036369	1.02553	down	1.06195	0.0867111	1.06195	up	33.1813	37.0106	32.6457	33.8145	31.2157	34.1358	26.6845	29.585	29.7607	31.8795	29.0434	32.0674	29.0357	31.2489	30.3397	30.7965	32.5529	35.4683	0.0721517
17224440	0.629895	0.157712	1.02154	0.03075	1.02154	up	-1.01555	-0.0222646	1.01555	down	1.00481	0.0069162	1.00481	up	-1.0515	-0.0724546	1.0515	down	-1.00728	-0.0104718	1.00728	down	-1.03428	-0.0486209	1.03428	down	-1.02787	-0.0396527	1.02787	down	24.8682	26.0041	25.7661	25.5837	26.4211	26.278	25.4021	24.6259	25.4312	26.9654	24.927	25.148	24.9562	25.0609	24.4285	24.7824	25.1521	24.972	-0.0162592
17224447	0.606541	0.128211	-1.0402	-0.0568673	1.0402	down	1.00723	0.0103916	1.00723	up	1.03199	0.045427	1.03199	up	1.04024	0.0569205	1.04024	up	-1.00108	-0.00155306	1.00108	down	-1.03195	-0.0453738	1.03195	down	-1.02569	-0.0365885	1.02569	down	21.8737	22.2208	22.0263	21.9865	20.5664	21.0355	22.2065	21.6029	22.8043	22.7957	23.3438	22.1118	22.0974	22.0079	22.0167	23.1133	22.1681	21.2822	-0.0123539
17224462	0.757805	0.376988	-1.01157	-0.016602	1.01157	down	1.07949	0.110346	1.07949	up	-1.0009	-0.00129127	1.0009	down	-1.03009	-0.042772	1.03009	down	-1.14482	-0.19512	1.14482	down	-1.04108	-0.0580827	1.04108	down	-1.05957	-0.0834834	1.05957	down	58.3185	52.9442	53.7233	51.6274	56.7909	54.6557	65.5867	58.2695	54.5987	53.3016	62.861	49.3742	50.2443	54.7274	53.3182	53.0011	48.8346	53.7299	0.118318
17224476	0.716187	0.291605	-1.01852	-0.0264791	1.01852	down	1.10347	0.142044	1.10347	up	1.04183	0.0591153	1.04183	up	1.01133	0.0162584	1.01133	up	-1.14424	-0.194391	1.14424	down	-1.04923	-0.0693359	1.04923	down	-1.08032	-0.111463	1.08032	down	40.5129	38.9018	39.2324	38.7064	36.7919	41.0922	49.6796	42.1257	39.6974	40.0813	44.9979	38.7669	38.3481	40.046	39.4161	40.2105	34.5367	39.9313	0.0251007
17224500	0.804467	0.483217	1.02206	0.0314837	1.02206	up	-1.03242	-0.0460288	1.03242	down	1.02349	0.0334954	1.02349	up	1.04954	0.0697616	1.04954	up	1.00183	0.00263643	1.00183	up	1.04808	0.0677498	1.04808	up	-1.05474	-0.0768878	1.05474	down	94.4631	96.2998	107.938	107.25	102.517	95.3462	95.3851	92.078	101.591	102.611	103.453	99.1684	114.158	97.9005	108.443	101.35	85.9022	103.05	-0.103234
17224520	0.328868	0.0111521	1.01457	0.02087	1.01457	up	1.04862	0.0684907	1.04862	up	-1.01912	-0.0273237	1.01912	down	-1.01072	-0.0153898	1.01072	down	-1.0324	-0.0460019	1.0324	down	1.023	0.032804	1.023	up	1.03513	0.0498125	1.03513	up	22.558	23.1732	22.9918	23.6865	23.1688	22.872	24.3264	24.3879	23.3594	22.4143	22.7367	22.2809	23.3936	22.9804	22.6129	22.867	23.6648	23.2733	-0.033011
17224540	0.482381	0.044809	-1.16273	-0.217516	1.16273	down	-1.06674	-0.093202	1.06674	down	1.03785	0.0535965	1.03785	up	-1.03192	-0.0453355	1.03192	down	-1.06736	-0.0940498	1.06736	down	-1.24526	-0.316448	1.24526	down	-1.18169	-0.240848	1.18169	down	343.577	335.16	360.157	269.573	296.574	330.006	324.056	318.724	330.799	319.349	378.651	383.412	284.558	283.763	297.347	331.99	258.593	327.282	0.0772467
17224546	0.829731	0.547765	-1.02077	-0.0296613	1.02077	down	-1.00818	-0.0117462	1.00818	down	-1.02103	-0.0300296	1.02103	down	1.00684	0.00983016	1.00684	up	-1.00946	-0.0135768	1.00946	down	1.00709	0.0101984	1.00709	up	1.00327	0.00470654	1.00327	up	21.0292	20.7265	20.108	19.9532	20.3013	20.342	20.5619	20.6355	20.1573	19.9311	19.9041	20.7551	20.4441	20.1843	20.3811	20.1861	20.3486	20.2424	0.0493746
17224551	0.468069	0.0400704	-1.12635	-0.171659	1.12635	down	1.00452	0.00651169	1.00452	up	-1.02504	-0.0356757	1.02504	down	-1.01923	-0.0274795	1.01923	down	-1.13808	-0.186605	1.13808	down	-1.11997	-0.163463	1.11997	down	-1.10528	-0.144418	1.10528	down	617.433	589.631	506.806	494.519	524.711	497.606	638.234	543.942	538.717	530.427	556.885	579.966	504.075	481.251	502.696	515.313	488.739	503.76	0.247798
17224577	0.420047	0.0246309	1.28201	0.358403	1.28201	up	1.09463	0.130445	1.09463	up	1.04226	0.0597135	1.04226	up	-1.02487	-0.0354465	1.02487	down	-1.18484	-0.244696	1.18484	down	1.20017	0.263243	1.20017	up	-1.12815	-0.173964	1.12815	down	46.6543	47.4391	46.1075	66.1078	55.8764	58.2089	51.5068	51.2626	50.692	47.627	58.3274	41.5912	65.399	53.1673	57.4438	51.7	37.237	41.798	-0.139323
17224587	0.668361	0.211519	1.0954	0.131455	1.0954	up	1.03851	0.0545195	1.03851	up	1.02163	0.0308698	1.02163	up	1.00411	0.0059185	1.00411	up	1.00471	0.00677681	1.00471	up	1.07662	0.106504	1.07662	up	1.02131	0.0304265	1.02131	up	52.4065	46.3394	51.0915	55.9005	53.3887	54.643	49.5515	51.3748	54.59	50.9585	49.7358	52.2007	57.5948	52.4615	54.6413	47.8239	53.6412	54.941	-0.000757694
17224608	0.775148	0.417194	-1.01042	-0.0149544	1.01042	down	-1.02972	-0.0422522	1.02972	down	-1.02185	-0.0311777	1.02185	down	-1.02301	-0.0328166	1.02301	down	1.03175	0.0450919	1.03175	up	-1.01157	-0.0165933	1.01157	down	1.02386	0.0340174	1.02386	up	21.8718	22.072	21.6945	21.3511	22.287	21.3353	20.9729	20.7056	22.0887	20.6723	21.2095	22.3872	21.1488	21.1618	21.1883	22.0476	22.1138	21.608	0.0261316
17224614	0.947655	0.874903	1.00053	0.000762939	1.00053	up	-1.00688	-0.00989135	1.00688	down	-1.01196	-0.0171471	1.01196	down	-1.01521	-0.0217848	1.01521	down	1.00142	0.00204388	1.00142	up	-1.00269	-0.00387478	1.00269	down	1.00647	0.0092996	1.00647	up	20.4214	20.2246	20.1952	19.9564	20.7528	20.1717	19.8772	20.5902	19.9647	20.0416	19.9908	20.0893	20.2542	19.6285	20.0829	19.7524	19.918	20.8574	0.0238805
17224617	0.798713	0.470346	-1.03138	-0.0445779	1.03138	down	-1.03945	-0.0558157	1.03945	down	-1.0149	-0.0213443	1.0149	down	-1.02326	-0.0331667	1.02326	down	1.01224	0.0175568	1.01224	up	-1.03987	-0.0564003	1.03987	down	-1.01179	-0.0169145	1.01179	down	26.2271	25.5997	24.3416	23.7902	24.1916	25.883	23.7902	24.435	25.0333	24.2921	24.7476	26.0053	24.0965	23.2399	24.8277	24.7621	24.8207	24.5574	0.0893369
17224620	0.744222	0.349784	-1.16407	-0.219184	1.16407	down	-1.09621	-0.132522	1.09621	down	-1.10525	-0.144378	1.10525	down	1.01091	0.0156484	1.01091	up	-1.08028	-0.1114	1.08028	down	-1.04186	-0.0591571	1.04186	down	-1.07143	-0.0995432	1.07143	down	74.412	64.6861	51.8233	54.4198	56.5128	51.4201	59.7128	59.017	53.7348	58.9397	54.266	57.764	61.0732	48.9859	54.6068	51.4398	52.6481	55.4643	0.435215
17224629	0.730318	0.316323	-1.04385	-0.0619149	1.04385	down	-1.04946	-0.0696522	1.04946	down	-1.03803	-0.0538505	1.03803	down	1.00604	0.00868559	1.00604	up	1.0554	0.0777952	1.0554	up	1.00043	0.00062116	1.00043	up	1.04391	0.0619934	1.04391	up	25.2972	28.4738	27.268	25.7561	25.541	26.2506	25.7518	26.8801	24.5489	26.0182	26.2092	25.7519	26.3747	26.6335	25.0314	26.904	27.6745	26.8304	-0.0522337
17224661	0.772617	0.409785	-1.12099	-0.164773	1.12099	down	1.00936	0.0134392	1.00936	up	1.03119	0.0443058	1.03119	up	1.09536	0.131399	1.09536	up	-1.03277	-0.046524	1.03277	down	-1.05532	-0.0776796	1.05532	down	-1.05511	-0.0773907	1.05511	down	417.005	412.719	423.132	379.512	415.045	328.205	462.063	387.808	417.917	450.783	420.674	421.085	440.59	402.824	382.809	439.129	357.697	432.798	-0.00157642
17224682	0.906858	0.768887	-1.01763	-0.0252164	1.01763	down	-1.024	-0.0342164	1.024	down	-1.00485	-0.00698296	1.00485	down	1.01266	0.0181533	1.01266	up	1.00874	0.0125488	1.00874	up	-1.00006	-8.01086e-05	1.00006	down	-1.01023	-0.0146847	1.01023	down	20.0609	20.0461	20.9263	20.1529	20.2063	19.6098	19.7929	20.0153	19.7834	19.8481	19.9776	20.9172	20.168	20.9965	19.5832	20.1089	20.0432	19.9594	0.0011692
17224684	0.849064	0.602561	-1.00737	-0.0106007	1.00737	down	1.00537	0.0077227	1.00537	up	1.04848	0.0682928	1.04848	up	1.00176	0.00253121	1.00176	up	-1.00625	-0.00898457	1.00625	down	-1.05436	-0.0763623	1.05436	down	-1.04939	-0.0695546	1.04939	down	22.1262	22.3895	21.8971	22.0534	21.7435	22.1289	22.1433	22.2598	22.3639	22.2189	21.9168	25.6752	23.0313	21.2417	21.8043	21.5616	22.3782	22.4229	-0.000642777
17224698	0.723814	0.301551	-1.0295	-0.0419456	1.0295	down	-1.07154	-0.0996895	1.07154	down	1.02441	0.0347972	1.02441	up	-1.02941	-0.0418205	1.02941	down	1.03641	0.0515963	1.03641	up	-1.08565	-0.118563	1.08565	down	-1.05914	-0.0828904	1.05914	down	28.5199	27.0612	27.0812	26.628	26.5786	27.0652	23.946	27.9414	25.3894	29.746	26.8421	28.1412	26.835	24.4399	26.7741	25.076	28.2244	26.7206	0.0876641
17224702	0.299879	0.00810923	1.15898	0.212855	1.15898	up	1.05699	0.0799677	1.05699	up	1.10407	0.142835	1.10407	up	1.00006	8.7738e-05	1.00006	up	-1.0465	-0.0655758	1.0465	down	1.04979	0.0701073	1.04979	up	-1.09311	-0.128443	1.09311	down	56.4699	62.738	59.863	66.9897	71.5517	68.8819	66.657	61.9203	60.68	64.732	70.4433	62.5951	70.4174	67.5555	69.4179	64.6713	57.6302	58.6329	-0.196321
17224724	0.847089	0.596095	-1.01701	-0.0243301	1.01701	down	-1.0052	-0.00748873	1.0052	down	1.00416	0.00599559	1.00416	up	1.02583	0.0367912	1.02583	up	1.02272	0.0324097	1.02272	up	1.00449	0.00646544	1.00449	up	1.0132	0.0189253	1.0132	up	21.9749	21.0538	21.9291	21.6752	21.567	20.6326	20.926	21.856	21.8403	20.951	21.926	22.3629	21.8618	21.5514	22.0989	21.8265	22.1266	22.1251	0.00834703
17224727	0.692703	0.243827	-1.09595	-0.132187	1.09595	down	-1.07147	-0.0995948	1.07147	down	1.03275	0.0464865	1.03275	up	-1.04332	-0.0611795	1.04332	down	1.04237	0.0598631	1.04237	up	-1.18087	-0.239853	1.18087	down	-1.06158	-0.0862182	1.06158	down	151.251	142.226	168.003	149.45	133.255	137.859	120.586	149.463	163.012	161.282	151.399	163.03	145.057	131.614	126.627	144.167	157.972	146.105	0.0336075
17224730	0.9781	0.949699	-1.02	-0.0285629	1.02	down	1.01371	0.019646	1.01371	up	1.0155	0.0221896	1.0155	up	1.05891	0.0825839	1.05891	up	-1.05897	-0.0826674	1.05897	down	1.02231	0.0318314	1.02231	up	-1.06084	-0.085211	1.06084	down	180.973	196.171	178.813	191.892	186.583	167.079	172.41	207.725	184.645	189.407	196.569	178.557	219.485	176.119	183.748	211.641	144.814	181.686	-0.0254707
17224738	0.602078	0.121816	-1.00379	-0.00545565	1.00379	down	-1.03136	-0.0445449	1.03136	down	1.02499	0.035605	1.02499	up	-1.03884	-0.054968	1.03884	down	-1.01887	-0.026968	1.01887	down	-1.06883	-0.0960286	1.06883	down	-1.07707	-0.107118	1.07707	down	24.4212	23.3727	24.2353	24.0135	23.4325	24.3066	24.5078	23.0041	22.3659	24.2439	26.1767	23.4725	22.6521	23.0189	23.3972	22.5641	23.1529	22.8201	0.0607128
17224745	0.766506	0.394279	1.06513	0.0910322	1.06513	up	1.07772	0.107982	1.07772	up	1.10756	0.14739	1.10756	up	-1.01238	-0.0177542	1.01238	down	-1.03163	-0.0449232	1.03163	down	-1.05271	-0.0741119	1.05271	down	-1.0602	-0.0843309	1.0602	down	30.6137	32.581	34.6375	36.7556	33.4347	33.9717	34.1213	35.0327	36.1781	33.6439	34.7401	40.1602	32.9273	34.5835	35.3328	35.0635	32.8163	34.2319	-0.168535
17224771	0.774199	0.414934	1.05056	0.0711633	1.05056	up	1.00737	0.0105991	1.00737	up	-1.01971	-0.0281537	1.01971	down	-1.10038	-0.138	1.10038	down	1.05376	0.0755486	1.05376	up	-1.02718	-0.0386825	1.02718	down	1.08245	0.114302	1.08245	up	129.457	129.53	125.967	148.069	132.973	124.392	135.363	130.696	122.057	118.81	133.448	125.649	130.437	111.354	126.558	148.704	130.486	130.217	-0.00462532
17224783	0.929914	0.833385	-1.01601	-0.0229187	1.01601	down	-1.02281	-0.0325319	1.02281	down	-1.01297	-0.018592	1.01297	down	-1.00701	-0.0100851	1.00701	down	1.02187	0.0312103	1.02187	up	-1.01004	-0.0144118	1.01004	down	1.01204	0.0172704	1.01204	up	20.5976	19.82	20.9375	19.8488	20.0575	20.4708	20.0037	20.0031	19.9645	19.772	19.621	21.1974	19.4795	20.8338	19.665	20.3746	20.0969	20.8177	0.0402703
17224791	0.638965	0.169994	1.0809	0.11223	1.0809	up	-1.04565	-0.0643934	1.04565	down	1.00151	0.00218328	1.00151	up	1.01854	0.0264969	1.01854	up	1.10492	0.143947	1.10492	up	1.09927	0.136544	1.09927	up	1.05509	0.07737	1.05509	up	298.494	316.658	337.997	364.329	349.453	316.89	305.854	291.737	313.17	337.399	331.749	286.719	356.916	366.901	325.54	365.266	323.132	319.369	-0.119779
17224811	0.917805	0.799583	1.00974	0.0139896	1.00974	up	1.01494	0.0213893	1.01494	up	1.03991	0.0564537	1.03991	up	-1.00029	-0.000424067	1.00029	down	-1.00389	-0.00560617	1.00389	down	-1.03017	-0.0428882	1.03017	down	-1.02859	-0.0406705	1.02859	down	20.9878	20.7356	20.3353	20.5032	21.2924	20.87	20.4724	21.2733	21.2445	23.3888	20.4522	20.805	20.8614	21.2764	20.509	20.7849	21.19	20.7639	0.0106621
[truncated: 26,660 more rows]
[truncated: 43 more columns]
