# Supplementary material for: The effects of n-6 polyunsaturated fatty acid deprivation on the inflammatory gene response to lipopolysaccharide in the mouse hippocampus
Source: J Neuroinflammation. 2019 Nov 27;16:237. doi: 10.1186/s12974-019-1615-0 (PMC6882015; doi:10.1186/s12974-019-1615-0)
Supplement: Supplementary file 4 — Additional file 4. An exploratory analysis of the candidate genes in response to the n-6 PUFA deprived versus adequate diet using Student’s t-test of microarray data at baseline, day 1, and day 3 following LPS administration. [file 12974_2019_1615_MOESM4_ESM.xlsx]

## Sheet: ttest_baseline(non-surgery)
Transcripts Cluster Id	p (Corr)	p	Regulation	FC (abs)	FC	Log FC	[Adequate n-6, 1](raw)	[Adequate n-6, 4](raw)	[Adequate n-6, 14](raw)	[Deficient n-6, 9](raw)	[Deficient n-6, 16](raw)	[Deficient n-6, 17](raw)	[Adequate n-6, 1](normalized)	[Adequate n-6, 4](normalized)	[Adequate n-6, 14](normalized)	[Deficient n-6, 9](normalized)	[Deficient n-6, 16](normalized)	[Deficient n-6, 17](normalized)	category	ChromosomeNumber	crosshyb_type	ensemblest	ensemblprediction	ensembltranscript	entrezgene	genbank	genedescription	genesymbol	GO(Avadis)	GO_biological_process	GO_cellular_component	GO_molecular_function	pathway	probeset_id	protein_domains	refseq	start	stop	strand	swissprot	total_probes	transcript_cluster_id	unigene
17210855	0.967618	0.594446	down	1.04292	-1.04292	-0.0606234	42.5033	37.7777	44.619	40.7578	44.6535	34.7028	0.0302496	-0.139793	0.100333	-0.0302496	0.101445	-0.262277	main	chr1	1		GENSCAN00000004993	ENSMUST00000027036|ENSMUST00000115529|ENSMUST00000119612|ENSMUST00000131119|ENSMUST00000134384|ENSMUST00000137887|ENSMUST00000141278|ENSMUST00000150971|ENSMUST00000155020	18777	BC013536|BC052848|CT010201|U89352	lysophospholipase1	Lypla1	GO:0002084|GO:0006629|GO:0006631|GO:0042997|GO:0005737|GO:0005739|GO:0005829|GO:0070062|GO:0004622|GO:0008474|GO:0016289|GO:0016298|GO:0016787|GO:0034843|GO:0034869|GO:0034946|GO:0044466|GO:0047617|GO:0052689	NM_008866 // GO:0002084 // protein depalmitoylation // inferred from mutant phenotype ///NM_008866 // GO:0006629 // lipid metabolic process // inferred from electronic annotation ///NM_008866 // GO:0006631 // fatty acid metabolic process // inferred from electronic annotation ///NM_008866 // GO:0042997 // negative regulation of Golgi to plasma membrane protein transport // inferred from mutant ph…	NM_008866 // GO:0005737 // cytoplasm // inferred from electronic annotation ///NM_008866 // GO:0005739 // mitochondrion // inferred from direct assay ///NM_008866 // GO:0005829 // cytosol // inferred from direct assay ///NM_008866 // GO:0070062 // extracellular exosome // not recorded ///NM_008866 // GO:0070062 // extracellular exosome // inferred from electronic annotation ///NM_008866 // GO:007…	NM_008866 // GO:0004622 // lysophospholipase activity // not recorded ///NM_008866 // GO:0008474 // palmitoyl-(protein) hydrolase activity // not recorded ///NM_008866 // GO:0016289 // CoA hydrolase activity // inferred from electronic annotation ///NM_008866 // GO:0016298 // lipase activity // not recorded ///NM_008866 // GO:0016787 // hydrolase activity // inferred from electronic annotation //…		17210855	ENSMUST00000027036 // Pfam // IPR003140 // Phospholipase/carboxylesterase/thioesterase///ENSMUST00000115529 // Pfam // IPR003140 // Phospholipase/carboxylesterase/thioesterase///ENSMUST00000115529 // Pfam // IPR003140 // Phospholipase/carboxylesterase/thioesterase///ENSMUST00000119612 // Pfam // IPR003140 // Phospholipase/carboxylesterase/thioesterase///ENSMUST00000131119 // Pfam // IPR003140 // …	NM_008866///XM_006495471///XM_006495472	4807823	4846739	+	P97823///Q4FK51///D3Z111///J3QQ63///D3YUG4///J3QP56///D3Z269///J3QM41	20	17210855	Mm.299955
17210869	0.975677	0.683907	up	1.00661	1.00661	0.0095001	102.674	99.8797	100.568	103.402	101.312	100.413	0.0245814	-0.0152235	-0.00531483	0.0347738	0.0053153	-0.00754547	main	chr1	1		GENSCAN00000004984|GENSCAN00000005075	ENSMUST00000081551|ENSMUST00000165720|ENSMUST00000155020	21399	BC006022|BC061490|BC083127|M18210|D00925	transcriptionelongationfactorA(SII)1	Tcea1	GO:0006351|GO:0006355|GO:0006357|GO:0030218|GO:0032784|GO:0045893|GO:0045944|GO:0005634|GO:0005654|GO:0005730|GO:0003676|GO:0003677|GO:0005515|GO:0008270|GO:0046872	NM_001159750 // GO:0006351 // transcription, DNA-templated // inferred from electronic annotation ///NM_001159750 // GO:0006355 // regulation of transcription, DNA-templated // inferred from electronic annotation ///NM_001159750 // GO:0006357 // regulation of transcription from RNA polymerase II promoter // inferred from electronic annotation ///NM_001159750 // GO:0030218 // erythrocyte different…	NM_001159750 // GO:0005634 // nucleus // not recorded ///NM_001159750 // GO:0005654 // nucleoplasm // inferred from direct assay ///NM_001159750 // GO:0005730 // nucleolus // not recorded ///NM_001159750 // GO:0005634 // nucleus // inferred from electronic annotation ///NM_001159750 // GO:0005634 // nucleus // ---///NM_001159750 // GO:0005730 // nucleolus // ---///NM_001159751 // GO:0005634 // nu…	NM_001159750 // GO:0003676 // nucleic acid binding // inferred from electronic annotation ///NM_001159750 // GO:0003677 // DNA binding // inferred from electronic annotation ///NM_001159750 // GO:0005515 // protein binding // inferred from physical interaction ///NM_001159750 // GO:0008270 // zinc ion binding // inferred from electronic annotation ///NM_001159750 // GO:0046872 // metal ion bindin…		17210869	ENSMUST00000081551 // Pfam // IPR001222 // Zinc finger, TFIIS-type///ENSMUST00000081551 // Pfam // IPR003618 // Transcription elongation factor S-II, central domain///ENSMUST00000081551 // Pfam // IPR017923 // Transcription factor IIS, N-terminal///ENSMUST00000165720 // Pfam // IPR001222 // Zinc finger, TFIIS-type///ENSMUST00000165720 // Pfam // IPR003618 // Transcription elongation factor S-II, …	NM_001159750///NM_001159751///NM_011541///XM_011238366	4857694	4897909	+	P10711///Q3UPE0///Q3UWX7///E9PYD5///J3QM41	21	17210869	Mm.207263
17210883	0.922932	0.121173	up	1.0429	1.0429	0.0605947	20.2968	20.5848	20.5509	20.7876	20.93	22.3849	-0.0273972	-0.00707197	-0.00944662	0.00707197	0.0169206	0.113876	main	chr1	1			ENSMUST00000144339	102631647		predictedgene16041	Gm16041						17210883		XR_373197///XR_398542	4970857	4976820	+		23	17210883
17210887	0.941246	0.398417	down	1.04876	-1.04876	-0.0686901	81.5035	79.7935	71.2614	67.7235	78.8391	75.2462	0.0815973	0.0510077	-0.112143	-0.185608	0.0336466	-0.0336466	main	chr1	1		GENSCAN00000045875	ENSMUST00000044369|ENSMUST00000192029|ENSMUST00000192142|ENSMUST00000192698|ENSMUST00000192847|ENSMUST00000194301|ENSMUST00000194676|ENSMUST00000194978	108664	BC009154	ATPase,H+transporting,lysosomalV1subunitH	Atp6v1h	GO:0006810|GO:0006811|GO:0006897|GO:0015991|GO:0015992|GO:0000221|GO:0005765|GO:0070062|GO:0016820|GO:0046961|GO:0005515	NM_001310442 // GO:0006810 // transport // inferred from electronic annotation ///NM_001310442 // GO:0006811 // ion transport // inferred from electronic annotation ///NM_001310442 // GO:0006897 // endocytosis // not recorded ///NM_001310442 // GO:0015991 // ATP hydrolysis coupled proton transport // inferred from electronic annotation ///NM_001310442 // GO:0015992 // proton transport // inferred…	NM_001310442 // GO:0000221 // vacuolar proton-transporting V-type ATPase, V1 domain // inferred from electronic annotation ///NM_001310442 // GO:0005765 // lysosomal membrane // not recorded ///NM_001310442 // GO:0070062 // extracellular exosome // not recorded ///NM_001310442 // GO:0005765 // lysosomal membrane // inferred from electronic annotation ///NM_001310442 // GO:0005765 // lysosomal mem…	NM_001310442 // GO:0016820 // hydrolase activity, acting on acid anhydrides, catalyzing transmembrane movement of substances // inferred from electronic annotation ///NM_001310442 // GO:0046961 // proton-transporting ATPase activity, rotational mechanism // inferred from electronic annotation ///NM_133826 // GO:0016820 // hydrolase activity, acting on acid anhydrides, catalyzing transmembrane mov…		17210887	ENSMUST00000044369 // Pfam // IPR004908 // ATPase, V1 complex, subunit H///ENSMUST00000044369 // Pfam // IPR011987 // ATPase, V1 complex, subunit H, C-terminal///ENSMUST00000192029 // Pfam // IPR004908 // ATPase, V1 complex, subunit H///ENSMUST00000192698 // Pfam // IPR004908 // ATPase, V1 complex, subunit H///ENSMUST00000192698 // Pfam // IPR011987 // ATPase, V1 complex, subunit H, C-terminal///…	NM_001310442///NM_133826///XM_006495433///XM_006495435///XM_006495436///XM_006495437///XM_006495439///XM_011238335///XM_011238336///XM_011238337	5083173	5162549	+	Q8BVE3///Q3U9S9///A0A0A6YX18///A0A0A6YW86///A0A0A6YWP6///A0A0A6YVU0	25	17210887	Mm.27082
17210904	0.917443	0.0696932	up	1.0392	1.0392	0.0554764	19.9618	20.2363	20.619	20.8394	21.5829	20.7827	-0.0524373	-0.0327353	-0.00570536	0.00963688	0.0602088	0.00570536	main	chr1	1		GENSCAN00000045874	ENSMUST00000027038|ENSMUST00000159083|ENSMUST00000160339|ENSMUST00000160777|ENSMUST00000192685	18387	BC116795|BC119026|L11065	opioidreceptor,kappa1	Oprk1	GO:0006955|GO:0007165|GO:0007186|GO:0007187|GO:0007200|GO:0007218|GO:0007268|GO:0007610|GO:0007626|GO:0019233|GO:0031635|GO:0032868|GO:0033603|GO:0033685|GO:0038003|GO:0040017|GO:0042711|GO:0042755|GO:0046877|GO:0048148|GO:0050951|GO:0051607|GO:0051930|GO:1900745|GO:1901381|GO:1903715|GO:1990708|GO:2000505|GO:0009314|GO:0042220|GO:0043278|GO:0043627|GO:0044849|GO:0045471|GO:0071222|GO:1903937|GO:…	NM_001204371 // GO:0006955 // immune response // not recorded ///NM_001204371 // GO:0007165 // signal transduction // inferred from electronic annotation ///NM_001204371 // GO:0007186 // G-protein coupled receptor signaling pathway // inferred from electronic annotation ///NM_001204371 // GO:0007187 // G-protein coupled receptor signaling pathway, coupled to cyclic nucleotide second messenger // …	NM_001204371 // GO:0005886 // plasma membrane // not recorded ///NM_001204371 // GO:0005887 // integral component of plasma membrane // inferred from direct assay ///NM_001204371 // GO:0005887 // integral component of plasma membrane // not recorded ///NM_001204371 // GO:0016020 // membrane // inferred from electronic annotation ///NM_001204371 // GO:0016021 // integral component of membrane // n…	NM_001204371 // GO:0004871 // signal transducer activity // inferred from electronic annotation ///NM_001204371 // GO:0004930 // G-protein coupled receptor activity // inferred from electronic annotation ///NM_001204371 // GO:0004985 // opioid receptor activity // inferred from direct assay ///NM_001204371 // GO:0004985 // opioid receptor activity // not recorded ///NM_001204371 // GO:0004985 // …	NM_001204371 // GenMAPP // GPCRDB_Class_A_Rhodopsin-like///NM_001204371 // GenMAPP // GPCRDB_Other///NM_001204371 // GenMAPP // Peptide_GPCRs///NM_011011 // GenMAPP // GPCRDB_Class_A_Rhodopsin-like///NM_011011 // GenMAPP // GPCRDB_Other///NM_011011 // GenMAPP // Peptide_GPCRs///XM_006495470 // GenMAPP // GPCRDB_Class_A_Rhodopsin-like///XM_006495470 // GenMAPP // GPCRDB_Other///XM_006495470 // Gen…	17210904	ENSMUST00000027038 // Pfam // IPR000276 // G protein-coupled receptor, rhodopsin-like///ENSMUST00000160339 // Pfam // IPR000276 // G protein-coupled receptor, rhodopsin-like///ENSMUST00000160777 // Pfam // IPR000276 // G protein-coupled receptor, rhodopsin-like///OTTMUST00000088255 // Pfam // IPR000276 // G protein-coupled receptor, rhodopsin-like///OTTMUST00000088255 // Pfam // IPR019424 // Serp…	NM_001204371///NM_011011///XM_006495470	5588493	5606133	+	P33534///Q14AL5///Q3UVW8	22	17210904	Mm.7977
17210912	0.954383	0.500452	up	1.0445	1.0445	0.0628097	121.465	109.384	133.05	125.775	136.53	117.305	-0.0251546	-0.176291	0.106277	0.0251546	0.143531	-0.0754242	main	chr1	1		GENSCAN00000007874	ENSMUST00000027040|ENSMUST00000159206|ENSMUST00000159349|ENSMUST00000159530|ENSMUST00000159656|ENSMUST00000159661|ENSMUST00000159802|ENSMUST00000159906|ENSMUST00000160062|ENSMUST00000160871|ENSMUST00000161183|ENSMUST00000161327|ENSMUST00000162210|ENSMUST00000162257|ENSMUST00000162795|ENSMUST00000162418	12421	AB050017|AB070619|BC150774	RB1-induciblecoiled-coil1	Rb1cc1	GO:0000045|GO:0001889|GO:0001934|GO:0006351|GO:0006355|GO:0006914|GO:0007049|GO:0007254|GO:0007507|GO:0010506|GO:0043066|GO:0045793|GO:2001237|GO:0008150|GO:0000407|GO:0005634|GO:0005737|GO:0031965|GO:0034045|GO:1990316|GO:0005829|GO:0005575|GO:0005515|GO:0019901|GO:0003674	NM_009826 // GO:0000045 // autophagosome assembly // inferred from mutant phenotype ///NM_009826 // GO:0001889 // liver development // inferred from mutant phenotype ///NM_009826 // GO:0001934 // positive regulation of protein phosphorylation // inferred from mutant phenotype ///NM_009826 // GO:0006351 // transcription, DNA-templated // inferred from electronic annotation ///NM_009826 // GO:00063…	NM_009826 // GO:0000407 // pre-autophagosomal structure // inferred from direct assay ///NM_009826 // GO:0005634 // nucleus // inferred from direct assay ///NM_009826 // GO:0005634 // nucleus // inferred from sequence or structural similarity ///NM_009826 // GO:0005737 // cytoplasm // not recorded ///NM_009826 // GO:0005737 // cytoplasm // inferred from sequence or structural similarity ///NM_009…	NM_009826 // GO:0005515 // protein binding // inferred from physical interaction ///NM_009826 // GO:0019901 // protein kinase binding // inferred from physical interaction ///NM_009826 // GO:0003674 // molecular_function // no biological data available ///XM_006495443 // GO:0005515 // protein binding // inferred from physical interaction ///XM_006495443 // GO:0019901 // protein kinase binding // …		17210912	ENSMUST00000027040 // Pfam // IPR019460 // Autophagy-related protein 11///ENSMUST00000159530 // Pfam // IPR019460 // Autophagy-related protein 11///ENSMUST00000161327 // Pfam // IPR019460 // Autophagy-related protein 11///OTTMUST00000084091 // Pfam // IPR019460 // Autophagy-related protein 11///OTTMUST00000084200 // Pfam // IPR019460 // Autophagy-related protein 11///OTTMUST00000084202 // Pfam //…	NM_009826///XM_006495443///XM_011238338///XM_011238339///XM_011238340///XM_011238341///XM_011238342	6206197	6276648	+	Q9ESK9///Q6NZG0///Q8CHH8///B2RX00///Q3UUX8///Q8BT47///F6TLJ4///E0CZG6///E0CYU7///E0CYY6///F7CC56///F7CCJ3///E9PX56	28	17210912	Mm.293811
17210953	0.99766	0.92663	up	1.00261	1.00261	0.00376203	66.1512	61.5647	66.1646	66.0578	65.6821	62.5924	0.00615311	-0.0975108	0.0064435	0.00411415	-0.00411415	-0.0736279	main	chr1	1		GENSCAN00000007892	ENSMUST00000043578|ENSMUST00000130338|ENSMUST00000131467|ENSMUST00000131494|ENSMUST00000132207|ENSMUST00000139756|ENSMUST00000139838|ENSMUST00000140079|ENSMUST00000142304|ENSMUST00000150761|ENSMUST00000151015|ENSMUST00000151281|ENSMUST00000163727	240690	AB097467|AK122303|BC118528	suppressionoftumorigenicity18	St18	GO:0000122|GO:0006351|GO:0006355|GO:0005634|GO:0003677|GO:0003700|GO:0008270|GO:0046872	NM_001244692 // GO:0000122 // negative regulation of transcription from RNA polymerase II promoter // not recorded ///NM_001244692 // GO:0006351 // transcription, DNA-templated // inferred from electronic annotation ///NM_001244692 // GO:0006355 // regulation of transcription, DNA-templated // inferred from electronic annotation ///NM_001244693 // GO:0000122 // negative regulation of transcriptio…	NM_001244692 // GO:0005634 // nucleus // not recorded ///NM_001244692 // GO:0005634 // nucleus // inferred from electronic annotation ///NM_001244693 // GO:0005634 // nucleus // not recorded ///NM_001244693 // GO:0005634 // nucleus // inferred from electronic annotation ///NM_173868 // GO:0005634 // nucleus // not recorded ///NM_173868 // GO:0005634 // nucleus // inferred from electronic annotati…	NM_001244692 // GO:0003677 // DNA binding // not recorded ///NM_001244692 // GO:0003700 // transcription factor activity, sequence-specific DNA binding // inferred from electronic annotation ///NM_001244692 // GO:0008270 // zinc ion binding // inferred from electronic annotation ///NM_001244692 // GO:0046872 // metal ion binding // inferred from electronic annotation ///NM_001244692 // GO:0003677…		17210953	ENSMUST00000043578 // Pfam // IPR002515 // Zinc finger, C2HC-type///ENSMUST00000043578 // Pfam // IPR002515 // Zinc finger, C2HC-type///ENSMUST00000043578 // Pfam // IPR002515 // Zinc finger, C2HC-type///ENSMUST00000043578 // Pfam // IPR002515 // Zinc finger, C2HC-type///ENSMUST00000043578 // Pfam // IPR002515 // Zinc finger, C2HC-type///ENSMUST00000043578 // Pfam // IPR002515 // Zinc finger, C2H…	NM_001244692///NM_001244693///NM_173868///NR_045188///NR_045189///XM_006495501///XM_006495502///XM_006495503///XM_006495504///XM_011238369///XM_011238370///XM_011238371///XM_011238372///XM_011238373///XM_011238374///XM_011238375	6487231	6860940	+	Q80TY4///Q148A0///A5LFV3///A0A0A6YVU2///D3YUH3///A0A0A6YY81///A0A0A6YXN3///D3YZ65	24	17210953	Mm.234612
17210984	0.928082	0.219756	down	1.06032	-1.06032	-0.084503	189.816	176.542	201.906	186.014	181.472	168.135	0.0470204	-0.0575705	0.136103	0.0178294	-0.0178299	-0.127956	main	chr1	1		GENSCAN00000032349	ENSMUST00000061280|ENSMUST00000182114|ENSMUST00000182306|ENSMUST00000182388|ENSMUST00000182675|ENSMUST00000182823|ENSMUST00000182892|ENSMUST00000183204	319263	BC052741|BC064801|BC110360|BC117941|BC117942	protein-L-isoaspartate(D-aspartate)O-methyltransferasedomaincontaining1	Pcmtd1	GO:0006464|GO:0006479|GO:0008150|GO:0032259|GO:0005737|GO:0005575|GO:0004719|GO:0003674|GO:0008168|GO:0016740	NM_183028 // GO:0006464 // cellular protein modification process // inferred from electronic annotation ///NM_183028 // GO:0006479 // protein methylation // inferred from electronic annotation ///NM_183028 // GO:0008150 // biological_process // no biological data available ///NM_183028 // GO:0032259 // methylation // inferred from electronic annotation ///XM_006495535 // GO:0006464 // cellular pr…	NM_183028 // GO:0005737 // cytoplasm // inferred from electronic annotation ///NM_183028 // GO:0005575 // cellular_component // no biological data available ///XM_006495535 // GO:0005737 // cytoplasm // inferred from electronic annotation ///XM_006495535 // GO:0005575 // cellular_component // no biological data available ///XM_006495536 // GO:0005737 // cytoplasm // inferred from electronic annot…	NM_183028 // GO:0004719 // protein-L-isoaspartate (D-aspartate) O-methyltransferase activity // inferred from electronic annotation ///NM_183028 // GO:0003674 // molecular_function // no biological data available ///NM_183028 // GO:0008168 // methyltransferase activity // inferred from electronic annotation ///NM_183028 // GO:0016740 // transferase activity // inferred from electronic annotation …		17210984	ENSMUST00000061280 // Pfam // IPR000682 // Protein-L-isoaspartate(D-aspartate) O-methyltransferase///OTTMUST00000113805 // Pfam // IPR000682 // Protein-L-isoaspartate(D-aspartate) O-methyltransferase	NM_183028///XM_006495535///XM_006495536///XR_373188	7088920	7173628	+	P59913///Q3TM36///Q3TGS5///Q3TSP0///Q6P1Z6///Q3UVZ6///S4R2K3///S4R1A9	22	17210984	Mm.21539
17210994	0.917443	0.0873421	down	1.07394	-1.07394	-0.102916	26.8217	24.3984	27.3061	25.2215	24.0783	23.7558	0.112682	-0.0239325	0.138501	0.0239329	-0.0429893	-0.0624428	main	chr1	3			ENSMUST00000104056			predictedgene,23274[Source:MGISymbol;Acc:MGI:5453051]	Gm23274						17210994			7265803	7265932	+		9	17210994
17210998	0.917443	0.100057	up	1.07388	1.07388	0.102827	19.7709	19.9665	21.8813	21.1859	21.8055	23.1552	-0.120523	-0.106319	0.0257964	-0.0207939	0.0207944	0.107437	main	chr1	3			ENSMUST00000083691			predictedgene,24765[Source:MGISymbol;Acc:MGI:5454542]	Gm24765						17210998			9458670	9458772	+		8	17210998
17211000	0.928082	0.204227	down	1.05225	-1.05225	-0.073473	31.8184	32.9747	33.8593	33.0604	31.5855	29.2004	-0.0257492	0.0257492	0.0639434	0.0294962	-0.0363479	-0.149624	main	chr1	1			ENSMUST00000072079	59014	BC003481|BC055925	RRS1ribosomebiogenesisregulatorhomolog(S.cerevisiae)	Rrs1	GO:0002244|GO:0007080|GO:0042254|GO:0000055|GO:0000447|GO:0042273|GO:0000794|GO:0005634|GO:0005730|GO:0005783|GO:0030687|GO:0005515|GO:0044822	NM_021511 // GO:0002244 // hematopoietic progenitor cell differentiation // inferred from mutant phenotype ///NM_021511 // GO:0007080 // mitotic metaphase plate congression // not recorded ///NM_021511 // GO:0042254 // ribosome biogenesis // inferred from electronic annotation ///NM_021511 // GO:0000055 // ribosomal large subunit export from nucleus // ---///NM_021511 // GO:0000447 // endonucleol…	NM_021511 // GO:0000794 // condensed nuclear chromosome // not recorded ///NM_021511 // GO:0005634 // nucleus // not recorded ///NM_021511 // GO:0005730 // nucleolus // inferred from direct assay ///NM_021511 // GO:0005730 // nucleolus // not recorded ///NM_021511 // GO:0005783 // endoplasmic reticulum // inferred from direct assay ///NM_021511 // GO:0000794 // condensed nuclear chromosome // inf…	NM_021511 // GO:0005515 // protein binding // inferred from physical interaction ///NM_021511 // GO:0044822 // poly(A) RNA binding // not recorded ///NM_021511 // GO:0044822 // poly(A) RNA binding // inferred from electronic annotation ///NM_021511 // GO:0044822 // poly(A) RNA binding // ---///ENSMUST00000072079 // GO:0005515 // protein binding // inferred from physical interaction ///ENSMUST0000…		17211000	ENSMUST00000072079 // Pfam // IPR007023 // Ribosomal biogenesis regulatory protein///OTTMUST00000118821 // Pfam // IPR007023 // Ribosomal biogenesis regulatory protein	NM_021511	9545408	9547455	+	Q9CYH6///Q80U76	15	17211000	Mm.29061
17211004	0.986101	0.771156	up	1.0332	1.0332	0.0471151	60.8076	64.0887	69.5964	73.0815	77.9061	52.5407	-0.135287	-0.0594711	0.0594716	0.129967	0.222196	-0.346105	main	chr1	1		GENSCAN00000029944	ENSMUST00000027044|ENSMUST00000130927|ENSMUST00000144177|ENSMUST00000186467|ENSMUST00000190654	76187	BC026584	alcoholdehydrogenase,ironcontaining,1	Adhfe1	GO:0015993|GO:0055114|GO:0005739|GO:0016491|GO:0046872|GO:0047988	NM_175236 // GO:0015993 // molecular hydrogen transport // not recorded ///NM_175236 // GO:0055114 // oxidation-reduction process // inferred from electronic annotation ///NM_175236 // GO:0015993 // molecular hydrogen transport // inferred from electronic annotation ///NM_175236 // GO:0015993 // molecular hydrogen transport // ---///NM_175236 // GO:0015993 // molecular hydrogen transport // infer…	NM_175236 // GO:0005739 // mitochondrion // inferred from direct assay ///NM_175236 // GO:0005739 // mitochondrion // inferred from electronic annotation ///NR_027664 // GO:0005739 // mitochondrion // inferred from direct assay ///NR_027664 // GO:0005739 // mitochondrion // inferred from electronic annotation ///XM_006495585 // GO:0005739 // mitochondrion // inferred from direct assay ///XM_00649…	NM_175236 // GO:0016491 // oxidoreductase activity // inferred from electronic annotation ///NM_175236 // GO:0046872 // metal ion binding // inferred from electronic annotation ///NM_175236 // GO:0047988 // hydroxyacid-oxoacid transhydrogenase activity // not recorded ///NM_175236 // GO:0047988 // hydroxyacid-oxoacid transhydrogenase activity // inferred from electronic annotation ///NM_175236 //…		17211004	ENSMUST00000144177 // Pfam // IPR001670 // Alcohol dehydrogenase, iron-type///ENSMUST00000190654 // Pfam // IPR001670 // Alcohol dehydrogenase, iron-type///OTTMUST00000053148 // Pfam // IPR001670 // Alcohol dehydrogenase, iron-type///OTTMUST00000118823 // Pfam // IPR001670 // Alcohol dehydrogenase, iron-type	NM_175236///NR_027664///XM_006495585///XM_006495586///XM_006495587///XM_011238408	9547948	9577970	+	Q8R0N6///M0QWD9///M0QWG3///A0A087WS19///A0A087WRE7	30	17211004	Mm.28514
17211023	0.931376	0.243503	up	1.08022	1.08022	0.111332	147.508	149.959	158.89	169.366	180.898	144.599	-0.0655065	-0.0417295	0.0417295	0.133848	0.228876	-0.0942364	main	chr1	1		GENSCAN00000029937	ENSMUST00000088666	76982	BC066997	RIKENcDNA3110035E14gene	3110035E14Rik	GO:0008150|GO:0005575|GO:0003674	NM_178399 // GO:0008150 // biological_process // no biological data available ///ENSMUST00000088666 // GO:0008150 // biological_process // no biological data available ///BC066997 // GO:0008150 // biological_process // no biological data available ///OTTMUST00000054142 // GO:0008150 // biological_process // no biological data available	NM_178399 // GO:0005575 // cellular_component // no biological data available ///ENSMUST00000088666 // GO:0005575 // cellular_component // no biological data available ///BC066997 // GO:0005575 // cellular_component // no biological data available ///OTTMUST00000054142 // GO:0005575 // cellular_component // no biological data available	NM_178399 // GO:0003674 // molecular_function // no biological data available ///ENSMUST00000088666 // GO:0003674 // molecular_function // no biological data available ///BC066997 // GO:0003674 // molecular_function // no biological data available ///OTTMUST00000054142 // GO:0003674 // molecular_function // no biological data available		17211023	ENSMUST00000088666 // Pfam // IPR027900 // Protein of unknown function DUF4648	NM_178399	9601199	9627143	+	Q8BG31	21	17211023	Mm.491098
17211043	0.9883	0.817755	down	1.02585	-1.02585	-0.0368137	50.35	35.1708	44.4814	46.1163	43.4017	36.4547	0.196515	-0.321098	0.0177264	0.0697994	-0.0177269	-0.269371	main	chr1	1		GENSCAN00000029933	ENSMUST00000097826|ENSMUST00000166384|ENSMUST00000168907|ENSMUST00000171265|ENSMUST00000188298|ENSMUST00000188486|ENSMUST00000188625|ENSMUST00000188738|ENSMUST00000188782|ENSMUST00000188830|ENSMUST00000189050|ENSMUST00000191338	170755	AF312007|BC018363	serum/glucocorticoidregulatedkinase3	Sgk3	GO:0006468|GO:0016310|GO:2001240|GO:0001558|GO:0006883|GO:0010765|GO:0018105|GO:0032411|GO:0035556|GO:0042127|GO:0005768|GO:0016023|GO:0031410|GO:0005769|GO:0055037|GO:0000166|GO:0004672|GO:0004674|GO:0005524|GO:0016301|GO:0016740|GO:0035091|GO:0005246|GO:0015459|GO:0017080|GO:0017081	NM_001037759 // GO:0006468 // protein phosphorylation // inferred from electronic annotation ///NM_001037759 // GO:0016310 // phosphorylation // inferred from electronic annotation ///NM_001037759 // GO:2001240 // negative regulation of extrinsic apoptotic signaling pathway in absence of ligand // inferred from direct assay ///NM_001037759 // GO:0001558 // regulation of cell growth // ---///NM_00…	NM_001037759 // GO:0005768 // endosome // inferred from electronic annotation ///NM_001037759 // GO:0016023 // cytoplasmic membrane-bounded vesicle // inferred from direct assay ///NM_001037759 // GO:0031410 // cytoplasmic vesicle // inferred from electronic annotation ///NM_001037759 // GO:0005769 // early endosome // inferred from electronic annotation ///NM_001037759 // GO:0016023 // cytoplasm…	NM_001037759 // GO:0000166 // nucleotide binding // inferred from electronic annotation ///NM_001037759 // GO:0004672 // protein kinase activity // inferred from electronic annotation ///NM_001037759 // GO:0004674 // protein serine/threonine kinase activity // inferred from direct assay ///NM_001037759 // GO:0005524 // ATP binding // inferred from electronic annotation ///NM_001037759 // GO:00163…		17211043	ENSMUST00000097826 // Pfam // IPR000719 // Protein kinase domain///ENSMUST00000097826 // Pfam // IPR001683 // Phox homologous domain///ENSMUST00000097826 // Pfam // IPR017892 // Protein kinase, C-terminal///ENSMUST00000166384 // Pfam // IPR000719 // Protein kinase domain///ENSMUST00000166384 // Pfam // IPR001683 // Phox homologous domain///ENSMUST00000166384 // Pfam // IPR017892 // Protein kinase…	NM_001037759///NM_133220///NM_177547	9798130	9902570	+	Q9ERE3///Q8VEK1///Q3U9B2///Q3U907///Q3U9H2///A0A087WPW2///A0A087WR70///A0A087WQS1	37	17211043	Mm.336410
17211066	0.977675	0.714946	down	1.00499	-1.00499	-0.0071765	20.8058	20.9204	20.5412	20.5116	20.6497	20.7963	0.00576448	0.0136857	-0.0127058	-0.0147853	-0.00510216	0.00510216	main	chr1	1		GENSCAN00000029933	ENSMUST00000052843|ENSMUST00000118098|ENSMUST00000125294|ENSMUST00000140948|ENSMUST00000171802|ENSMUST00000183059	240697		minichromosomemaintenancedomaincontaining2	Mcmdc2	GO:0006260|GO:0008150|GO:0005575|GO:0003677|GO:0005524|GO:0003674	NM_177722 // GO:0006260 // DNA replication // inferred from electronic annotation ///NM_177722 // GO:0008150 // biological_process // no biological data available ///XM_011238376 // GO:0006260 // DNA replication // inferred from electronic annotation ///XM_011238376 // GO:0008150 // biological_process // no biological data available ///XM_011238377 // GO:0006260 // DNA replication // inferred fro…	NM_177722 // GO:0005575 // cellular_component // no biological data available ///XM_011238376 // GO:0005575 // cellular_component // no biological data available ///XM_011238377 // GO:0005575 // cellular_component // no biological data available ///XM_011238378 // GO:0005575 // cellular_component // no biological data available ///XM_011238379 // GO:0005575 // cellular_component // no biological …	NM_177722 // GO:0003677 // DNA binding // inferred from electronic annotation ///NM_177722 // GO:0005524 // ATP binding // inferred from electronic annotation ///NM_177722 // GO:0003674 // molecular_function // no biological data available ///XM_011238376 // GO:0003677 // DNA binding // inferred from electronic annotation ///XM_011238376 // GO:0005524 // ATP binding // inferred from electronic an…		17211066	ENSMUST00000140948 // Pfam // IPR001208 // MCM domain///ENSMUST00000171802 // Pfam // IPR001208 // MCM domain///OTTMUST00000078011 // Pfam // IPR001208 // MCM domain	NM_177722///XM_011238376///XM_011238377///XM_011238378///XM_011238379///XR_865162///XR_865163	9908638	9940954	+	E9Q956///A0A0A0MQF4///H9KV11///H7BXC1///S4R1E1	32	17211066	Mm.259800
17211087	0.94876	0.449058	down	1.01483	-1.01483	-0.0212415	20.3833	20.9062	20.7089	19.7847	20.8039	20.514	-0.0160427	0.0205026	0.0068202	-0.0590472	0.0134225	-0.00681972	main	chr1	1			ENSMUST00000134692			predictedgene15818[Source:MGISymbol;Acc:MGI:3801960]	Gm15818						17211087			9982387	9992366	+		24	17211087
17211090	0.917443	0.0709854	down	1.05543	-1.05543	-0.0778313	45.306	44.7904	47.9347	44.7343	42.4554	43.5641	0.0174184	0.000904083	0.0987854	-0.000904083	-0.0763369	-0.039145	main	chr1	1		GENSCAN00000031235|GENSCAN00000031241	ENSMUST00000071087|ENSMUST00000117415|ENSMUST00000118263|ENSMUST00000119714|ENSMUST00000122156|ENSMUST00000123261|ENSMUST00000128164|ENSMUST00000134716|ENSMUST00000136283|ENSMUST00000136898|ENSMUST00000143606|ENSMUST00000148663|ENSMUST00000149214|ENSMUST00000153804|ENSMUST00000155974|ENSMUST00000185422|ENSMUST00000186294|ENSMUST00000187226|ENSMUST00000188249|ENSMUST00000188449|ENSMUST00000190063|…	211660	BC019581|BC055915|BC151042|FJ008676|FJ008677	centrosomeandspindlepoleassociatedprotein1	Cspp1	GO:0032467|GO:0051781|GO:0000922|GO:0005654|GO:0005737|GO:0005813|GO:0005819|GO:0005856|GO:0005874|GO:0005815|GO:0005515	NM_026493 // GO:0032467 // positive regulation of cytokinesis // not recorded ///NM_026493 // GO:0051781 // positive regulation of cell division // not recorded ///NM_026493 // GO:0032467 // positive regulation of cytokinesis // ---///NM_026493 // GO:0032467 // positive regulation of cytokinesis // inferred from electronic annotation ///NM_026493 // GO:0032467 // positive regulation of cytokinesi…	NM_026493 // GO:0000922 // spindle pole // inferred from direct assay ///NM_026493 // GO:0000922 // spindle pole // not recorded ///NM_026493 // GO:0005654 // nucleoplasm // not recorded ///NM_026493 // GO:0005737 // cytoplasm // inferred from electronic annotation ///NM_026493 // GO:0005813 // centrosome // not recorded ///NM_026493 // GO:0005819 // spindle // inferred from direct assay ///NM_02…	NM_026493 // GO:0005515 // protein binding // inferred from physical interaction ///XM_006495479 // GO:0005515 // protein binding // inferred from physical interaction ///XM_006495481 // GO:0005515 // protein binding // inferred from physical interaction ///XM_006495482 // GO:0005515 // protein binding // inferred from physical interaction ///XM_006495483 // GO:0005515 // protein binding // infer…		17211090		NM_026493///XM_006495479///XM_006495481///XM_006495482///XM_006495483///XM_006495484///XM_006495485///XM_006495486///XM_006495487///XM_006495488///XM_006495489///XM_011238365	10038218	10136768	+	B2RX88///Q8C5S5///Q7TMJ9///F6QJJ3///D3Z378///A0A087WQ80///A0A087WRQ0///A0A087WS14	29	17211090	Mm.244046
17211131	0.986252	0.777422	up	1.01787	1.01787	0.0255504	117.926	123.047	137.409	124.716	142.138	118.614	-0.0710401	-0.00972128	0.149545	0.0097208	0.198368	-0.062654	main	chr1	1		GENSCAN00000021626|GENSCAN00000021627	ENSMUST00000027056|ENSMUST00000187694|ENSMUST00000187745|ENSMUST00000188154|ENSMUST00000188189|ENSMUST00000189385|ENSMUST00000189822	109294	BC139253|BC139255	phosphatidylinositol-3,4,5-trisphosphate-dependentRacexchangefactor2	Prex2	GO:0007186|GO:0008344|GO:0014065|GO:0035023|GO:0035556|GO:0043547|GO:0048813|GO:0005886|GO:0005622|GO:0016020|GO:0016021|GO:0005085|GO:0005089|GO:0005096|GO:0030676	NM_001033636 // GO:0007186 // G-protein coupled receptor signaling pathway // not recorded ///NM_001033636 // GO:0008344 // adult locomotory behavior // inferred from mutant phenotype ///NM_001033636 // GO:0014065 // phosphatidylinositol 3-kinase signaling // inferred from mutant phenotype ///NM_001033636 // GO:0035023 // regulation of Rho protein signal transduction // inferred from electronic a…	NM_001033636 // GO:0005886 // plasma membrane // inferred from direct assay ///NM_001033636 // GO:0005622 // intracellular // inferred from electronic annotation ///NM_001033636 // GO:0005622 // intracellular // inferred from mutant phenotype ///NM_029525 // GO:0005886 // plasma membrane // inferred from direct assay ///NM_029525 // GO:0005622 // intracellular // inferred from electronic annotati…	NM_001033636 // GO:0005085 // guanyl-nucleotide exchange factor activity // inferred from electronic annotation ///NM_001033636 // GO:0005089 // Rho guanyl-nucleotide exchange factor activity // inferred from electronic annotation ///NM_001033636 // GO:0005096 // GTPase activator activity // not recorded ///NM_001033636 // GO:0030676 // Rac guanyl-nucleotide exchange factor activity // not record…		17211131	ENSMUST00000027056 // Pfam // IPR000219 // Dbl homology (DH) domain///ENSMUST00000027056 // Pfam // IPR000591 // DEP domain///ENSMUST00000027056 // Pfam // IPR000591 // DEP domain///ENSMUST00000027056 // Pfam // IPR001478 // PDZ domain///OTTMUST00000123246 // Pfam // IPR000219 // Dbl homology (DH) domain///OTTMUST00000123246 // Pfam // IPR000591 // DEP domain///OTTMUST00000123246 // Pfam // IPR00…	NM_001033636///NM_029525///XM_006495441///XM_006495442	10993465	11303682	+	Q3LAC4///Q3UWW3///Q8BY00///A0A087WRV5///A0A087WRD8///A0A087WRG8///A0A087WS21	43	17211131	Mm.123247
17211174	0.928082	0.19635	up	1.07825	1.07825	0.108698	79.1071	82.4859	84.7223	88.3751	97.7676	80.2108	-0.0796375	-0.0192971	0.0192971	0.0801954	0.225911	-0.0596485	main	chr1	1		GENSCAN00000021630|GENSCAN00000021632|GENSCAN00000021633	ENSMUST00000048613|ENSMUST00000135014|ENSMUST00000137824|ENSMUST00000141339|ENSMUST00000141512|ENSMUST00000142117|ENSMUST00000150870|ENSMUST00000171690|ENSMUST00000179089|ENSMUST00000191437	320492	BC137903|BC145022|BC145023	RIKENcDNAA830018L16gene	A830018L16Rik	GO:0008150|GO:0005575|GO:0003674	NM_001160369 // GO:0008150 // biological_process // no biological data available ///NM_001160370 // GO:0008150 // biological_process // no biological data available ///NM_001160371 // GO:0008150 // biological_process // no biological data available ///NM_001310451 // GO:0008150 // biological_process // no biological data available ///NM_177173 // GO:0008150 // biological_process // no biological …	NM_001160369 // GO:0005575 // cellular_component // no biological data available ///NM_001160370 // GO:0005575 // cellular_component // no biological data available ///NM_001160371 // GO:0005575 // cellular_component // no biological data available ///NM_001310451 // GO:0005575 // cellular_component // no biological data available ///NM_177173 // GO:0005575 // cellular_component // no biological …	NM_001160369 // GO:0003674 // molecular_function // no biological data available ///NM_001160370 // GO:0003674 // molecular_function // no biological data available ///NM_001160371 // GO:0003674 // molecular_function // no biological data available ///NM_001310451 // GO:0003674 // molecular_function // no biological data available ///NM_177173 // GO:0003674 // molecular_function // no biological …		17211174		NM_001160369///NM_001160370///NM_001160371///NM_001310451///NM_177173///XM_006495540///XM_006495541///XM_006495542///XM_006495543///XM_006495544	11414105	11975902	+	Q8BZJ8///B2RQF6///B7ZN57///Q3UY15///B7ZN56///F6RV71	32	17211174	Mm.52021
17211198	0.967918	0.602275	down	1.01228	-1.01228	-0.0176021	26.658	24.8967	25.6849	25.167	25.1236	25.9918	0.0683456	-0.030273	0.0146942	-0.0146937	-0.01718	0.0318341	main	chr1	1		GENSCAN00000021130|GENSCAN00000021132|GENSCAN00000021133|GENSCAN00000021134	ENSMUST00000088585|ENSMUST00000177608|ENSMUST00000180062|ENSMUST00000185780|ENSMUST00000186051|ENSMUST00000186405|ENSMUST00000186674|ENSMUST00000187376|ENSMUST00000189447|ENSMUST00000189541	240725	AY101178|BC034547|BC049276	sulfatase1	Sulf1	GO:0001822|GO:0001937|GO:0002063|GO:0003094|GO:0006790|GO:0006915|GO:0008152|GO:0010575|GO:0014846|GO:0016525|GO:0030177|GO:0030201|GO:0030336|GO:0030513|GO:0032836|GO:0035860|GO:0040036|GO:0040037|GO:0048010|GO:0048706|GO:0051216|GO:0060348|GO:0060384|GO:0060686|GO:0001502|GO:0007155|GO:0036022|GO:0048661|GO:0005615|GO:0005783|GO:0005794|GO:0005886|GO:0009986|GO:0045121|GO:0005795|GO:0003824|GO:…	NM_001198565 // GO:0001822 // kidney development // inferred from genetic interaction ///NM_001198565 // GO:0001937 // negative regulation of endothelial cell proliferation // not recorded ///NM_001198565 // GO:0002063 // chondrocyte development // inferred from mutant phenotype ///NM_001198565 // GO:0003094 // glomerular filtration // inferred from genetic interaction ///NM_001198565 // GO:00067…	NM_001198565 // GO:0005615 // extracellular space // not recorded ///NM_001198565 // GO:0005783 // endoplasmic reticulum // not recorded ///NM_001198565 // GO:0005794 // Golgi apparatus // not recorded ///NM_001198565 // GO:0005886 // plasma membrane // inferred from direct assay ///NM_001198565 // GO:0009986 // cell surface // not recorded ///NM_001198565 // GO:0045121 // membrane raft // not re…	NM_001198565 // GO:0003824 // catalytic activity // inferred from electronic annotation ///NM_001198565 // GO:0004065 // arylsulfatase activity // not recorded ///NM_001198565 // GO:0005509 // calcium ion binding // inferred from electronic annotation ///NM_001198565 // GO:0008449 // N-acetylglucosamine-6-sulfatase activity // inferred from mutant phenotype ///NM_001198565 // GO:0008449 // N-acet…		17211198	ENSMUST00000088585 // Pfam // IPR000917 // Sulfatase///ENSMUST00000088585 // Pfam // IPR024609 // Extracellular sulfatase, C-terminal///ENSMUST00000177608 // Pfam // IPR000917 // Sulfatase///ENSMUST00000177608 // Pfam // IPR024609 // Extracellular sulfatase, C-terminal///ENSMUST00000180062 // Pfam // IPR000917 // Sulfatase///ENSMUST00000180062 // Pfam // IPR024609 // Extracellular sulfatase, C-te…	NM_001198565///NM_001198566///NM_172294///XM_006495510///XM_006495511///XM_006495512///XM_006495513///XM_006495514	12692430	12860372	+	Q8K007///A0A087WR86///A0A087WS44///A0A0G2JDD4	43	17211198	Mm.45563
17211230	0.969159	0.617286	down	1.01248	-1.01248	-0.0178887	23.1458	21.3518	22.1333	21.596	22.074	22.1077	0.0673037	-0.0490909	0.00276852	-0.0326848	-0.00109863	0.00109863	main	chr1	1													17211230			13932378	13932685	+		13	17211230
17476895	0.0401415	1.51615e-06	up	1.34769	1.34769	0.430485	61.0613	61.593	62.6934	81.9448	83.5311	84.3172	-0.231225	-0.218716	-0.193171	0.19317	0.22083	0.234344	main	chr7	3		GENSCAN00000033067	ENSMUST00000178791			predictedgene2058[Source:MGISymbol;Acc:MGI:3805010]	Gm2058						17476895			39588518	39591679	+		9	17476895
17211235	0.986532	0.78881	down	1.03315	-1.03315	-0.0470517	43.2633	52.2101	67.3364	56.4028	52.2866	46.7671	-0.272243	-0.00105667	0.366	0.11038	0.00105667	-0.159891	main	chr1	1		GENSCAN00000016133|GENSCAN00000016142|GENSCAN00000016130	ENSMUST00000170146|ENSMUST00000175681	98741	BC146609	potassiumvoltagegatedchannel,Shab-relatedsubfamily,member2	Kcnb2	GO:0006810|GO:0006811|GO:0006813|GO:0034765|GO:0051260|GO:0055085|GO:0071805|GO:0072661|GO:0005622|GO:0005623|GO:0005886|GO:0008076|GO:0016020|GO:0016021|GO:0030425|GO:0032809|GO:0042995|GO:0043025|GO:0043204|GO:0005216|GO:0005244|GO:0005249|GO:0005251|GO:0005267|GO:0044325|GO:0046982	NM_001098528 // GO:0006810 // transport // inferred from electronic annotation ///NM_001098528 // GO:0006811 // ion transport // inferred from electronic annotation ///NM_001098528 // GO:0006813 // potassium ion transport // not recorded ///NM_001098528 // GO:0034765 // regulation of ion transmembrane transport // inferred from electronic annotation ///NM_001098528 // GO:0051260 // protein homool…	NM_001098528 // GO:0005622 // intracellular // not recorded ///NM_001098528 // GO:0005623 // cell // not recorded ///NM_001098528 // GO:0005886 // plasma membrane // not recorded ///NM_001098528 // GO:0008076 // voltage-gated potassium channel complex // not recorded ///NM_001098528 // GO:0016020 // membrane // inferred from electronic annotation ///NM_001098528 // GO:0016021 // integral componen…	NM_001098528 // GO:0005216 // ion channel activity // inferred from electronic annotation ///NM_001098528 // GO:0005244 // voltage-gated ion channel activity // inferred from electronic annotation ///NM_001098528 // GO:0005249 // voltage-gated potassium channel activity // inferred from electronic annotation ///NM_001098528 // GO:0005251 // delayed rectifier potassium channel activity // not reco…		17211235	ENSMUST00000170146 // Pfam // IPR003131 // Potassium channel tetramerisation-type BTB domain///ENSMUST00000170146 // Pfam // IPR003973 // Potassium channel, voltage dependent, Kv2///ENSMUST00000170146 // Pfam // IPR005821 // Ion transport domain///ENSMUST00000175681 // Pfam // IPR003131 // Potassium channel tetramerisation-type BTB domain///ENSMUST00000175681 // Pfam // IPR003973 // Potassium cha…	NM_001098528///XM_006495595///XM_006495596///XM_006495597	15312452	15716367	+	A6H8H5///Q3TRP2	23	17211235	Mm.156081
17211243	0.971237	0.654144	down	1.01876	-1.01876	-0.0268194	36.7186	33.842	37.3127	33.5053	37.5791	34.8272	0.0381494	-0.0795484	0.0613031	-0.0939746	0.0715699	-0.0381494	main	chr1	1		GENSCAN00000016147	ENSMUST00000027057|ENSMUST00000186565|ENSMUST00000188371|ENSMUST00000188684	21749	AB109563|BC034866|U65586	telomericrepeatbindingfactor1	Terf1	GO:0000237|GO:0000723|GO:0007004|GO:0007049|GO:0007067|GO:0007094|GO:0008156|GO:0031116|GO:0031627|GO:0032211|GO:0043065|GO:0045141|GO:0045840|GO:0045931|GO:0051260|GO:0051301|GO:0051974|GO:0000086|GO:0042493|GO:0000781|GO:0000783|GO:0000784|GO:0005634|GO:0005694|GO:0005730|GO:0005737|GO:0005819|GO:0005856|GO:0070187|GO:0005654|GO:0003677|GO:0003691|GO:0005515|GO:0008017|GO:0008301|GO:0042162|GO:…	NM_001286628 // GO:0000237 // leptotene // inferred from mutant phenotype ///NM_001286628 // GO:0000723 // telomere maintenance // inferred from electronic annotation ///NM_001286628 // GO:0007004 // telomere maintenance via telomerase // not recorded ///NM_001286628 // GO:0007049 // cell cycle // inferred from electronic annotation ///NM_001286628 // GO:0007067 // mitotic nuclear division // inf…	NM_001286628 // GO:0000781 // chromosome, telomeric region // not recorded ///NM_001286628 // GO:0000783 // nuclear telomere cap complex // inferred from direct assay ///NM_001286628 // GO:0000783 // nuclear telomere cap complex // not recorded ///NM_001286628 // GO:0000784 // nuclear chromosome, telomeric region // inferred from direct assay ///NM_001286628 // GO:0000784 // nuclear chromosome, t…	NM_001286628 // GO:0003677 // DNA binding // inferred from electronic annotation ///NM_001286628 // GO:0003691 // double-stranded telomeric DNA binding // not recorded ///NM_001286628 // GO:0005515 // protein binding // inferred from physical interaction ///NM_001286628 // GO:0008017 // microtubule binding // not recorded ///NM_001286628 // GO:0008301 // DNA binding, bending // not recorded ///NM…		17211243	ENSMUST00000027057 // Pfam // IPR001005 // SANT/Myb domain///ENSMUST00000027057 // Pfam // IPR013867 // Telomere repeat-binding factor, dimerisation domain///ENSMUST00000188371 // Pfam // IPR001005 // SANT/Myb domain///ENSMUST00000188371 // Pfam // IPR013867 // Telomere repeat-binding factor, dimerisation domain///OTTMUST00000123359 // Pfam // IPR001005 // SANT/Myb domain///OTTMUST00000123359 // …	NM_001286628///NM_009352///XM_006495496///XM_011238367	15805658	15843470	+	P70371///Q3V252///Q7TSK8	30	17211243	Mm.4306
17291872	0.733011	7.98653e-05	up	1.14921	1.14921	0.200642	122.753	121.075	122.897	142.718	140.043	138.703	-0.0889626	-0.108828	-0.0872769	0.128438	0.101142	0.0872769	main	chr13	3				100042773		predictedpseudogene4024	Gm4024						17291872		XR_873237///XR_873468	35990207	35991015	-		17	17291872
17211268	0.998256	0.947696	down	1.00113	-1.00113	-0.00162759	20.2788	20.5249	19.9669	20.175	19.8669	20.6643	0.00370121	0.0211072	-0.0186615	-0.00370121	-0.0259051	0.0308704	main	chr1	1			ENSMUST00000159190|ENSMUST00000160446|ENSMUST00000161626	102634042		uncharacterizedLOC102634042|predictedgene7568[Source:MGISymbol;Acc:MGI:3649156]	LOC102634042|Gm7568						17211268		XR_373220///XR_865200///XR_865201///XR_865202	16253592	16267921	+		21	17211268
17211280	0.994437	0.900767	up	1.00638	1.00638	0.00917339	57.7948	60.0791	63.0735	62.6679	64.9123	54.8745	-0.0863566	-0.0304327	0.0397396	0.0304322	0.0811968	-0.161159	main	chr1	1		GENSCAN00000030159	ENSMUST00000065373|ENSMUST00000176451|ENSMUST00000177501|ENSMUST00000177532	70397	BC011320	transmembraneprotein70	Tmem70	GO:0033615|GO:0005654|GO:0005739|GO:0005743|GO:0016020|GO:0016021|GO:0032592|GO:0003674	NM_026392 // GO:0033615 // mitochondrial proton-transporting ATP synthase complex assembly // not recorded ///NM_026392 // GO:0033615 // mitochondrial proton-transporting ATP synthase complex assembly // ---///NM_026392 // GO:0033615 // mitochondrial proton-transporting ATP synthase complex assembly // inferred from sequence or structural similarity ///NM_027415 // GO:0033615 // mitochondrial pro…	NM_026392 // GO:0005654 // nucleoplasm // not recorded ///NM_026392 // GO:0005739 // mitochondrion // inferred from direct assay ///NM_026392 // GO:0005739 // mitochondrion // not recorded ///NM_026392 // GO:0005743 // mitochondrial inner membrane // inferred from electronic annotation ///NM_026392 // GO:0016020 // membrane // inferred from electronic annotation ///NM_026392 // GO:0016021 // inte…	NM_026392 // GO:0003674 // molecular_function // no biological data available ///NM_027415 // GO:0003674 // molecular_function // no biological data available ///XM_011238404 // GO:0003674 // molecular_function // no biological data available ///ENSMUST00000065373 // GO:0003674 // molecular_function // no biological data available ///ENSMUST00000176451 // GO:0003674 // molecular_function // no bi…		17211280	ENSMUST00000065373 // Pfam // IPR009724 // TMEM70 family///ENSMUST00000177501 // Pfam // IPR009724 // TMEM70 family///OTTMUST00000110681 // Pfam // IPR009724 // TMEM70 family///OTTMUST00000110683 // Pfam // IPR009724 // TMEM70 family	NM_026392///NM_027415///XM_011238404	16665191	16678275	+	Q921N7	21	17211280	Mm.194225
17211286	0.938234	0.313762	up	1.01337	1.01337	0.0191646	20.9646	21.1804	20.9816	21.3317	21.3547	21.2837	-0.0182819	-0.00350857	-0.0171151	0.00676298	0.00831652	0.00350857	main	chr1	1		GENSCAN00000030159	ENSMUST00000026881|ENSMUST00000190366|ENSMUST00000191260	17087	AB018550|AF168120|AY641431|BC116785	lymphocyteantigen96	Ly96	GO:0002376|GO:0006954|GO:0031663|GO:0031666|GO:0032496|GO:0032497|GO:0032760|GO:0034142|GO:0045087|GO:0071222|GO:0005576|GO:0031226|GO:0046696|GO:0005615|GO:0001875|GO:0005515	NM_001159711 // GO:0002376 // immune system process // inferred from electronic annotation ///NM_001159711 // GO:0006954 // inflammatory response // inferred from electronic annotation ///NM_001159711 // GO:0031663 // lipopolysaccharide-mediated signaling pathway // inferred from mutant phenotype ///NM_001159711 // GO:0031663 // lipopolysaccharide-mediated signaling pathway // not recorded ///NM_…	NM_001159711 // GO:0005576 // extracellular region // inferred from electronic annotation ///NM_001159711 // GO:0031226 // intrinsic component of plasma membrane // not recorded ///NM_001159711 // GO:0046696 // lipopolysaccharide receptor complex // inferred from direct assay ///NM_001159711 // GO:0046696 // lipopolysaccharide receptor complex // not recorded ///NM_001159711 // GO:0005615 // extr…	NM_001159711 // GO:0001875 // lipopolysaccharide receptor activity // not recorded ///NM_001159711 // GO:0005515 // protein binding // inferred from physical interaction ///NM_001159711 // GO:0001875 // lipopolysaccharide receptor activity // inferred from electronic annotation ///NM_001159711 // GO:0001875 // lipopolysaccharide receptor activity // ---///NM_001159711 // GO:0001875 // lipopolysac…		17211286	ENSMUST00000026881 // Pfam // IPR003172 // MD-2-related lipid-recognition domain///ENSMUST00000190366 // Pfam // IPR003172 // MD-2-related lipid-recognition domain///OTTMUST00000123539 // Pfam // IPR003172 // MD-2-related lipid-recognition domain///OTTMUST00000123540 // Pfam // IPR003172 // MD-2-related lipid-recognition domain	NM_001159711///NM_016923///XM_006495456	16688456	16709605	+	Q9JHF9///Q14AM4///Q64HC9///A0A087WQZ9	23	17211286	Mm.116844
17211294	0.935731	0.301682	up	1.04671	1.04671	0.0658585	98.8424	105.224	115.226	111.685	113.423	108.49	-0.155294	-0.0650344	0.0659757	0.0209408	0.0432224	-0.0209408	main	chr1	1		GENSCAN00000037332|GENSCAN00000037347	ENSMUST00000026879|ENSMUST00000150457|ENSMUST00000189465|ENSMUST00000189736	14545	BC048177|BC051135	ganglioside-induceddifferentiation-associated-protein1	Gdap1	GO:0000266|GO:0006626|GO:0006749|GO:0008053|GO:0032526|GO:0005634|GO:0005737|GO:0005739|GO:0005741|GO:0016020|GO:0016021|GO:0031307|GO:0004364|GO:0003674	NM_010267 // GO:0000266 // mitochondrial fission // not recorded ///NM_010267 // GO:0006626 // protein targeting to mitochondrion // not recorded ///NM_010267 // GO:0006749 // glutathione metabolic process // not recorded ///NM_010267 // GO:0008053 // mitochondrial fusion // not recorded ///NM_010267 // GO:0032526 // response to retinoic acid // inferred from direct assay ///NM_010267 // GO:00002…	NM_010267 // GO:0005634 // nucleus // not recorded ///NM_010267 // GO:0005737 // cytoplasm // not recorded ///NM_010267 // GO:0005739 // mitochondrion // not recorded ///NM_010267 // GO:0005741 // mitochondrial outer membrane // inferred from electronic annotation ///NM_010267 // GO:0016020 // membrane // not recorded ///NM_010267 // GO:0016021 // integral component of membrane // inferred from e…	NM_010267 // GO:0004364 // glutathione transferase activity // not recorded ///NM_010267 // GO:0004364 // glutathione transferase activity // ---///ENSMUST00000026879 // GO:0004364 // glutathione transferase activity // not recorded ///ENSMUST00000026879 // GO:0003674 // molecular_function // no biological data available ///ENSMUST00000026879 // GO:0004364 // glutathione transferase activity // -…		17211294	ENSMUST00000026879 // Pfam // IPR004045 // Glutathione S-transferase, N-terminal///OTTMUST00000053130 // Pfam // IPR004045 // Glutathione S-transferase, N-terminal///OTTMUST00000053130 // Pfam // IPR004046 // Glutathione S-transferase, C-terminal	NM_010267	17145362	17164271	+	O88741///Q3UEX4///Q3UTV3///A0A087WQZ4	21	17211294	Mm.18218
17211313	0.947887	0.440648	up	1.01931	1.01931	0.0275888	22.7656	23.8966	24.7091	24.1088	24.3723	24.228	-0.0862632	-0.0163093	0.031929	-0.00355864	0.0121236	0.00355816	main	chr1	1		GENSCAN00000037336	ENSMUST00000095075|ENSMUST00000159958|ENSMUST00000160305	83691	AF329198|BC034334|BC040768	cysteine-richsecretoryproteinLCCLdomaincontaining1	Crispld1	GO:0060325|GO:0005576|GO:0070062|GO:0003674	NM_031402 // GO:0060325 // face morphogenesis // not recorded ///NM_031402 // GO:0060325 // face morphogenesis // inferred from electronic annotation ///NM_031402 // GO:0060325 // face morphogenesis // ---///XM_006495592 // GO:0060325 // face morphogenesis // not recorded ///XM_006495592 // GO:0060325 // face morphogenesis // inferred from electronic annotation ///XM_006495592 // GO:0060325 // fa…	NM_031402 // GO:0005576 // extracellular region // inferred from electronic annotation ///NM_031402 // GO:0070062 // extracellular exosome // not recorded ///NM_031402 // GO:0070062 // extracellular exosome // inferred from electronic annotation ///NM_031402 // GO:0070062 // extracellular exosome // ---///XM_006495592 // GO:0005576 // extracellular region // inferred from electronic annotation //…	NM_031402 // GO:0003674 // molecular_function // no biological data available ///XM_006495592 // GO:0003674 // molecular_function // no biological data available ///XM_006495593 // GO:0003674 // molecular_function // no biological data available ///XM_006495594 // GO:0003674 // molecular_function // no biological data available ///XM_011238409 // GO:0003674 // molecular_function // no biological …		17211313	ENSMUST00000095075 // Pfam // IPR004043 // LCCL domain///ENSMUST00000095075 // Pfam // IPR004043 // LCCL domain///ENSMUST00000095075 // Pfam // IPR014044 // CAP domain///ENSMUST00000159958 // Pfam // IPR004043 // LCCL domain///ENSMUST00000159958 // Pfam // IPR004043 // LCCL domain///ENSMUST00000159958 // Pfam // IPR014044 // CAP domain///ENSMUST00000160305 // Pfam // IPR014044 // CAP domain///OTT…	NM_031402///XM_006495592///XM_006495593///XM_006495594///XM_011238409///XM_011238410	17727045	17766344	+	Q8CGD2///E0CYY0	33	17211313	Mm.289625
17211347	0.999288	0.994986	up	1.00014	1.00014	0.000204989	20.1572	21.1944	20.1354	20.0718	20.372	21.0464	-0.00764418	0.0647411	-0.00920534	-0.0137687	0.00764418	0.0546312	main	chr1	1		GENSCAN00000047081	ENSMUST00000027059|ENSMUST00000064976|ENSMUST00000186972|ENSMUST00000187754|ENSMUST00000191068	21419		transcriptionfactorAP-2beta	Tfap2b	GO:0000122|GO:0001822|GO:0003091|GO:0006006|GO:0006351|GO:0006355|GO:0006366|GO:0008284|GO:0008285|GO:0010960|GO:0030510|GO:0035136|GO:0035137|GO:0035810|GO:0035909|GO:0042593|GO:0043066|GO:0043524|GO:0043525|GO:0045595|GO:0045892|GO:0045893|GO:0045944|GO:0048485|GO:0050796|GO:0055062|GO:0055074|GO:0055075|GO:0055078|GO:0072017|GO:0072044|GO:0097070|GO:0097275|GO:0097276|GO:0097277|GO:0006915|GO:…	NM_001025305 // GO:0000122 // negative regulation of transcription from RNA polymerase II promoter // not recorded ///NM_001025305 // GO:0001822 // kidney development // inferred from mutant phenotype ///NM_001025305 // GO:0003091 // renal water homeostasis // inferred from mutant phenotype ///NM_001025305 // GO:0006006 // glucose metabolic process // not recorded ///NM_001025305 // GO:0006351 //…	NM_001025305 // GO:0005623 // cell // inferred from mutant phenotype ///NM_001025305 // GO:0005634 // nucleus // not recorded ///NM_001025305 // GO:0005634 // nucleus // ---///NM_001025305 // GO:0005634 // nucleus // inferred from electronic annotation ///NM_001025305 // GO:0005634 // nucleus // inferred from sequence or structural similarity ///NM_001286340 // GO:0005623 // cell // inferred from…	NM_001025305 // GO:0000979 // RNA polymerase II core promoter sequence-specific DNA binding // inferred from direct assay ///NM_001025305 // GO:0000979 // RNA polymerase II core promoter sequence-specific DNA binding // not recorded ///NM_001025305 // GO:0000981 // RNA polymerase II transcription factor activity, sequence-specific DNA binding // not recorded ///NM_001025305 // GO:0000983 // trans…		17211347	ENSMUST00000027059 // Pfam // IPR013854 // Transcription factor AP-2, C-terminal///ENSMUST00000064976 // Pfam // IPR013854 // Transcription factor AP-2, C-terminal///ENSMUST00000187754 // Pfam // IPR013854 // Transcription factor AP-2, C-terminal///OTTMUST00000123883 // Pfam // IPR013854 // Transcription factor AP-2, C-terminal///OTTMUST00000123884 // Pfam // IPR013854 // Transcription factor AP-…	NM_001025305///NM_001286340///NM_009334///XM_006495491///XM_006495492///XM_006495493///XM_006495494///XM_006495495///XR_373183	19208914	19238734	+	Q61313///Q8CE69///Q8CBL0///Q3UVE9///E9Q5N4///Q8CCV4	18	17211347	Mm.137021
17211367	0.972754	0.659576	down	1.00886	-1.00886	-0.0127232	20.1696	20.6733	20.62	20.8583	19.7202	20.3571	-0.0226083	0.0129805	0.00925493	0.0258293	-0.0551171	-0.00925493	main	chr1	1		GENSCAN00000047083	ENSMUST00000083546|ENSMUST00000185494	723817		microRNA133b	Mir133b	GO:0010628|GO:0014043|GO:0070482|GO:0030424	NR_029902 // GO:0010628 // positive regulation of gene expression // inferred from genetic interaction ///NR_029902 // GO:0014043 // negative regulation of neuron maturation // inferred from direct assay ///NR_029902 // GO:0014043 // negative regulation of neuron maturation // inferred from mutant phenotype ///NR_029902 // GO:0070482 // response to oxygen levels // inferred from direct assay	NR_029902 // GO:0030424 // axon // inferred from direct assay			17211367		NR_029902///NR_131249	20682769	20682887	+		23	17211367
17211369	0.947887	0.436861	down	1.01328	-1.01328	-0.019037	20.7457	21.4056	20.8888	20.7298	20.4339	21.0489	-0.00495863	0.0402188	0.00495911	-0.00606108	-0.0268083	0.0159779	main	chr1	1		GENSCAN00000047083	ENSMUST00000027061	16171	BC119303|BC119309|U43088	interleukin17A	Il17a	GO:0006954|GO:0007166|GO:0010940|GO:0032747|GO:0045672|GO:0045944|GO:0050832|GO:0071347|GO:0071385|GO:0072537|GO:1900017|GO:2000778|GO:0043200|GO:0005576|GO:0005615|GO:0005737|GO:0009897|GO:0005125|GO:0005126|GO:0005515	NM_010552 // GO:0006954 // inflammatory response // inferred from electronic annotation ///NM_010552 // GO:0007166 // cell surface receptor signaling pathway // not recorded ///NM_010552 // GO:0010940 // positive regulation of necrotic cell death // not recorded ///NM_010552 // GO:0032747 // positive regulation of interleukin-23 production // not recorded ///NM_010552 // GO:0045672 // positive re…	NM_010552 // GO:0005576 // extracellular region // inferred from electronic annotation ///NM_010552 // GO:0005615 // extracellular space // inferred from direct assay ///NM_010552 // GO:0005615 // extracellular space // not recorded ///NM_010552 // GO:0005737 // cytoplasm // not recorded ///NM_010552 // GO:0009897 // external side of plasma membrane // inferred from direct assay ///NM_010552 // G…	NM_010552 // GO:0005125 // cytokine activity // not recorded ///NM_010552 // GO:0005126 // cytokine receptor binding // not recorded ///NM_010552 // GO:0005125 // cytokine activity // ---///NM_010552 // GO:0005125 // cytokine activity // inferred from electronic annotation ///NM_010552 // GO:0005126 // cytokine receptor binding // ---///ENSMUST00000027061 // GO:0005125 // cytokine activity // not…		17211369	ENSMUST00000027061 // Pfam // IPR010345 // Interleukin-17 family///OTTMUST00000085210 // Pfam // IPR010345 // Interleukin-17 family	NM_010552	20730905	20734496	+	Q62386///Q544E6	19	17211369	Mm.5419
17211375	0.925473	0.169847	up	1.09653	1.09653	0.13295	158.496	141.276	154.675	163.613	185.201	150.7	0.0176048	-0.148327	-0.0176053	0.0634394	0.24225	-0.0551653	main	chr1	1		GENSCAN00000047086	ENSMUST00000068880|ENSMUST00000167119|ENSMUST00000187651|ENSMUST00000189400	74229	AF313617|AY424297|BC059813	progestinandadipoQreceptorfamilymemberVIII	Paqr8	GO:0007275|GO:0030154|GO:0048477|GO:0048545|GO:0043401|GO:0005886|GO:0016020|GO:0016021|GO:0003707|GO:0005496|GO:0008289	NM_028829 // GO:0007275 // multicellular organismal development // inferred from electronic annotation ///NM_028829 // GO:0030154 // cell differentiation // inferred from electronic annotation ///NM_028829 // GO:0048477 // oogenesis // inferred from electronic annotation ///NM_028829 // GO:0048545 // response to steroid hormone // not recorded ///NM_028829 // GO:0043401 // steroid hormone mediate…	NM_028829 // GO:0005886 // plasma membrane // not recorded ///NM_028829 // GO:0016020 // membrane // inferred from electronic annotation ///NM_028829 // GO:0016021 // integral component of membrane // inferred from electronic annotation ///NM_028829 // GO:0005886 // plasma membrane // ---///NM_028829 // GO:0005886 // plasma membrane // inferred from electronic annotation ///XM_006495577 // GO:000…	NM_028829 // GO:0003707 // steroid hormone receptor activity // not recorded ///NM_028829 // GO:0005496 // steroid binding // not recorded ///NM_028829 // GO:0008289 // lipid binding // inferred from electronic annotation ///NM_028829 // GO:0003707 // steroid hormone receptor activity // ---///NM_028829 // GO:0005496 // steroid binding // ---///NM_028829 // GO:0005496 // steroid binding // inferr…		17211375	ENSMUST00000068880 // Pfam // IPR004254 // AdipoR/Haemolysin-III-related///ENSMUST00000167119 // Pfam // IPR004254 // AdipoR/Haemolysin-III-related///ENSMUST00000187651 // Pfam // IPR004254 // AdipoR/Haemolysin-III-related///ENSMUST00000189400 // Pfam // IPR004254 // AdipoR/Haemolysin-III-related///OTTMUST00000124029 // Pfam // IPR004254 // AdipoR/Haemolysin-III-related///OTTMUST00000124030 // Pf…	NM_028829///XM_006495577///XM_006495578	20890610	20939551	+	Q80ZE5	25	17211375	Mm.40780
17211382	0.94876	0.447355	down	1.01622	-1.01622	-0.0232098	21.7246	21.6569	21.138	21.8206	20.5697	21.1134	0.0219979	0.0174932	-0.0174937	0.0283537	-0.0568118	-0.0191741	main	chr1	1		GENSCAN00000026605	ENSMUST00000038447|ENSMUST00000160782	71877	EU520262	EF-handdomain(C-terminal)containing1	Efhc1	GO:0006874|GO:0021795|GO:0043065|GO:0005737|GO:0005813|GO:0005856|GO:0005929|GO:0005930|GO:0043025|GO:0072686|GO:0005815|GO:0005819|GO:0005509|GO:0008022|GO:0005515	NM_027974 // GO:0006874 // cellular calcium ion homeostasis // non-traceable author statement ///NM_027974 // GO:0021795 // cerebral cortex cell migration // not recorded ///NM_027974 // GO:0043065 // positive regulation of apoptotic process // non-traceable author statement ///NM_027974 // GO:0021795 // cerebral cortex cell migration // ---///NM_027974 // GO:0021795 // cerebral cortex cell migra…	NM_027974 // GO:0005737 // cytoplasm // inferred from electronic annotation ///NM_027974 // GO:0005813 // centrosome // not recorded ///NM_027974 // GO:0005856 // cytoskeleton // inferred from electronic annotation ///NM_027974 // GO:0005929 // cilium // inferred from direct assay ///NM_027974 // GO:0005930 // axoneme // inferred from direct assay ///NM_027974 // GO:0043025 // neuronal cell body …	NM_027974 // GO:0005509 // calcium ion binding // inferred from electronic annotation ///NM_027974 // GO:0008022 // protein C-terminus binding // inferred from physical interaction ///XM_006495576 // GO:0005509 // calcium ion binding // inferred from electronic annotation ///XM_006495576 // GO:0008022 // protein C-terminus binding // inferred from physical interaction ///ENSMUST00000038447 // GO:…		17211382	ENSMUST00000038447 // Pfam // IPR010554 // Protein of unknown function DUF1126///ENSMUST00000038447 // Pfam // IPR010554 // Protein of unknown function DUF1126///ENSMUST00000038447 // Pfam // IPR010554 // Protein of unknown function DUF1126///OTTMUST00000074047 // Pfam // IPR010554 // Protein of unknown function DUF1126///OTTMUST00000074047 // Pfam // IPR010554 // Protein of unknown function DUF1…	NM_027974///XM_006495576	20951626	20990841	+	Q9D9T8///B2CKC6	24	17211382	Mm.29178
17211396	0.984958	0.761576	down	1.02978	-1.02978	-0.0423295	35.9978	31.5206	35.128	36.9449	36.5436	27.0352	0.0176444	-0.173973	-0.0176444	0.05511	0.0393529	-0.395424	main	chr1	1		GENSCAN00000026620	ENSMUST00000027064|ENSMUST00000027065	75712	BC034768|BC060034	transmembraneprotein14A	Tmem14a	GO:0008150|GO:0016020|GO:0016021|GO:0005575|GO:0003674|GO:0005515	NM_001290679 // GO:0008150 // biological_process // no biological data available ///NM_029398 // GO:0008150 // biological_process // no biological data available ///XM_006495579 // GO:0008150 // biological_process // no biological data available ///XM_006495581 // GO:0008150 // biological_process // no biological data available ///ENSMUST00000027064 // GO:0008150 // biological_process // no biolo…	NM_001290679 // GO:0016020 // membrane // inferred from electronic annotation ///NM_001290679 // GO:0016021 // integral component of membrane // inferred from electronic annotation ///NM_001290679 // GO:0005575 // cellular_component // no biological data available ///NM_029398 // GO:0016020 // membrane // inferred from electronic annotation ///NM_029398 // GO:0016021 // integral component of memb…	NM_001290679 // GO:0003674 // molecular_function // no biological data available ///NM_029398 // GO:0003674 // molecular_function // no biological data available ///XM_006495579 // GO:0003674 // molecular_function // no biological data available ///XM_006495581 // GO:0003674 // molecular_function // no biological data available ///ENSMUST00000027064 // GO:0005515 // protein binding // inferred fr…		17211396	ENSMUST00000027064 // Pfam // IPR005349 // Uncharacterised protein family UPF0136, Transmembrane///ENSMUST00000027065 // Pfam // IPR005349 // Uncharacterised protein family UPF0136, Transmembrane///OTTMUST00000074039 // Pfam // IPR005349 // Uncharacterised protein family UPF0136, Transmembrane///OTTMUST00000074040 // Pfam // IPR005349 // Uncharacterised protein family UPF0136, Transmembrane	NM_001290679///NM_029398///XM_006495579///XM_006495581	21218575	21230167	+	P56983///Q9CYF4///D3YV08	20	17211396	Mm.441478
17211405	0.962388	0.538038	up	1.02038	1.02038	0.0291039	22.8338	20.6508	21.3612	22.8205	21.716	21.5933	0.076499	-0.0684753	-0.0196781	0.0756578	0.00408554	-0.00408602	main	chr1	1		GENSCAN00000026617	ENSMUST00000027067|ENSMUST00000121676|ENSMUST00000124990|ENSMUST00000190711	14859	BC147272|BC147273|M73483	glutathioneS-transferase,alpha3	Gsta3	GO:0008152|GO:0046223|GO:0001657|GO:0006749|GO:0005737|GO:0070062|GO:0004364|GO:0016740	NM_001077353 // GO:0008152 // metabolic process // inferred from electronic annotation ///NM_001077353 // GO:0046223 // aflatoxin catabolic process // inferred from mutant phenotype ///NM_001077353 // GO:0001657 // ureteric bud development // inferred from expression pattern ///NM_001077353 // GO:0006749 // glutathione metabolic process // inferred from sequence or structural similarity ///NM_001…	NM_001077353 // GO:0005737 // cytoplasm // inferred from electronic annotation ///NM_001077353 // GO:0070062 // extracellular exosome // not recorded ///NM_001077353 // GO:0070062 // extracellular exosome // ---///NM_001288617 // GO:0005737 // cytoplasm // inferred from electronic annotation ///NM_001288617 // GO:0070062 // extracellular exosome // not recorded ///NM_001288617 // GO:0070062 // ex…	NM_001077353 // GO:0004364 // glutathione transferase activity // inferred from mutant phenotype ///NM_001077353 // GO:0016740 // transferase activity // inferred from electronic annotation ///NM_001077353 // GO:0004364 // glutathione transferase activity // inferred from electronic annotation ///NM_001077353 // GO:0004364 // glutathione transferase activity // inferred from sequence or structura…		17211405	ENSMUST00000027067 // Pfam // IPR004045 // Glutathione S-transferase, N-terminal///ENSMUST00000027067 // Pfam // IPR004046 // Glutathione S-transferase, C-terminal///ENSMUST00000121676 // Pfam // IPR004045 // Glutathione S-transferase, N-terminal///ENSMUST00000121676 // Pfam // IPR004046 // Glutathione S-transferase, C-terminal///ENSMUST00000124990 // Pfam // IPR004045 // Glutathione S-transferas…	NM_001077353///NM_001288617///NM_010356	21240589	21265559	+	P30115///Q9DCU1///K9JA27///A0A087WQI6	18	17211405	Mm.394593
17211416	0.992773	0.875819	down	1.00746	-1.00746	-0.0107205	22.9455	20.415	19.1661	20.7647	20.4372	20.6897	0.158158	-0.0104251	-0.101495	0.0140762	-0.0088563	0.0088563	main	chr1	1			ENSMUST00000088407	368204	AY238603	KHdomaincontaining1A	Khdc1a	GO:0006915|GO:0008150|GO:0005737|GO:0005575|GO:0003723|GO:0005515|GO:0008266|GO:0042802|GO:0003674	NM_183322 // GO:0006915 // apoptotic process // inferred from electronic annotation ///NM_183322 // GO:0008150 // biological_process // no biological data available ///XM_006495546 // GO:0006915 // apoptotic process // inferred from electronic annotation ///XM_006495546 // GO:0008150 // biological_process // no biological data available ///ENSMUST00000088407 // GO:0006915 // apoptotic process // …	NM_183322 // GO:0005737 // cytoplasm // inferred from direct assay ///NM_183322 // GO:0005737 // cytoplasm // inferred from electronic annotation ///NM_183322 // GO:0005575 // cellular_component // no biological data available ///XM_006495546 // GO:0005737 // cytoplasm // inferred from direct assay ///XM_006495546 // GO:0005737 // cytoplasm // inferred from electronic annotation ///XM_006495546 /…	NM_183322 // GO:0003723 // RNA binding // inferred from electronic annotation ///NM_183322 // GO:0005515 // protein binding // inferred from physical interaction ///NM_183322 // GO:0008266 // poly(U) RNA binding // inferred from direct assay ///NM_183322 // GO:0042802 // identical protein binding // inferred from direct assay ///NM_183322 // GO:0003674 // molecular_function // no biological data …		17211416		NM_183322///XM_006495546	21349641	21352200	+	Q3UWR2///B9EIT9	8	17211416	Mm.26006
17225173	0.733011	9.07614e-05	up	1.32086	1.32086	0.401474	465.108	421.709	440.723	596.579	588.446	567.448	-0.14346	-0.28478	-0.221155	0.215685	0.195882	0.14346	main	chr1	1			ENSMUST00000082889	80828		smallnucleolarRNA,C/Dbox82	Snord82						17225173		NR_002851	86356260	86356330	-		22	17225173
17211435	0.935134	0.287927	down	1.01822	-1.01822	-0.026045	20.8333	21.0888	20.417	20.5502	20.5726	20.099	0.0189471	0.0365357	-0.0101681	-0.000786304	0.000785828	-0.0328197	main	chr1	1			ENSMUST00000181002			predictedgene,26580[Source:MGISymbol;Acc:MGI:5477074]	Gm26580						17211435			21959842	21962530	+		25	17211435
17211443	0.93972	0.386699	up	1.02122	1.02122	0.0303004	21.7119	22.1213	20.8956	22.28	21.3503	22.4702	-0.013474	0.013474	-0.0687628	0.0237889	-0.0377007	0.0360503	main	chr1	1			ENSMUST00000083633|ENSMUST00000182303	723964		microRNA30c-2	Mir30c-2	GO:0010629|GO:0045668|GO:0071222|GO:0071241	NR_029717 // GO:0010629 // negative regulation of gene expression // inferred from direct assay ///NR_029717 // GO:0045668 // negative regulation of osteoblast differentiation // inferred from direct assay ///NR_029717 // GO:0071222 // cellular response to lipopolysaccharide // inferred from direct assay ///NR_029717 // GO:0071241 // cellular response to inorganic substance // inferred from direc…				17211443		NR_029717	23291701	23291784	+		15	17211443
17211445	0.962349	0.535772	up	1.0316	1.0316	0.0448795	27.3656	31.4844	27.6669	27.9666	30.0121	31.1786	-0.0822601	0.120015	-0.0664606	-0.0509191	0.0509191	0.105932	main	chr1	1		GENSCAN00000055414|GENSCAN00000055428	ENSMUST00000063663|ENSMUST00000140583|ENSMUST00000144602	280645	AB055902|AK220433|BC056368|BC058082|BC092280	beta-1,3-glucuronyltransferase2(glucuronosyltransferaseS)	B3gat2	GO:0005975|GO:0016051|GO:0030204|GO:0050650|GO:0006486|GO:0008152|GO:0000139|GO:0005794|GO:0016020|GO:0016021|GO:0005575|GO:0015018|GO:0015020|GO:0016740|GO:0046872	NM_172124 // GO:0005975 // carbohydrate metabolic process // not recorded ///NM_172124 // GO:0016051 // carbohydrate biosynthetic process // not recorded ///NM_172124 // GO:0030204 // chondroitin sulfate metabolic process // not recorded ///NM_172124 // GO:0050650 // chondroitin sulfate proteoglycan biosynthetic process // not recorded ///NM_172124 // GO:0005975 // carbohydrate metabolic process …	NM_172124 // GO:0000139 // Golgi membrane // not recorded ///NM_172124 // GO:0005794 // Golgi apparatus // inferred from electronic annotation ///NM_172124 // GO:0016020 // membrane // inferred from electronic annotation ///NM_172124 // GO:0016021 // integral component of membrane // inferred from electronic annotation ///NM_172124 // GO:0000139 // Golgi membrane // ---///NM_172124 // GO:0000139 …	NM_172124 // GO:0015018 // galactosylgalactosylxylosylprotein 3-beta-glucuronosyltransferase activity // not recorded ///NM_172124 // GO:0015020 // glucuronosyltransferase activity // traceable author statement ///NM_172124 // GO:0016740 // transferase activity // inferred from electronic annotation ///NM_172124 // GO:0046872 // metal ion binding // inferred from electronic annotation ///NM_17212…		17211445	ENSMUST00000063663 // Pfam // IPR005027 // Glycosyl transferase, family 43///ENSMUST00000140583 // Pfam // IPR005027 // Glycosyl transferase, family 43///ENSMUST00000144602 // Pfam // IPR005027 // Glycosyl transferase, family 43///OTTMUST00000065597 // Pfam // IPR005027 // Glycosyl transferase, family 43///OTTMUST00000065598 // Pfam // IPR005027 // Glycosyl transferase, family 43///OTTMUST0000006…	NM_172124	23761753	23849158	+	P59270///Q5DTT7///Q3UWJ6///D3YY32	30	17211445	Mm.471661
17211458	0.973449	0.666397	up	1.00682	1.00682	0.00981051	20.7634	21.4141	20.9929	21.4843	21.031	21.0839	-0.0202847	0.024231	-0.00442648	0.0289512	-0.00181246	0.00181246	main	chr1	1		GENSCAN00000038783	ENSMUST00000054588|ENSMUST00000088349|ENSMUST00000124600|ENSMUST00000147902	12839	BC038017|BC046970|D17511|L12215	collagen,typeIX,alpha1	Col9a1	GO:0001894|GO:0003417|GO:0051216|GO:0005576|GO:0005578|GO:0005581|GO:0005594|GO:0046872	NM_001290691 // GO:0001894 // tissue homeostasis // inferred from mutant phenotype ///NM_001290691 // GO:0003417 // growth plate cartilage development // inferred from genetic interaction ///NM_001290691 // GO:0003417 // growth plate cartilage development // inferred from mutant phenotype ///NM_001290691 // GO:0051216 // cartilage development // inferred from mutant phenotype ///NM_007740 // GO:0…	NM_001290691 // GO:0005576 // extracellular region // inferred from electronic annotation ///NM_001290691 // GO:0005578 // proteinaceous extracellular matrix // inferred from electronic annotation ///NM_001290691 // GO:0005581 // collagen trimer // inferred from electronic annotation ///NM_001290691 // GO:0005594 // collagen type IX trimer // not recorded ///NM_001290691 // GO:0005594 // collagen…	NM_001290691 // GO:0046872 // metal ion binding // inferred from electronic annotation ///NM_007740 // GO:0046872 // metal ion binding // inferred from electronic annotation ///XM_006495649 // GO:0046872 // metal ion binding // inferred from electronic annotation ///ENSMUST00000054588 // GO:0046872 // metal ion binding // inferred from electronic annotation ///ENSMUST00000088349 // GO:0046872 // …		17211458	ENSMUST00000054588 // Pfam // IPR008160 // Collagen triple helix repeat///ENSMUST00000054588 // Pfam // IPR008160 // Collagen triple helix repeat///ENSMUST00000054588 // Pfam // IPR008160 // Collagen triple helix repeat///ENSMUST00000054588 // Pfam // IPR008160 // Collagen triple helix repeat///ENSMUST00000054588 // Pfam // IPR008160 // Collagen triple helix repeat///ENSMUST00000054588 // Pfam //…	NM_001290691///NM_007740///XM_006495649	24177610	24252738	+	Q05722///Q9D0D2///Q8BT32///Q80VN9///Q8BSQ4///Q9CT83///Q8CEP0///G3X995	28	17211458	Mm.154662
17211498	0.997768	0.928098	down	1.00815	-1.00815	-0.0117145	188.509	185.636	232.342	215.156	213.949	172.377	-0.0913172	-0.113476	0.210302	0.0994334	0.0913172	-0.220386	main	chr1	1		GENSCAN00000038772	ENSMUST00000095062|ENSMUST00000186096|ENSMUST00000186190|ENSMUST00000187468|ENSMUST00000190195|ENSMUST00000191471	68421	BC025579|BC027774|BC031902|BC039053	LMBR1domaincontaining1	Lmbrd1	GO:0006810|GO:0038016|GO:0043408|GO:0046325|GO:0046627|GO:0051898|GO:0005764|GO:0005886|GO:0016020|GO:0016021|GO:0045334|GO:0005765|GO:0005158|GO:0031419	NM_001310483 // GO:0006810 // transport // inferred from electronic annotation ///NM_001310483 // GO:0038016 // insulin receptor internalization // inferred from mutant phenotype ///NM_001310483 // GO:0043408 // regulation of MAPK cascade // inferred from mutant phenotype ///NM_001310483 // GO:0046325 // negative regulation of glucose import // inferred from mutant phenotype ///NM_001310483 // GO…	NM_001310483 // GO:0005764 // lysosome // inferred from direct assay ///NM_001310483 // GO:0005886 // plasma membrane // inferred from direct assay ///NM_001310483 // GO:0016020 // membrane // not recorded ///NM_001310483 // GO:0016021 // integral component of membrane // inferred from electronic annotation ///NM_001310483 // GO:0045334 // clathrin-coated endocytic vesicle // inferred from direct…	NM_001310483 // GO:0005158 // insulin receptor binding // inferred from direct assay ///NM_001310483 // GO:0031419 // cobalamin binding // inferred from electronic annotation ///NM_026719 // GO:0005158 // insulin receptor binding // inferred from direct assay ///NM_026719 // GO:0031419 // cobalamin binding // inferred from electronic annotation ///ENSMUST00000095062 // GO:0005158 // insulin recep…		17211498	ENSMUST00000095062 // Pfam // IPR006876 // LMBR1-like membrane protein///ENSMUST00000186096 // Pfam // IPR006876 // LMBR1-like membrane protein///ENSMUST00000191471 // Pfam // IPR006876 // LMBR1-like membrane protein///OTTMUST00000120742 // Pfam // IPR006876 // LMBR1-like membrane protein///OTTMUST00000120743 // Pfam // IPR006876 // LMBR1-like membrane protein///OTTMUST00000120744 // Pfam // IPR0…	NM_001310483///NM_026719	24678544	24766301	+	Q8K0B2///A0A087WS60///A0A087WPS2///A0A087WR85	27	17211498	Mm.336563
17217283	0.733011	0.00011474	down	1.14827	-1.14827	-0.199462	50.6204	48.8783	49.5223	42.8176	43.5159	43.435	0.134351	0.0838246	0.102712	-0.107165	-0.0838242	-0.0865102	main	chr1	1		GENSCAN00000052447	ENSMUST00000052529|ENSMUST00000122956	108954		proteinphosphatase1,regulatory(inhibitor)subunit15b	Ppp1r15b	GO:0006417|GO:0006446|GO:0006979|GO:0006983|GO:0034976|GO:0042542|GO:0070262|GO:1903912|GO:0006470|GO:0000164|GO:0004722|GO:0045182|GO:0005515	NM_133819 // GO:0006417 // regulation of translation // inferred from electronic annotation ///NM_133819 // GO:0006446 // regulation of translational initiation // inferred by curator ///NM_133819 // GO:0006979 // response to oxidative stress // inferred from direct assay ///NM_133819 // GO:0006979 // response to oxidative stress // inferred from mutant phenotype ///NM_133819 // GO:0006983 // ER …	NM_133819 // GO:0000164 // protein phosphatase type 1 complex // inferred from direct assay ///ENSMUST00000052529 // GO:0000164 // protein phosphatase type 1 complex // inferred from direct assay ///ENSMUST00000122956 // GO:0000164 // protein phosphatase type 1 complex // inferred from direct assay ///OTTMUST00000052463 // GO:0000164 // protein phosphatase type 1 complex // inferred from direct a…	NM_133819 // GO:0004722 // protein serine/threonine phosphatase activity // inferred from direct assay ///NM_133819 // GO:0045182 // translation regulator activity // inferred by curator ///ENSMUST00000052529 // GO:0004722 // protein serine/threonine phosphatase activity // inferred from direct assay ///ENSMUST00000052529 // GO:0045182 // translation regulator activity // inferred by curator ///E…		17217283	ENSMUST00000052529 // Pfam // IPR019512 // Protein phosphatase 1, regulatory subunit 15B, N-terminal///ENSMUST00000052529 // Pfam // IPR019523 // Protein phosphatase 1, regulatory subunit 15A/B, C-terminal///OTTMUST00000052463 // Pfam // IPR019512 // Protein phosphatase 1, regulatory subunit 15B, N-terminal///OTTMUST00000052463 // Pfam // IPR019523 // Protein phosphatase 1, regulatory subunit 15A…	NM_133819	133131143	133139800	+	Q8BFW3///Q8C3W3///Q922P7	22	17217283	Mm.293628
17211519	0.954383	0.500469	down	1.01489	-1.01489	-0.0213177	24.4564	24.029	24.2989	23.9346	23.0889	24.7192	0.0173807	-0.00805902	0.00805902	-0.0137372	-0.0656328	0.0327978	main	chr1	1													17211519			25830657	25831878	+		23	17211519
17211524	0.928082	0.201301	up	1.33817	1.33817	0.420266	40.3183	28.0905	58.5444	67.5939	52.1979	45.0325	-0.266043	-0.787394	0.272052	0.479414	0.106513	-0.106513	main	chr1	3													17211524			27073603	27073712	+		7	17211524
17211526	0.983419	0.754404	up	1.00524	1.00524	0.00753275	21.6878	21.8808	22.2054	22.2824	22.2827	21.5581	-0.0234046	-0.0106215	0.010622	0.0156164	0.0156341	-0.0320563	main	chr1	1			ENSMUST00000185409	433281		predictedgene5524	Gm5524						17211526		XR_104583///XR_398589	27884044	27902396	+		20	17211526	Mm.329306
17211531	0.928082	0.202852	up	1.02809	1.02809	0.0399686	20.3449	19.5078	20.5335	20.3354	21.0238	20.7137	-0.00665331	-0.0672741	0.00665331	-0.00733328	0.0407028	0.0192618	main	chr1	3			ENSMUST00000178702			predictedgene,23771[Source:MGISymbol;Acc:MGI:5453548]	Gm23771						17211531			29985934	29986043	+		19	17211531
17211533	0.999198	0.972451	up	1.00055	1.00055	0.000791247	20.3911	20.2027	19.8076	20.1767	19.852	20.4053	0.0143185	0.000929832	-0.027564	-0.000929356	-0.0243359	0.0153232	main	chr1	1		GENSCAN00000010522	ENSMUST00000062560|ENSMUST00000161773	266744	AF545851|BC117745|BC117746|BC128067	lengsin,lensproteinwithglutaminesynthetasedomain	Lgsn	GO:0006542|GO:0006807|GO:0005886|GO:0003824|GO:0004356|GO:0005515	NM_153601 // GO:0006542 // glutamine biosynthetic process // inferred from electronic annotation ///NM_153601 // GO:0006807 // nitrogen compound metabolic process // inferred from electronic annotation ///ENSMUST00000062560 // GO:0006542 // glutamine biosynthetic process // inferred from electronic annotation ///ENSMUST00000062560 // GO:0006807 // nitrogen compound metabolic process // inferred f…	NM_153601 // GO:0005886 // plasma membrane // inferred from direct assay ///ENSMUST00000062560 // GO:0005886 // plasma membrane // inferred from direct assay ///ENSMUST00000161773 // GO:0005886 // plasma membrane // inferred from direct assay ///AF545851 // GO:0005886 // plasma membrane // inferred from direct assay ///BC117745 // GO:0005886 // plasma membrane // inferred from direct assay ///BC1…	NM_153601 // GO:0003824 // catalytic activity // inferred from electronic annotation ///NM_153601 // GO:0004356 // glutamate-ammonia ligase activity // inferred from electronic annotation ///NM_153601 // GO:0005515 // protein binding // inferred from physical interaction ///ENSMUST00000062560 // GO:0003824 // catalytic activity // inferred from electronic annotation ///ENSMUST00000062560 // GO:00…		17211533	ENSMUST00000062560 // Pfam // IPR008146 // Glutamine synthetase, catalytic domain///ENSMUST00000062560 // Pfam // IPR008147 // Glutamine synthetase, beta-Grasp domain///OTTMUST00000065715 // Pfam // IPR008146 // Glutamine synthetase, catalytic domain///OTTMUST00000065715 // Pfam // IPR008147 // Glutamine synthetase, beta-Grasp domain	NM_153601	31176406	31204725	+	Q8CIX8///A0A087WQ68	25	17211533	Mm.389093
17211548	0.977742	0.715249	up	1.02383	1.02383	0.0339773	47.1797	49.722	53.692	51.0142	57.3233	46.2249	-0.0942245	-0.0185084	0.0923166	0.0185084	0.18673	-0.123723	main	chr1	1		GENSCAN00000040887|GENSCAN00000040890|GENSCAN00000040896	ENSMUST00000027226|ENSMUST00000185666|ENSMUST00000186984|ENSMUST00000188257|ENSMUST00000189878	170771	BC066814|BC132117|BC132119|AF098796	KHdomaincontaining,RNAbinding,signaltransductionassociated2	Khdrbs2	GO:0006351|GO:0006355|GO:0009967|GO:0005634|GO:0003676|GO:0003723|GO:0005070|GO:0008143|GO:0008266|GO:0017124|GO:0042169|GO:0046982|GO:0005515	NM_133235 // GO:0006351 // transcription, DNA-templated // inferred from electronic annotation ///NM_133235 // GO:0006355 // regulation of transcription, DNA-templated // inferred from electronic annotation ///NM_133235 // GO:0009967 // positive regulation of signal transduction // traceable author statement ///XR_373242 // GO:0006351 // transcription, DNA-templated // inferred from electronic an…	NM_133235 // GO:0005634 // nucleus // traceable author statement ///NM_133235 // GO:0005634 // nucleus // inferred from electronic annotation ///XR_373242 // GO:0005634 // nucleus // traceable author statement ///XR_373242 // GO:0005634 // nucleus // inferred from electronic annotation ///XR_865220 // GO:0005634 // nucleus // traceable author statement ///XR_865220 // GO:0005634 // nucleus // inf…	NM_133235 // GO:0003676 // nucleic acid binding // inferred from electronic annotation ///NM_133235 // GO:0003723 // RNA binding // inferred from electronic annotation ///NM_133235 // GO:0005070 // SH3/SH2 adaptor activity // traceable author statement ///NM_133235 // GO:0008143 // poly(A) binding // inferred from direct assay ///NM_133235 // GO:0008266 // poly(U) RNA binding // inferred from dir…		17211548	ENSMUST00000027226 // Pfam // IPR004088 // K Homology domain, type 1///ENSMUST00000188257 // Pfam // IPR004088 // K Homology domain, type 1///OTTMUST00000125036 // Pfam // IPR004088 // K Homology domain, type 1///OTTMUST00000125038 // Pfam // IPR004088 // K Homology domain, type 1	NM_133235///XR_373242///XR_865220///XR_865221	32172806	32657738	+	Q9WU01///Q8C837///Q3TQK4///A0A087WR32///A0A087WSL3	26	17211548	Mm.336594
17211560	0.969159	0.633856	up	1.00738	1.00738	0.0106041	20.6033	20.2385	20.67	20.4639	20.9985	20.5048	0.00345945	-0.0223174	0.0081172	-0.00633478	0.0308657	-0.00345945	main	chr1	1													17211560			32726639	32726930	+		25	17211560
17502421	0.733011	0.000138429	up	1.81231	1.81231	0.857829	25.4895	24.7504	28.0782	46.3879	42.2928	53.7448	-0.435031	-0.477483	-0.295482	0.428817	0.295481	0.641192	main	chr8	3													17502421			72239202	72239482	+		5	17502421
17211568	0.925374	0.145293	up	1.05324	1.05324	0.0748371	30.6624	28.1989	31.3068	31.9447	32.1019	30.8411	-0.0191965	-0.140024	0.0108089	0.0399132	0.0469952	-0.0108089	main	chr1	1				67503		RIKENcDNA1700001G17gene	1700001G17Rik	GO:0008150|GO:0005575|GO:0003674	NR_033199 // GO:0008150 // biological_process // no biological data available	NR_033199 // GO:0005575 // cellular_component // no biological data available	NR_033199 // GO:0003674 // molecular_function // no biological data available		17211568		NR_033199	33669824	33670712	+	Q9CPU6	23	17211568
17211572	0.93972	0.385202	up	1.02836	1.02836	0.0403513	40.351	39.0144	40.107	41.8406	42.627	38.4997	0.00437498	-0.0442219	-0.00437498	0.056674	0.0835395	-0.0633817	main	chr1	1		GENSCAN00000042857	ENSMUST00000088287|ENSMUST00000115174|ENSMUST00000122822|ENSMUST00000132066|ENSMUST00000135330|ENSMUST00000138024|ENSMUST00000140354|ENSMUST00000150593|ENSMUST00000151482|ENSMUST00000195006	19335	AB232618|BC025578|M79305	RAB23,memberRASoncogenefamily	Rab23	GO:0000045|GO:0001843|GO:0006810|GO:0006886|GO:0006968|GO:0007165|GO:0007264|GO:0007275|GO:0007399|GO:0008589|GO:0015031|GO:0021513|GO:0021904|GO:0032482|GO:0042384|GO:0042733|GO:0042992|GO:0045861|GO:0097094|GO:0005737|GO:0005768|GO:0005776|GO:0005886|GO:0010008|GO:0016020|GO:0031410|GO:0045335|GO:0070062|GO:0030670|GO:0000166|GO:0003924|GO:0005525|GO:0005515	NM_001159729 // GO:0000045 // autophagosome assembly // not recorded ///NM_001159729 // GO:0001843 // neural tube closure // inferred from mutant phenotype ///NM_001159729 // GO:0006810 // transport // inferred from electronic annotation ///NM_001159729 // GO:0006886 // intracellular protein transport // not recorded ///NM_001159729 // GO:0006968 // cellular defense response // not recorded ///NM…	NM_001159729 // GO:0005737 // cytoplasm // not recorded ///NM_001159729 // GO:0005768 // endosome // inferred from electronic annotation ///NM_001159729 // GO:0005776 // autophagosome // not recorded ///NM_001159729 // GO:0005886 // plasma membrane // inferred from direct assay ///NM_001159729 // GO:0005886 // plasma membrane // not recorded ///NM_001159729 // GO:0010008 // endosome membrane // i…	NM_001159729 // GO:0000166 // nucleotide binding // inferred from electronic annotation ///NM_001159729 // GO:0003924 // GTPase activity // not recorded ///NM_001159729 // GO:0005525 // GTP binding // inferred from electronic annotation ///NM_001159729 // GO:0003924 // GTPase activity // ---///NM_001159729 // GO:0003924 // GTPase activity // inferred from sequence or structural similarity ///NM_0…		17211572	ENSMUST00000088287 // Pfam // IPR001806 // Small GTPase superfamily///ENSMUST00000115174 // Pfam // IPR001806 // Small GTPase superfamily///ENSMUST00000138024 // Pfam // IPR001806 // Small GTPase superfamily///OTTMUST00000051907 // Pfam // IPR001806 // Small GTPase superfamily///OTTMUST00000051907 // Pfam // IPR006689 // Small GTPase superfamily, ARF/SAR type///OTTMUST00000051907 // Pfam // IPR00…	NM_001159729///NM_008999///XM_006495801///XM_006495802	33719882	33742564	+	P35288///Q9D4I9///Q0PD32///M0QWL7	27	17211572	Mm.86744
17211587	0.969685	0.636572	up	1.01767	1.01767	0.0252702	144.874	153.091	153.123	154.866	161.488	143.122	-0.079742	-0.000146866	0.000146866	0.016479	0.0768833	-0.0972939	main	chr1	1		GENSCAN00000040855|GENSCAN00000040860|GENSCAN00000040862|GENSCAN00000040874	ENSMUST00000097785|ENSMUST00000097786|ENSMUST00000115104|ENSMUST00000182018|ENSMUST00000182314|ENSMUST00000182335|ENSMUST00000182410|ENSMUST00000182507|ENSMUST00000182697|ENSMUST00000183006|ENSMUST00000183034|ENSMUST00000183100|ENSMUST00000183302|ENSMUST00000183331|ENSMUST00000185269|ENSMUST00000185736|ENSMUST00000185897|ENSMUST00000187486|ENSMUST00000189952|ENSMUST00000194011	13518	AF396877|AF396878|AF396879|BC048929|BC131678|U25158	dystonin	Dst	GO:0007010|GO:0007050|GO:0007155|GO:0007409|GO:0008090|GO:0031110|GO:0031122|GO:0046907|GO:0045104|GO:0001725|GO:0005634|GO:0005635|GO:0005737|GO:0005783|GO:0005789|GO:0005856|GO:0005874|GO:0005882|GO:0005886|GO:0005925|GO:0009898|GO:0014704|GO:0015629|GO:0015630|GO:0016020|GO:0016021|GO:0016023|GO:0030018|GO:0030054|GO:0030056|GO:0031673|GO:0042383|GO:0042995|GO:0048471|GO:0060053|GO:0097038|GO:…	NM_001276764 // GO:0007010 // cytoskeleton organization // inferred from electronic annotation ///NM_001276764 // GO:0007050 // cell cycle arrest // inferred from electronic annotation ///NM_001276764 // GO:0007155 // cell adhesion // inferred from electronic annotation ///NM_001276764 // GO:0007409 // axonogenesis // inferred from mutant phenotype ///NM_001276764 // GO:0008090 // retrograde axon…	NM_001276764 // GO:0001725 // stress fiber // inferred from direct assay ///NM_001276764 // GO:0005634 // nucleus // inferred from direct assay ///NM_001276764 // GO:0005635 // nuclear envelope // inferred from direct assay ///NM_001276764 // GO:0005737 // cytoplasm // inferred from direct assay ///NM_001276764 // GO:0005783 // endoplasmic reticulum // inferred from electronic annotation ///NM_00…	NM_001276764 // GO:0003779 // actin binding // inferred from electronic annotation ///NM_001276764 // GO:0005509 // calcium ion binding // inferred from electronic annotation ///NM_001276764 // GO:0005515 // protein binding // inferred from physical interaction ///NM_001276764 // GO:0008017 // microtubule binding // inferred from direct assay ///NM_001276764 // GO:0008092 // cytoskeletal protein …		17211587	ENSMUST00000097785 // Pfam // IPR001101 // Plectin repeat///ENSMUST00000097785 // Pfam // IPR001101 // Plectin repeat///ENSMUST00000097785 // Pfam // IPR001101 // Plectin repeat///ENSMUST00000097785 // Pfam // IPR001101 // Plectin repeat///ENSMUST00000097785 // Pfam // IPR001101 // Plectin repeat///ENSMUST00000097785 // Pfam // IPR001715 // Calponin homology domain///ENSMUST00000097785 // Pfam //…	NM_001276764///NM_010081///NM_133833///NM_134448///XM_006495666///XM_006495669///XM_006495674///XM_006495678///XM_006495679///XM_006495680///XM_006495682///XM_006495684///XM_006495685///XM_006495686///XM_006495688///XM_006495690///XM_006495691///XM_011238426///XM_011238427///XM_011238428///XM_011238429///XM_011238430///XM_011238431///XM_011238432///XM_011238433	33908280	34308652	+	Q91ZU6///Q80VL5///Q6ZQ59///A3KMF5///S4R1P5///E9Q9X1///S4R1Y6///A0A0A6YXR1///S4R2C6///A0A0A6YX28///S4R2A8///A0A087WSP0///A0A087WPR7///A0A087WRB8///A0A0A6YWC6	84	17211587	Mm.336625///Mm.487428
17211700	0.93972	0.339358	down	1.03623	-1.03623	-0.051349	39.0005	38.2972	38.0126	39.3656	37.4984	34.5669	0.0316348	0.00538158	-0.00538111	0.0450792	-0.0250273	-0.142464	main	chr1	1		GENSCAN00000040864	ENSMUST00000027303|ENSMUST00000128086|ENSMUST00000134327|ENSMUST00000136770|ENSMUST00000137794|ENSMUST00000149962|ENSMUST00000187077	27993	AF334609|BC069930	IMP4,U3smallnucleolarribonucleoprotein,homolog(yeast)	Imp4	GO:0006364|GO:0042254|GO:0005634|GO:0005730|GO:0030529|GO:0032040|GO:0034457|GO:0003723|GO:0030515|GO:0030519|GO:0042134|GO:0005515	NM_178601 // GO:0006364 // rRNA processing // traceable author statement ///NM_178601 // GO:0042254 // ribosome biogenesis // inferred from electronic annotation ///NM_178601 // GO:0006364 // rRNA processing // inferred from electronic annotation ///ENSMUST00000027303 // GO:0006364 // rRNA processing // traceable author statement ///ENSMUST00000027303 // GO:0042254 // ribosome biogenesis // infer…	NM_178601 // GO:0005634 // nucleus // inferred from electronic annotation ///NM_178601 // GO:0005730 // nucleolus // not recorded ///NM_178601 // GO:0030529 // ribonucleoprotein complex // inferred from electronic annotation ///NM_178601 // GO:0032040 // small-subunit processome // not recorded ///NM_178601 // GO:0034457 // Mpp10 complex // not recorded ///NM_178601 // GO:0005730 // nucleolus // …	NM_178601 // GO:0003723 // RNA binding // not recorded ///NM_178601 // GO:0030515 // snoRNA binding // not recorded ///NM_178601 // GO:0030519 // snoRNP binding // not recorded ///NM_178601 // GO:0042134 // rRNA primary transcript binding // not recorded ///NM_178601 // GO:0003723 // RNA binding // ---///NM_178601 // GO:0030515 // snoRNA binding // ---///NM_178601 // GO:0030519 // snoRNP binding …	NM_178601 // GenMAPP // mRNA_processing_binding_Reactome///ENSMUST00000027303 // GenMAPP // mRNA_processing_binding_Reactome///ENSMUST00000128086 // GenMAPP // mRNA_processing_binding_Reactome///ENSMUST00000134327 // GenMAPP // mRNA_processing_binding_Reactome///ENSMUST00000136770 // GenMAPP // mRNA_processing_binding_Reactome///ENSMUST00000137794 // GenMAPP // mRNA_processing_binding_Reactome///…	17211700	ENSMUST00000027303 // Pfam // IPR007109 // Brix domain///ENSMUST00000136770 // Pfam // IPR007109 // Brix domain///OTTMUST00000073351 // Pfam // IPR007109 // Brix domain///OTTMUST00000073352 // Pfam // IPR007109 // Brix domain	NM_178601	34439829	34445747	+	Q8VHZ7///F6VY64///D6RCI8	31	17211700	Mm.289667
17211713	0.967618	0.583484	up	1.01112	1.01112	0.0159528	21.6245	22.586	21.8134	21.7089	22.5345	22.5129	-0.0353146	0.0274496	-0.0227685	-0.0296974	0.0241537	0.0227685	main	chr1	1		GENSCAN00000040844	ENSMUST00000027302|ENSMUST00000185610|ENSMUST00000186252|ENSMUST00000188884|ENSMUST00000188972|ENSMUST00000190122	19253	BC008512|U35124|U49853|U52523	proteintyrosinephosphatase,non-receptortype18	Ptpn18	GO:0006470|GO:0016311|GO:0035335|GO:0005634|GO:0005737|GO:0004721|GO:0004725|GO:0004726|GO:0005515|GO:0016787|GO:0016791	NM_011206 // GO:0006470 // protein dephosphorylation // inferred from electronic annotation ///NM_011206 // GO:0016311 // dephosphorylation // inferred from electronic annotation ///NM_011206 // GO:0035335 // peptidyl-tyrosine dephosphorylation // inferred from direct assay ///NM_011206 // GO:0035335 // peptidyl-tyrosine dephosphorylation // inferred from electronic annotation ///XM_006495800 // …	NM_011206 // GO:0005634 // nucleus // inferred from direct assay ///NM_011206 // GO:0005737 // cytoplasm // inferred from direct assay ///NM_011206 // GO:0005634 // nucleus // inferred from electronic annotation ///NM_011206 // GO:0005737 // cytoplasm // inferred from electronic annotation ///XM_006495800 // GO:0005634 // nucleus // inferred from direct assay ///XM_006495800 // GO:0005737 // cyto…	NM_011206 // GO:0004721 // phosphoprotein phosphatase activity // inferred from electronic annotation ///NM_011206 // GO:0004725 // protein tyrosine phosphatase activity // inferred from electronic annotation ///NM_011206 // GO:0004726 // non-membrane spanning protein tyrosine phosphatase activity // inferred from direct assay ///NM_011206 // GO:0005515 // protein binding // inferred from physica…		17211713	ENSMUST00000027302 // Pfam // IPR000242 // PTP type protein phosphatase///ENSMUST00000190122 // Pfam // IPR000242 // PTP type protein phosphatase///OTTMUST00000126097 // Pfam // IPR000242 // PTP type protein phosphatase///OTTMUST00000126098 // Pfam // IPR000242 // PTP type protein phosphatase	NM_011206///XM_006495800	34459746	34475654	+	Q61152///Q3V441///A0A087WPR5	25	17211713	Mm.361
17323776	0.784652	0.000177818	up	1.18491	1.18491	0.244779	28.8105	27.5223	29.2869	33.5137	34.2097	33.6972	-0.12091	-0.186901	-0.0972481	0.0972486	0.126901	0.105128	main	chr16	1		GENSCAN00000006612	ENSMUST00000055413|ENSMUST00000123146|ENSMUST00000190776|ENSMUST00000191388|ENSMUST00000190050	72307		RIKENcDNA2510002D24gene	2510002D24Rik	GO:0008150|GO:0005575|GO:0003674|GO:0005515	NM_001033164 // GO:0008150 // biological_process // no biological data available ///ENSMUST00000055413 // GO:0008150 // biological_process // no biological data available ///ENSMUST00000123146 // GO:0008150 // biological_process // no biological data available ///ENSMUST00000190776 // GO:0008150 // biological_process // no biological data available ///ENSMUST00000191388 // GO:0008150 // biologica…	NM_001033164 // GO:0005575 // cellular_component // no biological data available ///ENSMUST00000055413 // GO:0005575 // cellular_component // no biological data available ///ENSMUST00000123146 // GO:0005575 // cellular_component // no biological data available ///ENSMUST00000190776 // GO:0005575 // cellular_component // no biological data available ///ENSMUST00000191388 // GO:0005575 // cellular_…	NM_001033164 // GO:0003674 // molecular_function // no biological data available ///ENSMUST00000055413 // GO:0005515 // protein binding // inferred from electronic annotation ///ENSMUST00000055413 // GO:0003674 // molecular_function // no biological data available ///ENSMUST00000123146 // GO:0003674 // molecular_function // no biological data available ///ENSMUST00000190776 // GO:0003674 // molec…		17323776	ENSMUST00000055413 // Pfam // IPR021475 // Protein of unknown function DUF3128///OTTMUST00000064968 // Pfam // IPR021475 // Protein of unknown function DUF3128	NM_001033164	18836578	18840158	+	Q3U595///A0A087WS89///A0A087WSJ3///A0A087WSL9	20	17323776	Mm.36907
17211739	0.966526	0.570661	down	1.0125	-1.0125	-0.0179174	21.161	22.6505	22.2071	21.802	21.804	21.572	-0.0431209	0.0550141	0.0264936	-6.53267e-05	6.53267e-05	-0.0153651	main	chr1	1		GENSCAN00000040845	ENSMUST00000027298	12627	BC100705|BC100706|BC100708|BC100711|U57720	cripto,FRL-1,crypticfamily1	Cfc1	GO:0001889|GO:0001947|GO:0003007|GO:0007275|GO:0007368|GO:0007369|GO:0007492|GO:0009791|GO:0009952|GO:0030509|GO:0038092|GO:0048536|GO:0048546|GO:0048856|GO:0060070|GO:0060413|GO:0060460|GO:0060541|GO:0060976|GO:0005576|GO:0005886|GO:0016020|GO:0031225|GO:0038100|GO:0070697	NM_007685 // GO:0001889 // liver development // inferred from mutant phenotype ///NM_007685 // GO:0001947 // heart looping // inferred from mutant phenotype ///NM_007685 // GO:0003007 // heart morphogenesis // inferred from mutant phenotype ///NM_007685 // GO:0007275 // multicellular organismal development // inferred from electronic annotation ///NM_007685 // GO:0007368 // determination of left/…	NM_007685 // GO:0005576 // extracellular region // inferred from electronic annotation ///NM_007685 // GO:0005886 // plasma membrane // inferred from electronic annotation ///NM_007685 // GO:0016020 // membrane // inferred from electronic annotation ///NM_007685 // GO:0031225 // anchored component of membrane // inferred from electronic annotation ///NM_007685 // GO:0005886 // plasma membrane // …	NM_007685 // GO:0038100 // nodal binding // not recorded ///NM_007685 // GO:0070697 // activin receptor binding // inferred from physical interaction ///NM_007685 // GO:0038100 // nodal binding // ---///ENSMUST00000027298 // GO:0038100 // nodal binding // not recorded ///ENSMUST00000027298 // GO:0070697 // activin receptor binding // inferred from physical interaction ///ENSMUST00000027298 // GO:…		17211739	ENSMUST00000027298 // Pfam // IPR019011 // Cryptic/Cripto, CFC domain///OTTMUST00000126125 // Pfam // IPR019011 // Cryptic/Cripto, CFC domain	NM_007685	34535648	34544311	+	P97766	27	17211739	Mm.2531
17211748	0.941246	0.395993	up	1.05407	1.05407	0.0759674	92.8891	75.6551	76.0473	86.2271	85.5899	84.8059	0.124706	-0.171365	-0.163905	0.0173383	0.00663805	-0.00663805	main	chr1	1		GENSCAN00000040858	ENSMUST00000052670	211383	BC070435	APCmembranerecruitment3	Amer3	GO:0016055|GO:0008150|GO:0005886|GO:0016020|GO:0005575|GO:0008289|GO:0003674|GO:0005515	NM_213727 // GO:0016055 // Wnt signaling pathway // inferred from electronic annotation ///NM_213727 // GO:0008150 // biological_process // no biological data available ///XM_006495820 // GO:0016055 // Wnt signaling pathway // inferred from electronic annotation ///XM_006495820 // GO:0008150 // biological_process // no biological data available ///XM_006495821 // GO:0016055 // Wnt signaling pathw…	NM_213727 // GO:0005886 // plasma membrane // inferred from electronic annotation ///NM_213727 // GO:0016020 // membrane // inferred from electronic annotation ///NM_213727 // GO:0005575 // cellular_component // no biological data available ///XM_006495820 // GO:0005886 // plasma membrane // inferred from electronic annotation ///XM_006495820 // GO:0016020 // membrane // inferred from electronic …	NM_213727 // GO:0008289 // lipid binding // inferred from electronic annotation ///NM_213727 // GO:0003674 // molecular_function // no biological data available ///XM_006495820 // GO:0008289 // lipid binding // inferred from electronic annotation ///XM_006495820 // GO:0003674 // molecular_function // no biological data available ///XM_006495821 // GO:0008289 // lipid binding // inferred from elec…		17211748	ENSMUST00000052670 // Pfam // IPR019003 // Uncharacterised protein family FAM123///ENSMUST00000052670 // Pfam // IPR019003 // Uncharacterised protein family FAM123///OTTMUST00000126126 // Pfam // IPR019003 // Uncharacterised protein family FAM123///OTTMUST00000126126 // Pfam // IPR019003 // Uncharacterised protein family FAM123	NM_213727///XM_006495820///XM_006495821	34579693	34590944	+	Q6NS69	19	17211748	Mm.330696
17211752	0.993431	0.883383	up	1.00844	1.00844	0.0121191	102.137	82.7948	86.3478	90.9326	91.7683	89.7362	0.177184	-0.125705	-0.0650854	0.00955391	0.0227513	-0.00955391	main	chr1	1		GENSCAN00000040840|GENSCAN00000040853	ENSMUST00000047664|ENSMUST00000159021|ENSMUST00000159059|ENSMUST00000159747|ENSMUST00000160855|ENSMUST00000162599|ENSMUST00000162760|ENSMUST00000202507	226970	BC139371|BC139397	Rhoguaninenucleotideexchangefactor(GEF)4	Arhgef4	GO:0030032|GO:0035023|GO:0035556|GO:0043547|GO:0046847|GO:0005737|GO:0005622|GO:0005085|GO:0005089|GO:0019904|GO:0030676	NM_183019 // GO:0030032 // lamellipodium assembly // not recorded ///NM_183019 // GO:0035023 // regulation of Rho protein signal transduction // inferred from electronic annotation ///NM_183019 // GO:0035556 // intracellular signal transduction // inferred from electronic annotation ///NM_183019 // GO:0043547 // positive regulation of GTPase activity // not recorded ///NM_183019 // GO:0046847 // …	NM_183019 // GO:0005737 // cytoplasm // inferred from electronic annotation ///NM_183019 // GO:0005622 // intracellular // inferred from electronic annotation ///ENSMUST00000047664 // GO:0005737 // cytoplasm // inferred from electronic annotation ///ENSMUST00000047664 // GO:0005622 // intracellular // inferred from electronic annotation ///ENSMUST00000159021 // GO:0005737 // cytoplasm // inferred…	NM_183019 // GO:0005085 // guanyl-nucleotide exchange factor activity // not recorded ///NM_183019 // GO:0005089 // Rho guanyl-nucleotide exchange factor activity // inferred from electronic annotation ///NM_183019 // GO:0019904 // protein domain specific binding // not recorded ///NM_183019 // GO:0030676 // Rac guanyl-nucleotide exchange factor activity // not recorded ///NM_183019 // GO:0005085…		17211752	ENSMUST00000047664 // Pfam // IPR000219 // Dbl homology (DH) domain///ENSMUST00000047664 // Pfam // IPR001452 // SH3 domain///ENSMUST00000047664 // Pfam // IPR001849 // Pleckstrin homology domain///ENSMUST00000159021 // Pfam // IPR000219 // Dbl homology (DH) domain///ENSMUST00000159021 // Pfam // IPR001452 // SH3 domain///ENSMUST00000159747 // Pfam // IPR000219 // Dbl homology (DH) domain///ENSMU…	NM_183019	34678188	34813309	+	Q7TNR9///Q3TQN9///Q3TDW8///Q3UYJ6///E0CY60///E9PYK8///E0CYG8///E0CX56	28	17211752	Mm.41604
17211774	0.975298	0.679202	down	1.03503	-1.03503	-0.0496753	125.623	146.589	163.725	139.489	153.457	127.028	-0.186863	0.0358143	0.195312	-0.0358138	0.101864	-0.170813	main	chr1	1		GENSCAN00000040842|GENSCAN00000040850	ENSMUST00000027297|ENSMUST00000152654|ENSMUST00000156687	226971	AF189817|BC057994	pleckstrinhomologydomaincontaining,familyB(evectins)member2	Plekhb2	GO:0008150|GO:0005768|GO:0016020|GO:0005575|GO:0055038|GO:0003674	NM_145516 // GO:0008150 // biological_process // no biological data available ///NM_175421 // GO:0008150 // biological_process // no biological data available ///XM_006495898 // GO:0008150 // biological_process // no biological data available ///XM_011238479 // GO:0008150 // biological_process // no biological data available ///ENSMUST00000027297 // GO:0008150 // biological_process // no biologic…	NM_145516 // GO:0005768 // endosome // inferred from electronic annotation ///NM_145516 // GO:0016020 // membrane // inferred from electronic annotation ///NM_145516 // GO:0005575 // cellular_component // no biological data available ///NM_145516 // GO:0055038 // recycling endosome membrane // inferred from electronic annotation ///NM_175421 // GO:0005768 // endosome // inferred from electronic a…	NM_145516 // GO:0003674 // molecular_function // no biological data available ///NM_175421 // GO:0003674 // molecular_function // no biological data available ///XM_006495898 // GO:0003674 // molecular_function // no biological data available ///XM_011238479 // GO:0003674 // molecular_function // no biological data available ///ENSMUST00000027297 // GO:0003674 // molecular_function // no biologic…		17211774	ENSMUST00000027297 // Pfam // IPR001849 // Pleckstrin homology domain///ENSMUST00000152654 // Pfam // IPR001849 // Pleckstrin homology domain///ENSMUST00000156687 // Pfam // IPR001849 // Pleckstrin homology domain///OTTMUST00000073322 // Pfam // IPR001849 // Pleckstrin homology domain///OTTMUST00000073323 // Pfam // IPR001849 // Pleckstrin homology domain	NM_145516///NM_175421///XM_006495898///XM_011238479	34849959	34879585	+	Q9QZC7///Q3UFC9///D3Z3L2	21	17211774	Mm.292751
17211790	0.998256	0.942676	down	1.00274	-1.00274	-0.00394659	65.906	62.2809	67.8221	62.4917	69.5315	63.5452	0.0263133	-0.0553074	0.0676589	-0.0504322	0.10357	-0.0263128	main	chr1	1		GENSCAN00000009251	ENSMUST00000088174|ENSMUST00000194670	50785	AB024566|BC052316	heparansulfate6-O-sulfotransferase1	Hs6st1	GO:0001525|GO:0015012|GO:0015015|GO:0048286|GO:0048666|GO:0060716|GO:0016020|GO:0016021|GO:0001517|GO:0001537|GO:0004394|GO:0008146|GO:0016232|GO:0016740|GO:0017095|GO:0018721|GO:0018722|GO:0018723|GO:0018724|GO:0018725|GO:0018726|GO:0018727|GO:0019111|GO:0034930|GO:0050694|GO:0050698|GO:0051922|GO:0080131	NM_015818 // GO:0001525 // angiogenesis // inferred from mutant phenotype ///NM_015818 // GO:0015012 // heparan sulfate proteoglycan biosynthetic process // inferred from mutant phenotype ///NM_015818 // GO:0015015 // heparan sulfate proteoglycan biosynthetic process, enzymatic modification // inferred from direct assay ///NM_015818 // GO:0048286 // lung alveolus development // inferred from muta…	NM_015818 // GO:0016020 // membrane // inferred from electronic annotation ///NM_015818 // GO:0016021 // integral component of membrane // inferred from electronic annotation ///ENSMUST00000088174 // GO:0016020 // membrane // inferred from electronic annotation ///ENSMUST00000088174 // GO:0016021 // integral component of membrane // inferred from electronic annotation ///ENSMUST00000194670 // GO:…	NM_015818 // GO:0001517 // N-acetylglucosamine 6-O-sulfotransferase activity // inferred from electronic annotation ///NM_015818 // GO:0001537 // N-acetylgalactosamine 4-O-sulfotransferase activity // inferred from electronic annotation ///NM_015818 // GO:0004394 // heparan sulfate 2-O-sulfotransferase activity // inferred from electronic annotation ///NM_015818 // GO:0008146 // sulfotransferase …		17211790	ENSMUST00000088174 // Pfam // IPR005331 // Sulfotransferase///OTTMUST00000073283 // Pfam // IPR005331 // Sulfotransferase	NM_015818	36068400	36106446	+	Q9QYK5	16	17211790	Mm.213566
17211795	0.994938	0.904673	up	1.00426	1.00426	0.00612932	23.045	23.0555	25.001	23.8877	22.6432	24.8732	-0.0262356	-0.025578	0.0913	0.0255775	-0.0516086	0.0839052	main	chr1	1		GENSCAN00000009248	ENSMUST00000097778|ENSMUST00000115029|ENSMUST00000115031|ENSMUST00000115032|ENSMUST00000116629|ENSMUST00000124280|ENSMUST00000126413|ENSMUST00000137906|ENSMUST00000140218|ENSMUST00000141121|ENSMUST00000142319|ENSMUST00000145179|ENSMUST00000147123|ENSMUST00000150747|ENSMUST00000192874	214855	BC027152	ATrichinteractivedomain5A(MRF1-like)	Arid5a	GO:0002062|GO:0006351|GO:0006355|GO:0035066|GO:0045944|GO:0005634|GO:0005654|GO:0005667|GO:0005730|GO:0003677|GO:0003682|GO:0008134|GO:0044212|GO:0005515	NM_001172205 // GO:0002062 // chondrocyte differentiation // inferred from direct assay ///NM_001172205 // GO:0006351 // transcription, DNA-templated // inferred from electronic annotation ///NM_001172205 // GO:0006355 // regulation of transcription, DNA-templated // inferred from electronic annotation ///NM_001172205 // GO:0035066 // positive regulation of histone acetylation // inferred from di…	NM_001172205 // GO:0005634 // nucleus // inferred from direct assay ///NM_001172205 // GO:0005634 // nucleus // not recorded ///NM_001172205 // GO:0005654 // nucleoplasm // not recorded ///NM_001172205 // GO:0005667 // transcription factor complex // inferred from physical interaction ///NM_001172205 // GO:0005730 // nucleolus // not recorded ///NM_001172205 // GO:0005634 // nucleus // inferred f…	NM_001172205 // GO:0003677 // DNA binding // inferred from electronic annotation ///NM_001172205 // GO:0003682 // chromatin binding // inferred from direct assay ///NM_001172205 // GO:0008134 // transcription factor binding // inferred from physical interaction ///NM_001172205 // GO:0044212 // transcription regulatory region DNA binding // not recorded ///NM_001172205 // GO:0044212 // transcripti…		17211795	ENSMUST00000097778 // Pfam // IPR001606 // ARID DNA-binding domain///ENSMUST00000115031 // Pfam // IPR001606 // ARID DNA-binding domain///ENSMUST00000115032 // Pfam // IPR001606 // ARID DNA-binding domain///ENSMUST00000126413 // Pfam // IPR001606 // ARID DNA-binding domain///OTTMUST00000051015 // Pfam // IPR001606 // ARID DNA-binding domain///OTTMUST00000051016 // Pfam // IPR001606 // ARID DNA-bi…	NM_001172205///NM_001172206///NM_001290726///NM_001290727///NM_145996///NR_033310///XM_006495849///XM_006495850///XM_006495851	36307733	36324029	+	Q3U108///D3Z0W0///J3KMU9///D3Z085///D3Z7U1	26	17211795	Mm.34316
17211822	0.925374	0.157491	down	1.06718	-1.06718	-0.0937996	33.8451	32.3287	29.1901	29.1562	30.5988	29.456	0.172929	0.106796	-0.0405397	-0.0422134	0.0274572	-0.0274577	main	chr1	1		GENSCAN00000009245	ENSMUST00000153128|ENSMUST00000192530	94220	AF216963|GU390541	cyclinM4	Cnnm4	GO:0006810|GO:0006811|GO:0007601|GO:0010960|GO:0015693|GO:0031214|GO:0050896|GO:0070166|GO:0035725|GO:1903830|GO:0005886|GO:0016020|GO:0016021|GO:0016323|GO:0015081|GO:0015095	NM_033570 // GO:0006810 // transport // inferred from electronic annotation ///NM_033570 // GO:0006811 // ion transport // inferred from electronic annotation ///NM_033570 // GO:0007601 // visual perception // inferred from electronic annotation ///NM_033570 // GO:0010960 // magnesium ion homeostasis // inferred from mutant phenotype ///NM_033570 // GO:0015693 // magnesium ion transport // inferr…	NM_033570 // GO:0005886 // plasma membrane // inferred from electronic annotation ///NM_033570 // GO:0016020 // membrane // inferred from electronic annotation ///NM_033570 // GO:0016021 // integral component of membrane // inferred from electronic annotation ///NM_033570 // GO:0016323 // basolateral plasma membrane // inferred from direct assay ///ENSMUST00000153128 // GO:0005886 // plasma membr…	NM_033570 // GO:0015081 // sodium ion transmembrane transporter activity // inferred from direct assay ///NM_033570 // GO:0015095 // magnesium ion transmembrane transporter activity // inferred from direct assay ///ENSMUST00000153128 // GO:0015081 // sodium ion transmembrane transporter activity // inferred from direct assay ///ENSMUST00000153128 // GO:0015095 // magnesium ion transmembrane trans…		17211822	ENSMUST00000153128 // Pfam // IPR000644 // CBS domain///ENSMUST00000153128 // Pfam // IPR002550 // Domain of unknown function DUF21///OTTMUST00000083926 // Pfam // IPR000644 // CBS domain///OTTMUST00000083926 // Pfam // IPR002550 // Domain of unknown function DUF21	NM_033570	36471597	36508776	+	Q69ZF7///D3Y2F8	18	17211822	Mm.422638
17211832	0.938234	0.31334	up	1.03685	1.03685	0.0522097	43.3225	42.3161	39.3934	42.3711	42.0101	45.224	0.0329723	-0.000936985	-0.104191	0.000936985	-0.0114093	0.0949454	main	chr1	1		GENSCAN00000009240	ENSMUST00000001166|ENSMUST00000097776|ENSMUST00000135100|ENSMUST00000154225	94218	AF216964|GQ225746	cyclinM3	Cnnm3	GO:0006810|GO:0006811|GO:0008150|GO:0005886|GO:0016020|GO:0016021|GO:0003674|GO:0005515	NM_001039551 // GO:0006810 // transport // inferred from electronic annotation ///NM_001039551 // GO:0006811 // ion transport // inferred from electronic annotation ///NM_001039551 // GO:0008150 // biological_process // no biological data available ///NM_053186 // GO:0006810 // transport // inferred from electronic annotation ///NM_053186 // GO:0006811 // ion transport // inferred from electronic…	NM_001039551 // GO:0005886 // plasma membrane // inferred from electronic annotation ///NM_001039551 // GO:0016020 // membrane // not recorded ///NM_001039551 // GO:0016021 // integral component of membrane // inferred from electronic annotation ///NM_001039551 // GO:0016020 // membrane // inferred from electronic annotation ///NM_001039551 // GO:0016020 // membrane // ---///NM_053186 // GO:00058…	NM_001039551 // GO:0003674 // molecular_function // no biological data available ///NM_053186 // GO:0003674 // molecular_function // no biological data available ///XM_006496356 // GO:0003674 // molecular_function // no biological data available ///ENSMUST00000001166 // GO:0005515 // protein binding // inferred from electronic annotation ///ENSMUST00000001166 // GO:0003674 // molecular_function /…		17211832	ENSMUST00000001166 // Pfam // IPR000644 // CBS domain///ENSMUST00000001166 // Pfam // IPR002550 // Domain of unknown function DUF21///ENSMUST00000097776 // Pfam // IPR000644 // CBS domain///ENSMUST00000097776 // Pfam // IPR002550 // Domain of unknown function DUF21///OTTMUST00000051653 // Pfam // IPR002550 // Domain of unknown function DUF21///OTTMUST00000051654 // Pfam // IPR002550 // Domain of …	NM_001039551///NM_053186///XM_006496356	36511867	36528237	+	Q32NY4///C6KI94///Q3TTT5	24	17211832	Mm.256323
17211844	0.988384	0.818986	up	1.00309	1.00309	0.00444817	20.3	20.5371	20.1625	20.3626	20.2885	20.5359	-0.00222015	0.0145302	-0.0120249	0.00222063	-0.00303888	0.0144482	main	chr1	1			ENSMUST00000149224|ENSMUST00000194426			RIKENcDNAD430040D24gene[Source:MGISymbol;Acc:MGI:2442526]	D430040D24Rik						17211844			36558359	36565613	+		23	17211844
17211850	0.998256	0.946533	up	1.0013	1.0013	0.00187752	20.8376	19.923	19.7069	20.2228	20.2602	20.0462	0.0495367	-0.0152235	-0.0309539	0.0063262	0.00899172	-0.0063262	main	chr1	1			ENSMUST00000081180|ENSMUST00000193210|ENSMUST00000193235|ENSMUST00000195151	12859	BC096048|BC099474	cytochromecoxidasesubunitVb	Cox5b	GO:1902600|GO:0005739|GO:0005743|GO:0005740|GO:0016020|GO:0043209|GO:0004129|GO:0046872	NM_009942 // GO:1902600 // hydrogen ion transmembrane transport // inferred from electronic annotation ///BC096048 // GO:1902600 // hydrogen ion transmembrane transport // inferred from electronic annotation ///BC099474 // GO:1902600 // hydrogen ion transmembrane transport // inferred from electronic annotation ///OTTMUST00000126138 // GO:1902600 // hydrogen ion transmembrane transport // inferre…	NM_009942 // GO:0005739 // mitochondrion // inferred from direct assay ///NM_009942 // GO:0005743 // mitochondrial inner membrane // inferred from direct assay ///NM_009942 // GO:0005739 // mitochondrion // inferred from electronic annotation ///NM_009942 // GO:0005740 // mitochondrial envelope // inferred from electronic annotation ///NM_009942 // GO:0005743 // mitochondrial inner membrane // in…	NM_009942 // GO:0004129 // cytochrome-c oxidase activity // inferred from electronic annotation ///NM_009942 // GO:0046872 // metal ion binding // inferred from electronic annotation ///BC096048 // GO:0004129 // cytochrome-c oxidase activity // inferred from electronic annotation ///BC096048 // GO:0046872 // metal ion binding // inferred from electronic annotation ///BC099474 // GO:0004129 // cyt…	NM_009942 // GenMAPP // Electron_Transport_Chain///BC096048 // GenMAPP // Electron_Transport_Chain///BC099474 // GenMAPP // Electron_Transport_Chain///OTTMUST00000126138 // GenMAPP // Electron_Transport_Chain///OTTMUST00000126139 // GenMAPP // Electron_Transport_Chain///OTTMUST00000126142 // GenMAPP // Electron_Transport_Chain///OTTMUST00000126143 // GenMAPP // Electron_Transport_Chain///ENSMUST0…	17211850	OTTMUST00000126138 // Pfam // IPR002124 // Cytochrome c oxidase, subunit Vb///OTTMUST00000126139 // Pfam // IPR002124 // Cytochrome c oxidase, subunit Vb///OTTMUST00000126143 // Pfam // IPR002124 // Cytochrome c oxidase, subunit Vb///ENSMUST00000081180 // Pfam // IPR002124 // Cytochrome c oxidase, subunit Vb///ENSMUST00000193210 // Pfam // IPR002124 // Cytochrome c oxidase, subunit Vb///ENSMUST00…	NM_009942	36691487	36693392	+	P19536///Q9D881///F7C106///A0A0A6YVR0	13	17211850	Mm.180182
17211857	0.986252	0.784994	down	1.00427	-1.00427	-0.00614936	23.6406	24.2334	23.684	23.6909	23.4651	24.0975	-0.00285959	0.0328741	-0.000207901	0.000207424	-0.0136061	0.0247574	main	chr1	1		GENSCAN00000009232|GENSCAN00000009253	ENSMUST00000192873|ENSMUST00000195374|ENSMUST00000193459	71166		RIKENcDNA4933424G06gene	4933424G06Rik						17211857		NR_040290	36714538	36757960	+		18	17211857
17211867	0.925374	0.166121	up	1.04005	1.04005	0.0566473	22.7712	23.2696	21.5987	23.0504	23.166	24.1119	-0.0211902	0.0100484	-0.0974536	-0.0036068	0.00360632	0.061347	main	chr1	1		GENSCAN00000009215	ENSMUST00000027291|ENSMUST00000186624|ENSMUST00000190128	22637	AB083210|AB084383|BC029727|U04379|U77667	zeta-chain(TCR)associatedproteinkinase	Zap70	GO:0002250|GO:0002376|GO:0006468|GO:0006955|GO:0007169|GO:0016310|GO:0016477|GO:0018108|GO:0030154|GO:0035556|GO:0038083|GO:0043366|GO:0045059|GO:0045060|GO:0045061|GO:0045087|GO:0045582|GO:0046638|GO:0046641|GO:0046777|GO:0050850|GO:0050852|GO:0001772|GO:0005737|GO:0005829|GO:0005886|GO:0005911|GO:0016020|GO:0031234|GO:0042101|GO:0045121|GO:0000166|GO:0001784|GO:0004672|GO:0004713|GO:0004715|GO:…	NM_001289612 // GO:0002250 // adaptive immune response // inferred from electronic annotation ///NM_001289612 // GO:0002376 // immune system process // inferred from electronic annotation ///NM_001289612 // GO:0006468 // protein phosphorylation // inferred from direct assay ///NM_001289612 // GO:0006468 // protein phosphorylation // not recorded ///NM_001289612 // GO:0006955 // immune response //…	NM_001289612 // GO:0001772 // immunological synapse // inferred from direct assay ///NM_001289612 // GO:0005737 // cytoplasm // inferred from direct assay ///NM_001289612 // GO:0005829 // cytosol // inferred from direct assay ///NM_001289612 // GO:0005886 // plasma membrane // inferred from direct assay ///NM_001289612 // GO:0005886 // plasma membrane // not recorded ///NM_001289612 // GO:0005911…	NM_001289612 // GO:0000166 // nucleotide binding // inferred from electronic annotation ///NM_001289612 // GO:0001784 // phosphotyrosine binding // inferred from physical interaction ///NM_001289612 // GO:0004672 // protein kinase activity // inferred from direct assay ///NM_001289612 // GO:0004713 // protein tyrosine kinase activity // inferred from direct assay ///NM_001289612 // GO:0004713 // …	NM_001289612 // GenMAPP // Inflammatory_Response_Pathway///NM_001289765 // GenMAPP // Inflammatory_Response_Pathway///NM_001289766 // GenMAPP // Inflammatory_Response_Pathway///NM_009539 // GenMAPP // Inflammatory_Response_Pathway///XM_006495896 // GenMAPP // Inflammatory_Response_Pathway///ENSMUST00000027291 // GenMAPP // Inflammatory_Response_Pathway///ENSMUST00000186624 // GenMAPP // Inflammat…	17211867	ENSMUST00000027291 // Pfam // IPR000980 // SH2 domain///ENSMUST00000027291 // Pfam // IPR000980 // SH2 domain///ENSMUST00000027291 // Pfam // IPR001245 // Serine-threonine/tyrosine-protein kinase catalytic domain///OTTMUST00000126145 // Pfam // IPR000719 // Protein kinase domain///OTTMUST00000126145 // Pfam // IPR000980 // SH2 domain///OTTMUST00000126145 // Pfam // IPR000980 // SH2 domain///OTTMU…	NM_001289612///NM_001289765///NM_001289766///NM_009539///XM_006495896	36761850	36782818	+	P43404	22	17211867	Mm.8038
17211885	0.962405	0.543882	down	1.01906	-1.01906	-0.0272437	24.6468	27.5549	25.9693	25.5848	25.4042	25.6406	-0.0554571	0.10545	0.0199471	-0.00156975	-0.0117912	0.00156975	main	chr1	1		GENSCAN00000029016	ENSMUST00000027289|ENSMUST00000067178|ENSMUST00000117172|ENSMUST00000124404|ENSMUST00000162449|ENSMUST00000169057|ENSMUST00000194048|ENSMUST00000194320|ENSMUST00000195450	70853	BC049712|BC050813|BC147491	vonWillebrandfactorAdomaincontaining3B	Vwa3b	GO:0008150|GO:0005575|GO:0003674	XM_006496378 // GO:0008150 // biological_process // no biological data available ///XM_006496379 // GO:0008150 // biological_process // no biological data available ///XM_006496380 // GO:0008150 // biological_process // no biological data available ///XM_006496381 // GO:0008150 // biological_process // no biological data available ///XM_006496382 // GO:0008150 // biological_process // no biologic…	XM_006496378 // GO:0005575 // cellular_component // no biological data available ///XM_006496379 // GO:0005575 // cellular_component // no biological data available ///XM_006496380 // GO:0005575 // cellular_component // no biological data available ///XM_006496381 // GO:0005575 // cellular_component // no biological data available ///XM_006496382 // GO:0005575 // cellular_component // no biologic…	XM_006496378 // GO:0003674 // molecular_function // no biological data available ///XM_006496379 // GO:0003674 // molecular_function // no biological data available ///XM_006496380 // GO:0003674 // molecular_function // no biological data available ///XM_006496381 // GO:0003674 // molecular_function // no biological data available ///XM_006496382 // GO:0003674 // molecular_function // no biologic…		17211885	OTTMUST00000127464 // Pfam // IPR002035 // von Willebrand factor, type A	XM_006496378///XM_006496379///XM_006496380///XM_006496381///XM_006496382///XM_006496383///XM_011251681///XR_373322	37026596	37187605	+	Q9D5X0///Q8BH17///Q8C5X5///I6L9D7///Q810N7///J9JI28///A0A0A6YWT6///A0A0A6YXU0	34	17211885	Mm.148848
17211927	0.966077	0.562625	down	1.01075	-1.01075	-0.0154312	20.3353	21.3205	21.2414	20.8292	20.6041	20.7812	-0.0329528	0.0352998	0.0299363	0.00166559	-0.01401	-0.00166607	main	chr1	1		GENSCAN00000028997	ENSMUST00000027288|ENSMUST00000191981|ENSMUST00000194195|ENSMUST00000195272	12790	BC035272|BC049145	cyclicnucleotidegatedchannelalpha3	Cnga3	GO:0006810|GO:0006811|GO:0006812|GO:0007601|GO:0032026|GO:0034220|GO:0042391|GO:0046549|GO:0050896|GO:0051591|GO:0055085|GO:0071805|GO:0007603|GO:0001750|GO:0005737|GO:0005886|GO:0005887|GO:0016020|GO:0016021|GO:0030425|GO:0042622|GO:0043025|GO:0043204|GO:1902495|GO:0000166|GO:0005216|GO:0005221|GO:0005222|GO:0005223|GO:0005249|GO:0005515|GO:0008022|GO:0030553	NM_001282010 // GO:0006810 // transport // inferred from electronic annotation ///NM_001282010 // GO:0006811 // ion transport // inferred from electronic annotation ///NM_001282010 // GO:0006812 // cation transport // not recorded ///NM_001282010 // GO:0007601 // visual perception // inferred from electronic annotation ///NM_001282010 // GO:0032026 // response to magnesium ion // not recorded ///…	NM_001282010 // GO:0001750 // photoreceptor outer segment // inferred from direct assay ///NM_001282010 // GO:0001750 // photoreceptor outer segment // not recorded ///NM_001282010 // GO:0005737 // cytoplasm // not recorded ///NM_001282010 // GO:0005886 // plasma membrane // inferred from direct assay ///NM_001282010 // GO:0005887 // integral component of plasma membrane // not recorded ///NM_001…	NM_001282010 // GO:0000166 // nucleotide binding // inferred from electronic annotation ///NM_001282010 // GO:0005216 // ion channel activity // inferred from electronic annotation ///NM_001282010 // GO:0005221 // intracellular cyclic nucleotide activated cation channel activity // inferred from physical interaction ///NM_001282010 // GO:0005222 // intracellular cAMP activated cation channel acti…		17211927	ENSMUST00000027288 // Pfam // IPR000595 // Cyclic nucleotide-binding domain///ENSMUST00000027288 // Pfam // IPR005821 // Ion transport domain///ENSMUST00000194195 // Pfam // IPR000595 // Cyclic nucleotide-binding domain///ENSMUST00000194195 // Pfam // IPR005821 // Ion transport domain///ENSMUST00000195272 // Pfam // IPR000595 // Cyclic nucleotide-binding domain///ENSMUST00000195272 // Pfam // IPR…	NM_001282010///NM_009918	37218336	37263384	+	Q9JJZ8///A0A0A6YXW9///A0A0A6YY14	27	17211927	Mm.214224
17211939	0.917443	0.0859248	down	1.07637	-1.07637	-0.106171	202.799	194.606	196.081	183.788	196.407	171.909	0.0540447	-0.00545025	0.00545025	-0.0879569	0.00784493	-0.184355	main	chr1	1		GENSCAN00000029006	ENSMUST00000027287|ENSMUST00000058307|ENSMUST00000114933|ENSMUST00000123124|ENSMUST00000132401|ENSMUST00000132615|ENSMUST00000136846|ENSMUST00000137266|ENSMUST00000140264|ENSMUST00000146676|ENSMUST00000168546|ENSMUST00000193024|ENSMUST00000193774	269180	AF317838|BC120541|BC144748	inositolpolyphosphate-4-phosphatase,typeI	Inpp4a	GO:0006798|GO:0016311|GO:0036092|GO:0016020|GO:0016021|GO:0016316|GO:0016787|GO:0034597	NM_001290797 // GO:0006798 // polyphosphate catabolic process // traceable author statement ///NM_001290797 // GO:0016311 // dephosphorylation // inferred from electronic annotation ///NM_001290797 // GO:0036092 // phosphatidylinositol-3-phosphate biosynthetic process // inferred from electronic annotation ///NM_001290797 // GO:0036092 // phosphatidylinositol-3-phosphate biosynthetic process // t…	NM_001290797 // GO:0016020 // membrane // inferred from electronic annotation ///NM_001290797 // GO:0016021 // integral component of membrane // inferred from electronic annotation ///NM_001290798 // GO:0016020 // membrane // inferred from electronic annotation ///NM_001290798 // GO:0016021 // integral component of membrane // inferred from electronic annotation ///NM_001290799 // GO:0016020 // m…	NM_001290797 // GO:0016316 // phosphatidylinositol-3,4-bisphosphate 4-phosphatase activity // traceable author statement ///NM_001290797 // GO:0016787 // hydrolase activity // inferred from electronic annotation ///NM_001290797 // GO:0034597 // phosphatidylinositol-4,5-bisphosphate 4-phosphatase activity // inferred from electronic annotation ///NM_001290797 // GO:0016316 // phosphatidylinositol-…		17211939		NM_001290797///NM_001290798///NM_001290799///NM_030266///NM_172971///XM_006496006///XM_006496008///XM_006496009///XM_006496010///XM_006496011///XM_006496013///XM_006496014///XM_006496015///XM_006496016///XM_006496017///XM_006496018///XM_006496019///XM_006496020///XM_011238525	37299865	37410736	+	Q9EPW0///Q3UEQ1///Q0VBQ7///B7ZMQ9///D3Z230///F6V2U0///E9QAD0///D3YUL8///D3YUD3///E9Q9A0///F6R4N2///A0A0A6YXS5	30	17211939	Mm.5294
17211973	0.995602	0.907144	up	1.00377	1.00377	0.00542838	60.3173	54.5798	55.47	56.9156	55.5052	58.4614	0.101848	-0.0423565	-0.0190144	0.0181007	-0.0181007	0.0567622	main	chr1	1		GENSCAN00000029011	ENSMUST00000027285|ENSMUST00000114925|ENSMUST00000118059|ENSMUST00000134184|ENSMUST00000144617|ENSMUST00000193979|ENSMUST00000193713	67387	AY017214|BC019484	unc-50homolog(C.elegans)	Unc50	GO:0006810|GO:0007166|GO:0015031|GO:0000139|GO:0005634|GO:0005637|GO:0005794|GO:0016020|GO:0016021|GO:0030173|GO:0003723	NM_026123 // GO:0006810 // transport // not recorded ///NM_026123 // GO:0007166 // cell surface receptor signaling pathway // not recorded ///NM_026123 // GO:0015031 // protein transport // inferred from electronic annotation ///NM_026123 // GO:0006810 // transport // ---///NM_026123 // GO:0006810 // transport // inferred from electronic annotation ///NM_026123 // GO:0007166 // cell surface recep…	NM_026123 // GO:0000139 // Golgi membrane // not recorded ///NM_026123 // GO:0005634 // nucleus // inferred from electronic annotation ///NM_026123 // GO:0005637 // nuclear inner membrane // not recorded ///NM_026123 // GO:0005794 // Golgi apparatus // inferred from direct assay ///NM_026123 // GO:0016020 // membrane // inferred from electronic annotation ///NM_026123 // GO:0016021 // integral co…	NM_026123 // GO:0003723 // RNA binding // not recorded ///NM_026123 // GO:0003723 // RNA binding // inferred from electronic annotation ///XM_006496220 // GO:0003723 // RNA binding // not recorded ///XM_006496220 // GO:0003723 // RNA binding // inferred from electronic annotation ///XM_006496221 // GO:0003723 // RNA binding // not recorded ///XM_006496221 // GO:0003723 // RNA binding // inferred …		17211973	ENSMUST00000027285 // Pfam // IPR007881 // UNC-50///ENSMUST00000114925 // Pfam // IPR007881 // UNC-50///ENSMUST00000118059 // Pfam // IPR007881 // UNC-50///ENSMUST00000144617 // Pfam // IPR007881 // UNC-50///ENSMUST00000193979 // Pfam // IPR007881 // UNC-50///OTTMUST00000051682 // Pfam // IPR007881 // UNC-50///OTTMUST00000051683 // Pfam // IPR007881 // UNC-50///OTTMUST00000051684 // Pfam // IPR00…	NM_026123///XM_006496220///XM_006496221///XM_006496222///XM_006496223	37430170	37439124	+	Q9CQ61///D3YXX4///A0A0A6YX35///A0A0A6YWQ8	23	17211973	Mm.27404
17211984	0.966468	0.565618	down	1.01498	-1.01498	-0.0214521	21.4116	20.4439	19.9592	19.7489	20.8392	20.303	0.0717096	0.00498962	-0.0296273	-0.0449123	0.0326176	-0.00498962	main	chr1	1			ENSMUST00000160659	102637491		uncharacterizedLOC102637491|RIKENcDNA4930556I23gene[Source:MGISymbol;Acc:MGI:1922520]	LOC102637491|4930556I23Rik						17211984		XR_373329///XR_398628	37614259	37615372	+		19	17211984
17211987	0.973416	0.664354	up	1.01329	1.01329	0.0190413	23.1354	23.1539	23.9474	23.5046	22.6481	25.071	-0.0119996	-0.0108438	0.0377717	0.0108442	-0.0427127	0.10392	main	chr1	1			ENSMUST00000181885	623661		lipoyltransferase1	Lipt1	GO:0006464|GO:0009249|GO:0008150|GO:0005739|GO:0004147|GO:0004772|GO:0008080|GO:0008374|GO:0008951|GO:0016406|GO:0016407|GO:0016408|GO:0016409|GO:0016410|GO:0016411|GO:0016412|GO:0016413|GO:0016414|GO:0016415|GO:0016416|GO:0016417|GO:0016418|GO:0016419|GO:0016420|GO:0016454|GO:0016740|GO:0016746|GO:0016748|GO:0016749|GO:0016750|GO:0016751|GO:0016752|GO:0016753|GO:0018030|GO:0018031|GO:0018711|GO:…	XM_006496175 // GO:0006464 // cellular protein modification process // inferred from electronic annotation ///XM_006496175 // GO:0009249 // protein lipoylation // inferred from electronic annotation ///XM_006496175 // GO:0008150 // biological_process // no biological data available	XM_006496175 // GO:0005739 // mitochondrion // inferred from direct assay ///XM_006496175 // GO:0005739 // mitochondrion // inferred from electronic annotation	XM_006496175 // GO:0004147 // dihydrolipoamide branched chain acyltransferase activity // inferred from electronic annotation ///XM_006496175 // GO:0004772 // sterol O-acyltransferase activity // inferred from electronic annotation ///XM_006496175 // GO:0008080 // N-acetyltransferase activity // inferred from electronic annotation ///XM_006496175 // GO:0008374 // O-acyltransferase activity // inf…		17211987		XM_006496175	37865299	37871388	+	Q8VCM4///Q8C894	21	17211987
17211990	0.93972	0.356768	down	1.01937	-1.01937	-0.0276843	20.6614	21.1167	20.3608	19.9286	20.9214	20.1146	0.0105705	0.0420203	-0.01057	-0.0415254	0.028614	-0.028121	main	chr1	1		GENSCAN00000029004	ENSMUST00000041621|ENSMUST00000128085|ENSMUST00000142670|ENSMUST00000144440	623661	BC019519	lipoyltransferase1	Lipt1	GO:0006464|GO:0009249|GO:0008150|GO:0005739|GO:0004147|GO:0004772|GO:0008080|GO:0008374|GO:0008951|GO:0016406|GO:0016407|GO:0016408|GO:0016409|GO:0016410|GO:0016411|GO:0016412|GO:0016413|GO:0016414|GO:0016415|GO:0016416|GO:0016417|GO:0016418|GO:0016419|GO:0016420|GO:0016454|GO:0016740|GO:0016746|GO:0016748|GO:0016749|GO:0016750|GO:0016751|GO:0016752|GO:0016753|GO:0018030|GO:0018031|GO:0018711|GO:…	NM_001037918 // GO:0006464 // cellular protein modification process // inferred from electronic annotation ///NM_001037918 // GO:0009249 // protein lipoylation // inferred from electronic annotation ///NM_001037918 // GO:0008150 // biological_process // no biological data available ///XM_006496174 // GO:0006464 // cellular protein modification process // inferred from electronic annotation ///XM_…	NM_001037918 // GO:0005739 // mitochondrion // inferred from direct assay ///NM_001037918 // GO:0005739 // mitochondrion // inferred from electronic annotation ///XM_006496174 // GO:0005739 // mitochondrion // inferred from direct assay ///XM_006496174 // GO:0005739 // mitochondrion // inferred from electronic annotation ///XM_006496175 // GO:0005739 // mitochondrion // inferred from direct assay…	NM_001037918 // GO:0004147 // dihydrolipoamide branched chain acyltransferase activity // inferred from electronic annotation ///NM_001037918 // GO:0004772 // sterol O-acyltransferase activity // inferred from electronic annotation ///NM_001037918 // GO:0008080 // N-acetyltransferase activity // inferred from electronic annotation ///NM_001037918 // GO:0008374 // O-acyltransferase activity // inf…		17211990	ENSMUST00000041621 // Pfam // IPR004143 // Biotinyl protein ligase (BPL) and lipoyl protein ligase (LPL), catalytic domain///ENSMUST00000128085 // Pfam // IPR004143 // Biotinyl protein ligase (BPL) and lipoyl protein ligase (LPL), catalytic domain///ENSMUST00000142670 // Pfam // IPR004143 // Biotinyl protein ligase (BPL) and lipoyl protein ligase (LPL), catalytic domain///ENSMUST00000144440 // Pf…	NM_001037918///XM_006496174///XM_006496175///XM_006496176///XM_006496177///XM_006496178	37871738	37877387	+	Q8VCM4///Q8C894///D3Z2L3///D3Z7N1///D3Z093	27	17211990	Mm.389100
17211998	0.999865	0.999827	down	1	-1	-4.12758e-06	28.4127	28.208	28.2167	28.3336	28.5096	27.9959	0.00700283	-0.00342655	-0.00298309	0.00298309	0.0119152	-0.0143175	main	chr1	1			ENSMUST00000027256|ENSMUST00000160082|ENSMUST00000161694|ENSMUST00000162513|ENSMUST00000194857|ENSMUST00000195373|ENSMUST00000193673	107734	BC004614	mitochondrialribosomalproteinL30	Mrpl30	GO:0008150|GO:0005739|GO:0005761|GO:0005840|GO:0030529|GO:0003674	NM_027098 // GO:0008150 // biological_process // no biological data available ///XM_006495612 // GO:0008150 // biological_process // no biological data available ///XM_011238417 // GO:0008150 // biological_process // no biological data available ///ENSMUST00000027256 // GO:0008150 // biological_process // no biological data available ///ENSMUST00000160082 // GO:0008150 // biological_process // no…	NM_027098 // GO:0005739 // mitochondrion // inferred from direct assay ///NM_027098 // GO:0005761 // mitochondrial ribosome // inferred from sequence or structural similarity ///NM_027098 // GO:0005840 // ribosome // inferred from electronic annotation ///NM_027098 // GO:0030529 // ribonucleoprotein complex // inferred from electronic annotation ///NM_027098 // GO:0005739 // mitochondrion // infe…	NM_027098 // GO:0003674 // molecular_function // no biological data available ///XM_006495612 // GO:0003674 // molecular_function // no biological data available ///XM_011238417 // GO:0003674 // molecular_function // no biological data available ///ENSMUST00000027256 // GO:0003674 // molecular_function // no biological data available ///ENSMUST00000160082 // GO:0003674 // molecular_function // no…		17211998	ENSMUST00000027256 // Pfam // IPR016082 // Ribosomal protein L30, ferredoxin-like fold domain///ENSMUST00000194857 // Pfam // IPR016082 // Ribosomal protein L30, ferredoxin-like fold domain///ENSMUST00000195373 // Pfam // IPR016082 // Ribosomal protein L30, ferredoxin-like fold domain///OTTMUST00000065720 // Pfam // IPR016082 // Ribosomal protein L30, ferredoxin-like fold domain///OTTMUST00000127…	NM_027098///XM_006495612///XM_011238417	37890477	37898535	+	Q9D7N6///A0A0A6YXW4	15	17211998	Mm.26614
17528405	0.793357	0.000211711	up	1.12319	1.12319	0.167605	47.3289	48.3096	48.2948	53.8288	54.5528	53.2833	-0.100277	-0.0706868	-0.0711288	0.0853806	0.104656	0.0706863	main	chr9	1		GENSCAN00000055022	ENSMUST00000041139	235442	AB232601|BC059208|BC157974	RAB8B,memberRASoncogenefamily	Rab8b	GO:0006810|GO:0006886|GO:0006904|GO:0007264|GO:0009306|GO:0015031|GO:0016079|GO:0017157|GO:0019882|GO:0031346|GO:0032482|GO:0032869|GO:0034332|GO:0045046|GO:0048210|GO:0051461|GO:0072659|GO:0005739|GO:0005768|GO:0005778|GO:0005886|GO:0008021|GO:0016020|GO:0030140|GO:0030667|GO:0031410|GO:0045335|GO:0048471|GO:0051286|GO:0070062|GO:0030670|GO:0016021|GO:0000166|GO:0003924|GO:0005102|GO:0005515|GO:…	NM_173413 // GO:0006810 // transport // inferred from electronic annotation ///NM_173413 // GO:0006886 // intracellular protein transport // not recorded ///NM_173413 // GO:0006904 // vesicle docking involved in exocytosis // not recorded ///NM_173413 // GO:0007264 // small GTPase mediated signal transduction // inferred from electronic annotation ///NM_173413 // GO:0009306 // protein secretion /…	NM_173413 // GO:0005739 // mitochondrion // inferred from direct assay ///NM_173413 // GO:0005768 // endosome // not recorded ///NM_173413 // GO:0005778 // peroxisomal membrane // not recorded ///NM_173413 // GO:0005886 // plasma membrane // not recorded ///NM_173413 // GO:0008021 // synaptic vesicle // not recorded ///NM_173413 // GO:0016020 // membrane // inferred from electronic annotation ///…	NM_173413 // GO:0000166 // nucleotide binding // inferred from electronic annotation ///NM_173413 // GO:0003924 // GTPase activity // not recorded ///NM_173413 // GO:0005102 // receptor binding // not recorded ///NM_173413 // GO:0005515 // protein binding // inferred from physical interaction ///NM_173413 // GO:0005525 // GTP binding // inferred from electronic annotation ///NM_173413 // GO:00190…		17528405	ENSMUST00000041139 // Pfam // IPR001806 // Small GTPase superfamily	NM_173413	66843664	66919705	-	P61028///Q0PD49///Q8BKQ0	22	17528405	Mm.260376
17212045	0.918079	0.102433	up	1.0348	1.0348	0.0493514	20.667	20.7145	20.2114	20.7349	21.2562	21.7534	-0.00402451	-0.000711918	-0.0361848	0.000711441	0.0365334	0.0698881	main	chr1	1			ENSMUST00000194892	329123		predictedgene5099	Gm5099						17212045		XR_168378///XR_398633///XR_865360///XR_884682	38158227	38159889	+		18	17212045	Mm.207123
17212049	0.933952	0.278782	down	1.01627	-1.01627	-0.0232819	21.0672	20.6958	21.0916	20.5673	20.826	20.4545	0.0211325	-0.00452423	0.0228033	-0.0135126	0.00452423	-0.0214458	main	chr1	1		GENSCAN00000032647	ENSMUST00000127620|ENSMUST00000133299	102638318		predictedgene16150	Gm16150						17212049		XR_865361///XR_865362///XR_865363///XR_884683///XR_884684///XR_884685	38235420	38246666	+		21	17212049
17212061	0.962349	0.532291	up	1.01072	1.01072	0.0153798	20.7581	20.6403	20.6925	20.3957	21.3142	21.0571	0.00228262	-0.00592852	-0.00228262	-0.0231271	0.0404253	0.022913	main	chr1	1		GENSCAN00000032647	ENSMUST00000131663|ENSMUST00000143261	102638209		predictedgene16152	Gm16152						17212061		XR_373338///XR_373339///XR_398637///XR_398638	38384949	38393974	+		21	17212061
17212069	0.93268	0.252699	down	1.02312	-1.02312	-0.0329727	20.1043	20.6371	20.73	19.5173	20.4182	20.1522	-0.0128932	0.0248389	0.031323	-0.0556498	0.00945854	-0.00945854	main	chr1	1		GENSCAN00000019998	ENSMUST00000088029|ENSMUST00000160214	433292	AB164466|BC138922	neuromedinS	Nms	GO:0007218|GO:0045475|GO:0005576|GO:0001664	NM_001011684 // GO:0007218 // neuropeptide signaling pathway // not recorded ///NM_001011684 // GO:0045475 // locomotor rhythm // not recorded ///NM_001011684 // GO:0007218 // neuropeptide signaling pathway // ---///NM_001011684 // GO:0007218 // neuropeptide signaling pathway // inferred from electronic annotation ///NM_001011684 // GO:0045475 // locomotor rhythm // ---///NM_001011684 // GO:00454…	NM_001011684 // GO:0005576 // extracellular region // not recorded ///NM_001011684 // GO:0005576 // extracellular region // ---///NM_001011684 // GO:0005576 // extracellular region // inferred from electronic annotation ///NM_001311788 // GO:0005576 // extracellular region // not recorded ///NM_001311788 // GO:0005576 // extracellular region // ---///NM_001311788 // GO:0005576 // extracellular re…	NM_001011684 // GO:0001664 // G-protein coupled receptor binding // not recorded ///NM_001011684 // GO:0001664 // G-protein coupled receptor binding // ---///NM_001011684 // GO:0001664 // G-protein coupled receptor binding // inferred from electronic annotation ///NM_001311788 // GO:0001664 // G-protein coupled receptor binding // not recorded ///NM_001311788 // GO:0001664 // G-protein coupled re…		17212069	OTTMUST00000089402 // Pfam // IPR008200 // Neuromedin U, C-terminal///OTTMUST00000089403 // Pfam // IPR008200 // Neuromedin U, C-terminal	NM_001011684///NM_001311788	38939149	38950278	+	Q5H8A1///E0CXN4	24	17212069	Mm.333709
17212080	0.955389	0.507593	down	1.0263	-1.0263	-0.0374575	56.2983	49.6003	50.2074	49.8168	50.2864	51.7717	0.164058	-0.0186849	-0.00113392	-0.0123997	0.0011344	0.0431323	main	chr1	1		GENSCAN00000020003	ENSMUST00000027247|ENSMUST00000193073|ENSMUST00000193489|ENSMUST00000194552	68833	AF110512|BC005601	phosducin-like3	Pdcl3	GO:0001525|GO:0001938|GO:0006457|GO:0006915|GO:0045766|GO:0050730|GO:2000059|GO:0005737|GO:0043184|GO:0044183|GO:0005515	NM_026850 // GO:0001525 // angiogenesis // inferred from electronic annotation ///NM_026850 // GO:0001938 // positive regulation of endothelial cell proliferation // not recorded ///NM_026850 // GO:0006457 // protein folding // not recorded ///NM_026850 // GO:0006915 // apoptotic process // inferred from electronic annotation ///NM_026850 // GO:0045766 // positive regulation of angiogenesis // no…	NM_026850 // GO:0005737 // cytoplasm // not recorded ///NM_026850 // GO:0005737 // cytoplasm // inferred from sequence or structural similarity ///NM_026850 // GO:0005737 // cytoplasm // inferred from electronic annotation ///NM_026850 // GO:0005737 // cytoplasm // ---///ENSMUST00000027247 // GO:0005737 // cytoplasm // not recorded ///ENSMUST00000027247 // GO:0005737 // cytoplasm // inferred from…	NM_026850 // GO:0043184 // vascular endothelial growth factor receptor 2 binding // inferred from physical interaction ///NM_026850 // GO:0044183 // protein binding involved in protein folding // not recorded ///NM_026850 // GO:0044183 // protein binding involved in protein folding // inferred from electronic annotation ///NM_026850 // GO:0044183 // protein binding involved in protein folding // …		17212080	ENSMUST00000027247 // Pfam // IPR024253 // Phosducin, thioredoxin-like domain///ENSMUST00000194552 // Pfam // IPR024253 // Phosducin, thioredoxin-like domain///OTTMUST00000127689 // Pfam // IPR024253 // Phosducin, thioredoxin-like domain///OTTMUST00000127890 // Pfam // IPR024253 // Phosducin, thioredoxin-like domain	NM_026850	38987814	38997236	+	Q8BVF2///A0A0A6YVT6///A0A0A6YXV1	26	17212080	Mm.28121
17212087	0.928082	0.21058	down	1.12652	-1.12652	-0.171877	80.7183	90.9759	89.8323	74.1388	92.393	67.3637	-0.0771694	0.0954189	0.0771699	-0.199837	0.117719	-0.338095	main	chr1	1		GENSCAN00000019994|GENSCAN00000019995	ENSMUST00000056815|ENSMUST00000172825|ENSMUST00000173050	18143	BC109166|U77969	neuronalPASdomainprotein2	Npas2	GO:0006351|GO:0006355|GO:0006974|GO:0032922|GO:0042745|GO:0042752|GO:0045475|GO:0045739|GO:0045893|GO:0045944|GO:0048511|GO:0051775|GO:0060548|GO:2001020|GO:0007623|GO:0005634|GO:0005667|GO:0005737|GO:0005654|GO:0005829|GO:0003677|GO:0003700|GO:0005515|GO:0046872|GO:0046983|GO:0051879|GO:0001047	NM_008719 // GO:0006351 // transcription, DNA-templated // inferred from electronic annotation ///NM_008719 // GO:0006355 // regulation of transcription, DNA-templated // inferred from electronic annotation ///NM_008719 // GO:0006974 // cellular response to DNA damage stimulus // inferred from electronic annotation ///NM_008719 // GO:0032922 // circadian regulation of gene expression // inferred …	NM_008719 // GO:0005634 // nucleus // not recorded ///NM_008719 // GO:0005667 // transcription factor complex // not recorded ///NM_008719 // GO:0005737 // cytoplasm // inferred from electronic annotation ///NM_008719 // GO:0005634 // nucleus // inferred from electronic annotation ///NM_008719 // GO:0005634 // nucleus // ---///NM_008719 // GO:0005634 // nucleus // inferred from sequence or struct…	NM_008719 // GO:0003677 // DNA binding // inferred from direct assay ///NM_008719 // GO:0003677 // DNA binding // not recorded ///NM_008719 // GO:0003700 // transcription factor activity, sequence-specific DNA binding // inferred from electronic annotation ///NM_008719 // GO:0005515 // protein binding // inferred from physical interaction ///NM_008719 // GO:0046872 // metal ion binding // inferre…		17212087	ENSMUST00000056815 // Pfam // IPR011598 // Myc-type, basic helix-loop-helix (bHLH) domain///ENSMUST00000056815 // Pfam // IPR013767 // PAS fold///ENSMUST00000173050 // Pfam // IPR011598 // Myc-type, basic helix-loop-helix (bHLH) domain///OTTMUST00000094904 // Pfam // IPR011598 // Myc-type, basic helix-loop-helix (bHLH) domain///OTTMUST00000094905 // Pfam // IPR011598 // Myc-type, basic helix-loop…	NM_008719///XM_011238452	39193731	39363240	+	P97460///Q8C6E8///Q32ME6///G3X9B7///G3UYV8	20	17212087	Mm.2380
17212114	0.995602	0.912539	up	1.00484	1.00484	0.00696343	27.6613	29.2289	27.3614	28.1592	26.1539	30.4758	-0.0128689	0.0666594	-0.0285964	0.0128689	-0.0937118	0.126927	main	chr1	1			ENSMUST00000086535|ENSMUST00000178079|ENSMUST00000179954|ENSMUST00000194746	114641		ribosomalproteinL31	Rpl31	GO:0006412|GO:0002181|GO:0005622|GO:0005840|GO:0005925|GO:0016020|GO:0022625|GO:0030529|GO:0070062|GO:0003735|GO:0044822	NM_001252218 // GO:0006412 // translation // inferred from electronic annotation ///NM_001252218 // GO:0002181 // cytoplasmic translation // ---///NM_001252219 // GO:0006412 // translation // inferred from electronic annotation ///NM_001252219 // GO:0002181 // cytoplasmic translation // ---///NM_053257 // GO:0006412 // translation // inferred from electronic annotation ///NM_053257 // GO:0002181 …	NM_001252218 // GO:0005622 // intracellular // inferred from electronic annotation ///NM_001252218 // GO:0005840 // ribosome // inferred from electronic annotation ///NM_001252218 // GO:0005925 // focal adhesion // not recorded ///NM_001252218 // GO:0016020 // membrane // not recorded ///NM_001252218 // GO:0022625 // cytosolic large ribosomal subunit // not recorded ///NM_001252218 // GO:0030529 …	NM_001252218 // GO:0003735 // structural constituent of ribosome // inferred from electronic annotation ///NM_001252218 // GO:0044822 // poly(A) RNA binding // not recorded ///NM_001252218 // GO:0003735 // structural constituent of ribosome // ---///NM_001252218 // GO:0044822 // poly(A) RNA binding // ---///NM_001252218 // GO:0044822 // poly(A) RNA binding // inferred from electronic annotation /…	NM_001252218 // GenMAPP // Ribosomal_Proteins///NM_001252219 // GenMAPP // Ribosomal_Proteins///NM_053257 // GenMAPP // Ribosomal_Proteins///ENSMUST00000086535 // GenMAPP // Ribosomal_Proteins///ENSMUST00000178079 // GenMAPP // Ribosomal_Proteins///ENSMUST00000179954 // GenMAPP // Ribosomal_Proteins///ENSMUST00000194746 // GenMAPP // Ribosomal_Proteins///OTTMUST00000127691 // GenMAPP // Ribosomal…	17212114	ENSMUST00000086535 // Pfam // IPR000054 // Ribosomal protein L31e///ENSMUST00000178079 // Pfam // IPR000054 // Ribosomal protein L31e///ENSMUST00000179954 // Pfam // IPR000054 // Ribosomal protein L31e///ENSMUST00000194746 // Pfam // IPR000054 // Ribosomal protein L31e///OTTMUST00000127691 // Pfam // IPR000054 // Ribosomal protein L31e///OTTMUST00000127692 // Pfam // IPR000054 // Ribosomal protei…	NM_001252218///NM_001252219///NM_053257	39367851	39372012	+	P62900///Q5M9K9///Q9CY93///Q58DZ1///A0A0A6YX26	22	17212114	Mm.379302///Mm.443000
17212121	0.928082	0.192653	down	1.05271	-1.05271	-0.0741021	21.7283	24.3658	22.1551	21.8063	20.8562	22.1075	-0.0150652	0.150215	0.0129943	-0.00989485	-0.074162	0.00989485	main	chr1	3			ENSMUST00000083695|ENSMUST00000197298			predictedgene,24826[Source:MGISymbol;Acc:MGI:5454603]	Gm24826						17212121			39519533	39519746	+		14	17212121
17212123	0.966526	0.570276	down	1.04766	-1.04766	-0.0671743	54.1378	43.3838	46.4886	45.2286	51.2557	40.9596	0.239583	-0.0798979	0.0198207	-0.0198202	0.160657	-0.162855	main	chr1	1		GENSCAN00000020001	ENSMUST00000003219|ENSMUST00000160145|ENSMUST00000161515|ENSMUST00000195567	52846	BC049091|BC050812	CCR4-NOTtranscriptioncomplex,subunit11	Cnot11	GO:0006351|GO:0006355|GO:0006417|GO:0031047|GO:0008150|GO:0005634|GO:0005737|GO:0030014|GO:0003674|GO:0005515	NM_028043 // GO:0006351 // transcription, DNA-templated // inferred from electronic annotation ///NM_028043 // GO:0006355 // regulation of transcription, DNA-templated // inferred from electronic annotation ///NM_028043 // GO:0006417 // regulation of translation // inferred from electronic annotation ///NM_028043 // GO:0031047 // gene silencing by RNA // inferred from electronic annotation ///NM_…	NM_028043 // GO:0005634 // nucleus // inferred from electronic annotation ///NM_028043 // GO:0005737 // cytoplasm // inferred from electronic annotation ///NM_028043 // GO:0030014 // CCR4-NOT complex // not recorded ///NM_028043 // GO:0030014 // CCR4-NOT complex // inferred from electronic annotation ///NM_028043 // GO:0030014 // CCR4-NOT complex // ---///NM_028043 // GO:0030014 // CCR4-NOT compl…	NM_028043 // GO:0003674 // molecular_function // no biological data available ///ENSMUST00000003219 // GO:0003674 // molecular_function // no biological data available ///ENSMUST00000160145 // GO:0003674 // molecular_function // no biological data available ///ENSMUST00000161515 // GO:0005515 // protein binding // inferred from electronic annotation ///ENSMUST00000161515 // GO:0003674 // molecula…		17212123	ENSMUST00000003219 // Pfam // IPR019312 // Protein of unknown function DUF2363///ENSMUST00000161515 // Pfam // IPR019312 // Protein of unknown function DUF2363///ENSMUST00000195567 // Pfam // IPR019312 // Protein of unknown function DUF2363///OTTMUST00000065794 // Pfam // IPR019312 // Protein of unknown function DUF2363///OTTMUST00000127896 // Pfam // IPR019312 // Protein of unknown function DUF2…	NM_028043	39534992	39546889	+	Q9CWN7///Q8C9T0///A0A0A6YW44	26	17212123	Mm.259421
17212135	0.967618	0.578042	down	1.01539	-1.01539	-0.0220403	22.9028	23.6023	24.1077	23.9562	23.4663	22.1428	-0.0392342	0.00416803	0.03474	0.025641	-0.00416756	-0.0879202	main	chr1	1			ENSMUST00000181841	425051		RIKENcDNAD930019O06	D930019O06Rik						17212135		XR_865365	39650176	39657390	+		17	17212135
17212138	0.962349	0.532397	up	1.02955	1.02955	0.0420183	91.6091	96.2301	81.1707	92.7283	90.9868	92.556	-0.00741768	0.0635796	-0.181951	0.0101004	-0.0172515	0.00741768	main	chr1	1		GENSCAN00000016357|GENSCAN00000016371	ENSMUST00000163854|ENSMUST00000168431|ENSMUST00000191657|ENSMUST00000191761|ENSMUST00000191865|ENSMUST00000191964|ENSMUST00000192194|ENSMUST00000192355|ENSMUST00000192509|ENSMUST00000192884|ENSMUST00000193514|ENSMUST00000193661|ENSMUST00000193682|ENSMUST00000194163|ENSMUST00000195259|ENSMUST00000195636|ENSMUST00000195860	26921	BC141109|BC145390|BC145391|U88984	mitogen-activatedproteinkinasekinasekinasekinase4	Map4k4	GO:0000165|GO:0006468|GO:0006950|GO:0007346|GO:0010977|GO:0016310|GO:0031098|GO:0032147|GO:0035556|GO:0042981|GO:0043066|GO:0046328|GO:0048812|GO:0061179|GO:0070571|GO:0005737|GO:0000166|GO:0004111|GO:0004672|GO:0004674|GO:0005524|GO:0016301|GO:0016740|GO:0008349	NM_001252200 // GO:0000165 // MAPK cascade // not recorded ///NM_001252200 // GO:0006468 // protein phosphorylation // inferred from direct assay ///NM_001252200 // GO:0006468 // protein phosphorylation // not recorded ///NM_001252200 // GO:0006950 // response to stress // inferred from direct assay ///NM_001252200 // GO:0007346 // regulation of mitotic cell cycle // not recorded ///NM_001252200 …	NM_001252200 // GO:0005737 // cytoplasm // not recorded ///NM_001252200 // GO:0005737 // cytoplasm // ---///NM_001252200 // GO:0005737 // cytoplasm // inferred from electronic annotation ///NM_001252200 // GO:0005737 // cytoplasm // inferred from sequence or structural similarity ///NM_001252201 // GO:0005737 // cytoplasm // not recorded ///NM_001252201 // GO:0005737 // cytoplasm // ---///NM_0012…	NM_001252200 // GO:0000166 // nucleotide binding // inferred from electronic annotation ///NM_001252200 // GO:0004111 // creatine kinase activity // not recorded ///NM_001252200 // GO:0004672 // protein kinase activity // inferred from electronic annotation ///NM_001252200 // GO:0004674 // protein serine/threonine kinase activity // inferred from direct assay ///NM_001252200 // GO:0004674 // prot…		17212138	ENSMUST00000163854 // Pfam // IPR000719 // Protein kinase domain///ENSMUST00000163854 // Pfam // IPR001180 // Citron homology (CNH) domain///ENSMUST00000168431 // Pfam // IPR000719 // Protein kinase domain///ENSMUST00000168431 // Pfam // IPR001180 // Citron homology (CNH) domain///ENSMUST00000191761 // Pfam // IPR000719 // Protein kinase domain///ENSMUST00000192509 // Pfam // IPR000719 // Protein…	NM_001252200///NM_001252201///NM_001252202///NM_008696///XM_006496041///XM_006496042///XM_006496043///XM_006496044///XM_006496045///XM_006496046///XM_006496047///XM_011238529///XM_011238530	39900913	40026310	+	P97820///B2RUE8///B7ZNR9///B7ZNR8///Q3UTY9///Q6ZQ68///A0A0A6YW53///A0A0A6YWR8///A0A0A6YWM8///F8VPL5///E9PVG7///A0A0A6YVZ8///A0A0A6YWJ2///A0A0A6YVR7///A0A0A6YXE5	24	17212138	Mm.491139
17212174	0.928082	0.234743	up	1.03751	1.03751	0.0531188	19.8406	20.6584	20.0355	20.1326	20.6234	22.0883	-0.0384507	0.0198207	-0.0243492	-0.017375	0.017375	0.116377	main	chr1	1		GENSCAN00000016371	ENSMUST00000027243|ENSMUST00000191671|ENSMUST00000195770	16178	BC032962|CT010182	interleukin1receptor,typeII	Il1r2	GO:0019221|GO:0005576|GO:0005886|GO:0016020|GO:0016021|GO:0004908|GO:0004910	NM_010555 // GO:0019221 // cytokine-mediated signaling pathway // inferred from electronic annotation ///XM_006495724 // GO:0019221 // cytokine-mediated signaling pathway // inferred from electronic annotation ///XM_006495725 // GO:0019221 // cytokine-mediated signaling pathway // inferred from electronic annotation ///XM_006495726 // GO:0019221 // cytokine-mediated signaling pathway // inferred …	NM_010555 // GO:0005576 // extracellular region // inferred from electronic annotation ///NM_010555 // GO:0005886 // plasma membrane // inferred from electronic annotation ///NM_010555 // GO:0016020 // membrane // inferred from electronic annotation ///NM_010555 // GO:0016021 // integral component of membrane // inferred from electronic annotation ///XM_006495724 // GO:0005576 // extracellular re…	NM_010555 // GO:0004908 // interleukin-1 receptor activity // inferred from electronic annotation ///NM_010555 // GO:0004910 // interleukin-1, Type II, blocking receptor activity // inferred from electronic annotation ///XM_006495724 // GO:0004908 // interleukin-1 receptor activity // inferred from electronic annotation ///XM_006495724 // GO:0004910 // interleukin-1, Type II, blocking receptor ac…		17212174		NM_010555///XM_006495724///XM_006495725///XM_006495726///XM_011238437///XM_011238438///XM_011238439///XM_011238440	40084768	40125225	+	P27931///Q4FK69///Q8K084///A0A0A6YX83///A0A0A6YX23	23	17212174	Mm.1349
17212185	0.967618	0.599403	down	1.06139	-1.06139	-0.0859554	49.3935	33.4237	47.5899	42.9713	38.9103	39.2979	0.265408	-0.298043	0.21174	0.0644603	-0.0787611	-0.0644608	main	chr1	1		GENSCAN00000016354	ENSMUST00000027241|ENSMUST00000114795|ENSMUST00000195402	16177	BC109135|M20658	interleukin1receptor,typeI	Il1r1	GO:0007165|GO:0009314|GO:0010286|GO:0019221|GO:0050727|GO:0070498|GO:0070555|GO:0030728|GO:0070849|GO:0071333|GO:0071559|GO:0071731|GO:0005576|GO:0005615|GO:0005634|GO:0005886|GO:0009986|GO:0014069|GO:0016020|GO:0016021|GO:0030424|GO:0043234|GO:0002020|GO:0004871|GO:0004908|GO:0004909|GO:0005161|GO:0005515|GO:0035255	NM_001123382 // GO:0007165 // signal transduction // inferred from electronic annotation ///NM_001123382 // GO:0009314 // response to radiation // not recorded ///NM_001123382 // GO:0010286 // heat acclimation // not recorded ///NM_001123382 // GO:0019221 // cytokine-mediated signaling pathway // inferred from direct assay ///NM_001123382 // GO:0050727 // regulation of inflammatory response // in…	NM_001123382 // GO:0005576 // extracellular region // inferred from electronic annotation ///NM_001123382 // GO:0005615 // extracellular space // not recorded ///NM_001123382 // GO:0005634 // nucleus // not recorded ///NM_001123382 // GO:0005886 // plasma membrane // inferred from electronic annotation ///NM_001123382 // GO:0009986 // cell surface // inferred from direct assay ///NM_001123382 // …	NM_001123382 // GO:0002020 // protease binding // inferred from physical interaction ///NM_001123382 // GO:0004871 // signal transducer activity // inferred from direct assay ///NM_001123382 // GO:0004908 // interleukin-1 receptor activity // inferred from direct assay ///NM_001123382 // GO:0004908 // interleukin-1 receptor activity // not recorded ///NM_001123382 // GO:0004909 // interleukin-1, …		17212185	ENSMUST00000027241 // Pfam // IPR000157 // Toll/interleukin-1 receptor homology (TIR) domain///ENSMUST00000027241 // Pfam // IPR013098 // Immunoglobulin I-set///ENSMUST00000114795 // Pfam // IPR000157 // Toll/interleukin-1 receptor homology (TIR) domain///ENSMUST00000114795 // Pfam // IPR013098 // Immunoglobulin I-set///OTTMUST00000128132 // Pfam // IPR000157 // Toll/interleukin-1 receptor homolo…	NM_001123382///NM_008362///XM_006495713///XM_006495714///XM_006495715///XM_006495716///XM_006495717///XM_006495718///XM_006495719///XM_006495720///XM_006495721///XM_006495722///XM_006495723///XM_011238436	40225080	40316198	+	P13504///Q8C833///Q32MH0///Q8C6P3	21	17212185	Mm.896
17212211	0.93972	0.374503	up	1.01661	1.01661	0.023767	19.336	20.1296	20.2964	20.2967	20.2561	20.1884	-0.0646558	-0.00662422	0.00528288	0.00530434	0.00241232	-0.0024128	main	chr1	1		GENSCAN00000016370	ENSMUST00000053043|ENSMUST00000097772|ENSMUST00000173514|ENSMUST00000173881|ENSMUST00000174335	17082	BC051445|D13695|M24843	interleukin1receptor-like1	Il1rl1	GO:0002826|GO:0007165|GO:0008285|GO:0032689|GO:0032754|GO:0043032|GO:0043124|GO:0050729|GO:0090197|GO:0019221|GO:0038172|GO:1901653|GO:0005576|GO:0005578|GO:0005615|GO:0005886|GO:0009897|GO:0009986|GO:0016020|GO:0016021|GO:0002113|GO:0002114|GO:0004908|GO:0005515	NM_001025602 // GO:0002826 // negative regulation of T-helper 1 type immune response // inferred from genetic interaction ///NM_001025602 // GO:0007165 // signal transduction // inferred from electronic annotation ///NM_001025602 // GO:0008285 // negative regulation of cell proliferation // not recorded ///NM_001025602 // GO:0032689 // negative regulation of interferon-gamma production // inferre…	NM_001025602 // GO:0005576 // extracellular region // inferred from electronic annotation ///NM_001025602 // GO:0005578 // proteinaceous extracellular matrix // inferred from direct assay ///NM_001025602 // GO:0005615 // extracellular space // not recorded ///NM_001025602 // GO:0005886 // plasma membrane // inferred from electronic annotation ///NM_001025602 // GO:0009897 // external side of plas…	NM_001025602 // GO:0002113 // interleukin-33 binding // inferred from physical interaction ///NM_001025602 // GO:0002114 // interleukin-33 receptor activity // inferred from physical interaction ///NM_001025602 // GO:0004908 // interleukin-1 receptor activity // inferred from electronic annotation ///NM_001025602 // GO:0005515 // protein binding // inferred from physical interaction ///NM_0012941…		17212211	ENSMUST00000053043 // Pfam // IPR000157 // Toll/interleukin-1 receptor homology (TIR) domain///ENSMUST00000097772 // Pfam // IPR000157 // Toll/interleukin-1 receptor homology (TIR) domain///OTTMUST00000097562 // Pfam // IPR000157 // Toll/interleukin-1 receptor homology (TIR) domain///OTTMUST00000097562 // Pfam // IPR013151 // Immunoglobulin///OTTMUST00000097565 // Pfam // IPR013098 // Immunoglobu…	NM_001025602///NM_001294171///NM_010743///XM_006495741///XM_006495743///XM_006495744	40429570	40465415	+	P14719///Q5D095///Q3UM53///G3UYU3	28	17212211	Mm.289824
17212252	0.935134	0.295986	down	1.01432	-1.01432	-0.0205153	19.9942	19.9667	20.1681	19.8545	19.6154	19.8103	0.00604868	0.00406361	0.0185447	-0.00406361	-0.0215421	-0.00728321	main	chr1	1		GENSCAN00000016362	ENSMUST00000027237|ENSMUST00000159724|ENSMUST00000160468|ENSMUST00000163057	16174	AF077347|BC120598|BC120600	interleukin18receptoraccessoryprotein	Il18rap	GO:0007165|GO:0019221|GO:0016020|GO:0016021|GO:0004908	NM_010553 // GO:0007165 // signal transduction // inferred from electronic annotation ///NM_010553 // GO:0019221 // cytokine-mediated signaling pathway // inferred from electronic annotation ///XM_006495709 // GO:0007165 // signal transduction // inferred from electronic annotation ///XM_006495709 // GO:0019221 // cytokine-mediated signaling pathway // inferred from electronic annotation ///XM_00…	NM_010553 // GO:0016020 // membrane // inferred from electronic annotation ///NM_010553 // GO:0016021 // integral component of membrane // inferred from electronic annotation ///XM_006495709 // GO:0016020 // membrane // inferred from electronic annotation ///XM_006495709 // GO:0016021 // integral component of membrane // inferred from electronic annotation ///XM_006495710 // GO:0016020 // membran…	NM_010553 // GO:0004908 // interleukin-1 receptor activity // inferred from electronic annotation ///XM_006495709 // GO:0004908 // interleukin-1 receptor activity // inferred from electronic annotation ///XM_006495710 // GO:0004908 // interleukin-1 receptor activity // inferred from electronic annotation ///XM_006495711 // GO:0004908 // interleukin-1 receptor activity // inferred from electronic …		17212252	ENSMUST00000027237 // Pfam // IPR000157 // Toll/interleukin-1 receptor homology (TIR) domain///OTTMUST00000088425 // Pfam // IPR000157 // Toll/interleukin-1 receptor homology (TIR) domain	NM_010553///XM_006495709///XM_006495710///XM_006495711///XM_006495712	40515362	40551705	+	Q9Z2B1///Q0VBK3///Q3UV73///Q8C6U0///Q3TTU1	26	17212252	Mm.20466
17212269	0.925374	0.165726	up	1.12826	1.12826	0.174099	54.3897	66.9606	60.8423	68.5418	76.6224	60.5978	-0.230859	0.0691185	-0.0691185	0.102791	0.263572	-0.0749273	main	chr1	1		GENSCAN00000016368	ENSMUST00000027233|ENSMUST00000192454|ENSMUST00000192849|ENSMUST00000193371	110895	BC120543	solutecarrierfamily9(sodium/hydrogenexchanger),member4	Slc9a4	GO:0001696|GO:0002064|GO:0006810|GO:0006811|GO:0006812|GO:0006814|GO:0006885|GO:0055085|GO:0035725|GO:1902600|GO:0005886|GO:0016020|GO:0016021|GO:0016323|GO:0016324|GO:0015297|GO:0015299|GO:0015385	NM_177084 // GO:0001696 // gastric acid secretion // inferred from mutant phenotype ///NM_177084 // GO:0002064 // epithelial cell development // inferred from mutant phenotype ///NM_177084 // GO:0006810 // transport // inferred from electronic annotation ///NM_177084 // GO:0006811 // ion transport // inferred from electronic annotation ///NM_177084 // GO:0006812 // cation transport // inferred fr…	NM_177084 // GO:0005886 // plasma membrane // inferred from electronic annotation ///NM_177084 // GO:0016020 // membrane // inferred from electronic annotation ///NM_177084 // GO:0016021 // integral component of membrane // inferred from electronic annotation ///NM_177084 // GO:0016323 // basolateral plasma membrane // inferred from electronic annotation ///NM_177084 // GO:0016324 // apical plasm…	NM_177084 // GO:0015297 // antiporter activity // inferred from electronic annotation ///NM_177084 // GO:0015299 // solute:proton antiporter activity // inferred from electronic annotation ///NM_177084 // GO:0015385 // sodium:proton antiporter activity // inferred from electronic annotation ///XM_006495625 // GO:0015297 // antiporter activity // inferred from electronic annotation ///XM_006495625…		17212269	ENSMUST00000027233 // Pfam // IPR006153 // Cation/H+ exchanger///OTTMUST00000128061 // Pfam // IPR006153 // Cation/H+ exchanger	NM_177084///XM_006495625///XM_006495626///XM_006495627	40580227	40630731	+	Q8BUE1	21	17212269	Mm.108602
17212286	0.973449	0.665615	up	1.04029	1.04029	0.0569844	53.0302	49.689	39.2975	49.1577	44.7131	53.0378	0.101643	0.00775576	-0.330733	-0.00775528	-0.144473	0.101848	main	chr1	1		GENSCAN00000016364	ENSMUST00000027231|ENSMUST00000192294|ENSMUST00000192345	226999	BC103685|BC104737	solutecarrierfamily9(sodium/hydrogenexchanger),member2	Slc9a2	GO:0006814|GO:0006885|GO:0008104|GO:0035725|GO:0006810|GO:0006811|GO:0006812|GO:0055085|GO:1902600|GO:0005903|GO:0016020|GO:0016021|GO:0015385|GO:0015297|GO:0015299	NM_001033289 // GO:0006814 // sodium ion transport // inferred from direct assay ///NM_001033289 // GO:0006885 // regulation of pH // inferred from direct assay ///NM_001033289 // GO:0008104 // protein localization // inferred from mutant phenotype ///NM_001033289 // GO:0035725 // sodium ion transmembrane transport // not recorded ///NM_001033289 // GO:0006810 // transport // inferred from electr…	NM_001033289 // GO:0005903 // brush border // traceable author statement ///NM_001033289 // GO:0016020 // membrane // inferred from electronic annotation ///NM_001033289 // GO:0016021 // integral component of membrane // inferred from electronic annotation ///ENSMUST00000027231 // GO:0005903 // brush border // traceable author statement ///ENSMUST00000027231 // GO:0016021 // integral component of…	NM_001033289 // GO:0015385 // sodium:proton antiporter activity // inferred from direct assay ///NM_001033289 // GO:0015385 // sodium:proton antiporter activity // not recorded ///NM_001033289 // GO:0015297 // antiporter activity // inferred from electronic annotation ///NM_001033289 // GO:0015299 // solute:proton antiporter activity // inferred from electronic annotation ///NM_001033289 // GO:00…		17212286	ENSMUST00000027231 // Pfam // IPR006153 // Cation/H+ exchanger///ENSMUST00000192345 // Pfam // IPR006153 // Cation/H+ exchanger///OTTMUST00000128063 // Pfam // IPR006153 // Cation/H+ exchanger///OTTMUST00000128064 // Pfam // IPR006153 // Cation/H+ exchanger	NM_001033289	40681712	40768885	+	Q3TM63///Q3ZAS0///Q9WUJ4	19	17212286	Mm.256414
17212301	0.982391	0.748595	down	1.00862	-1.00862	-0.0123797	20.2132	21.9539	20.6999	20.6207	20.4266	21.2537	-0.0315638	0.0876164	0.00276327	-0.00276375	-0.0164127	0.0408535	main	chr1	1		GENSCAN00000016359	ENSMUST00000114765	381339	BC147440|BC147458|BC147740|BC147743	transmembraneprotein182	Tmem182	GO:0008150|GO:0016020|GO:0016021|GO:0005575|GO:0003674|GO:0005515	NM_001081198 // GO:0008150 // biological_process // no biological data available ///XM_006496124 // GO:0008150 // biological_process // no biological data available ///ENSMUST00000114765 // GO:0008150 // biological_process // no biological data available ///BC147440 // GO:0008150 // biological_process // no biological data available ///BC147458 // GO:0008150 // biological_process // no biological…	NM_001081198 // GO:0016020 // membrane // inferred from electronic annotation ///NM_001081198 // GO:0016021 // integral component of membrane // inferred from electronic annotation ///NM_001081198 // GO:0005575 // cellular_component // no biological data available ///XM_006496124 // GO:0016020 // membrane // inferred from electronic annotation ///XM_006496124 // GO:0016021 // integral component o…	NM_001081198 // GO:0003674 // molecular_function // no biological data available ///XM_006496124 // GO:0003674 // molecular_function // no biological data available ///ENSMUST00000114765 // GO:0005515 // protein binding // inferred from electronic annotation ///ENSMUST00000114765 // GO:0003674 // molecular_function // no biological data available ///BC147440 // GO:0003674 // molecular_function //…		17212301	ENSMUST00000114765 // Pfam // IPR004031 // PMP-22/EMP/MP20/Claudin superfamily	NM_001081198///XM_006496124	40805601	40855267	+	B2RVY9	21	17212301	Mm.334678
17212313	0.962405	0.543824	down	1.01253	-1.01253	-0.0179665	123.583	123.291	118.232	121.717	121.437	117.408	0.0236092	0.0202036	-0.0402546	0.00165606	-0.00165606	-0.0503411	main	chr1	1		GENSCAN00000013887	ENSMUST00000054883	18993	BC079869	POUdomain,class3,transcriptionfactor3	Pou3f3	GO:0000122|GO:0001822|GO:0006351|GO:0006355|GO:0006357|GO:0007275|GO:0007399|GO:0007420|GO:0008284|GO:0010628|GO:0021799|GO:0021869|GO:0043066|GO:0045892|GO:0045893|GO:0045944|GO:0072218|GO:0072227|GO:0072233|GO:0072236|GO:0072240|GO:0005634|GO:0003677|GO:0003700|GO:0003705|GO:0005515|GO:0043565|GO:0071837	NM_008900 // GO:0000122 // negative regulation of transcription from RNA polymerase II promoter // not recorded ///NM_008900 // GO:0001822 // kidney development // inferred from mutant phenotype ///NM_008900 // GO:0006351 // transcription, DNA-templated // inferred from electronic annotation ///NM_008900 // GO:0006355 // regulation of transcription, DNA-templated // inferred from electronic annot…	NM_008900 // GO:0005634 // nucleus // inferred from direct assay ///NM_008900 // GO:0005634 // nucleus // not recorded ///NM_008900 // GO:0005634 // nucleus // inferred from electronic annotation ///NM_008900 // GO:0005634 // nucleus // ---///NM_008900 // GO:0005634 // nucleus // inferred from sequence or structural similarity ///ENSMUST00000054883 // GO:0005634 // nucleus // inferred from direct…	NM_008900 // GO:0003677 // DNA binding // inferred from direct assay ///NM_008900 // GO:0003700 // transcription factor activity, sequence-specific DNA binding // not recorded ///NM_008900 // GO:0003705 // transcription factor activity, RNA polymerase II distal enhancer sequence-specific binding // not recorded ///NM_008900 // GO:0005515 // protein binding // inferred from physical interaction //…		17212313	ENSMUST00000054883 // Pfam // IPR000327 // POU-specific domain///ENSMUST00000054883 // Pfam // IPR001356 // Homeobox domain///OTTMUST00000054069 // Pfam // IPR000327 // POU-specific domain///OTTMUST00000054069 // Pfam // IPR001356 // Homeobox domain	NM_008900	42697146	42700210	+	P31361	21	17212313	Mm.489878///Mm.440553
17212316	0.938234	0.32964	up	1.10589	1.10589	0.145206	69.1887	77.7278	96.6957	98.3625	88.2452	81.0276	-0.289428	-0.121533	0.193487	0.218144	0.0615525	-0.061552	main	chr1	1			ENSMUST00000054883	73100///18993		RIKENcDNA2900092D14gene|POUdomain,class3,transcriptionfactor3	2900092D14Rik|Pou3f3	GO:0000122|GO:0001822|GO:0006351|GO:0006355|GO:0006357|GO:0007275|GO:0007399|GO:0007420|GO:0008284|GO:0010628|GO:0021799|GO:0021869|GO:0043066|GO:0045892|GO:0045893|GO:0045944|GO:0072218|GO:0072227|GO:0072233|GO:0072236|GO:0072240|GO:0005634|GO:0003677|GO:0003700|GO:0003705|GO:0005515|GO:0043565|GO:0071837	ENSMUST00000054883 // GO:0000122 // negative regulation of transcription from RNA polymerase II promoter // not recorded ///ENSMUST00000054883 // GO:0001822 // kidney development // inferred from mutant phenotype ///ENSMUST00000054883 // GO:0006351 // transcription, DNA-templated // inferred from electronic annotation ///ENSMUST00000054883 // GO:0006355 // regulation of transcription, DNA-templat…	ENSMUST00000054883 // GO:0005634 // nucleus // inferred from direct assay ///ENSMUST00000054883 // GO:0005634 // nucleus // not recorded ///ENSMUST00000054883 // GO:0005634 // nucleus // inferred from sequence or structural similarity ///ENSMUST00000054883 // GO:0005634 // nucleus // inferred from electronic annotation ///ENSMUST00000054883 // GO:0005634 // nucleus // ---///OTTMUST00000054069 // …	ENSMUST00000054883 // GO:0003677 // DNA binding // inferred from direct assay ///ENSMUST00000054883 // GO:0003700 // transcription factor activity, sequence-specific DNA binding // not recorded ///ENSMUST00000054883 // GO:0003705 // transcription factor activity, RNA polymerase II distal enhancer sequence-specific binding // not recorded ///ENSMUST00000054883 // GO:0005515 // protein binding // i…		17212316	ENSMUST00000054883 // Pfam // IPR000327 // POU-specific domain///ENSMUST00000054883 // Pfam // IPR001356 // Homeobox domain///OTTMUST00000054069 // Pfam // IPR000327 // POU-specific domain///OTTMUST00000054069 // Pfam // IPR001356 // Homeobox domain	NR_027891	42700336	42703176	+	P31361	19	17212316	Mm.467885///Mm.489878
17212318	0.925374	0.139475	down	1.07701	-1.07701	-0.107038	43.4823	48.8532	46.4591	41.8072	40.9196	46.1774	-0.0433788	0.124645	0.0521512	-0.100059	-0.131016	0.0433793	main	chr1	1		GENSCAN00000000676|GENSCAN00000013890	ENSMUST00000057208|ENSMUST00000185376|ENSMUST00000185523|ENSMUST00000187414|ENSMUST00000188174|ENSMUST00000201108|ENSMUST00000202358	69527	BC022587|BC083159|BC116437|DQ700381	mitochondrialribosomalproteinS9	Mrps9	GO:0006412|GO:0000462|GO:0005730|GO:0005739|GO:0005840|GO:0030529|GO:0005763|GO:0016020|GO:0016021|GO:0003735|GO:0044822|GO:0005515	NM_023514 // GO:0006412 // translation // inferred from electronic annotation ///NM_023514 // GO:0000462 // maturation of SSU-rRNA from tricistronic rRNA transcript (SSU-rRNA, 5.8S rRNA, LSU-rRNA) // ---///NM_023514 // GO:0006412 // translation // ---///XM_006496256 // GO:0006412 // translation // inferred from electronic annotation ///XM_006496256 // GO:0000462 // maturation of SSU-rRNA from tri…	NM_023514 // GO:0005730 // nucleolus // not recorded ///NM_023514 // GO:0005739 // mitochondrion // inferred from direct assay ///NM_023514 // GO:0005739 // mitochondrion // not recorded ///NM_023514 // GO:0005840 // ribosome // inferred from electronic annotation ///NM_023514 // GO:0030529 // ribonucleoprotein complex // inferred from electronic annotation ///NM_023514 // GO:0005730 // nucleolus…	NM_023514 // GO:0003735 // structural constituent of ribosome // inferred from electronic annotation ///NM_023514 // GO:0044822 // poly(A) RNA binding // not recorded ///NM_023514 // GO:0003735 // structural constituent of ribosome // ---///NM_023514 // GO:0044822 // poly(A) RNA binding // ---///NM_023514 // GO:0044822 // poly(A) RNA binding // inferred from electronic annotation ///XM_006496256 …		17212318	ENSMUST00000057208 // Pfam // IPR000754 // Ribosomal protein S9///OTTMUST00000120696 // Pfam // IPR000754 // Ribosomal protein S9	NM_023514///XM_006496256///XM_006496257	42851233	42905683	+	Q9D7N3///Q9ER89///Q5XJX8///Q3UMV5///Q78IX0///Q3UU50///A0A0J9YU02	24	17212318	Mm.252982
17212334	0.999288	0.980271	down	1.00065	-1.00065	-0.000937001	25.284	26.1392	27.2252	25.4651	26.1845	26.9323	-0.0492358	-0.00124884	0.0574818	-0.0389414	0.00124931	0.0418782	main	chr1	1		GENSCAN00000000704	ENSMUST00000114761|ENSMUST00000179655|ENSMUST00000179766|ENSMUST00000187998|ENSMUST00000188621	93690	BC118506|BC118510	Gprotein-coupledreceptor45	Gpr45	GO:0007165|GO:0007186|GO:0005886|GO:0016020|GO:0016021|GO:0004871|GO:0004930	NM_053107 // GO:0007165 // signal transduction // inferred from electronic annotation ///NM_053107 // GO:0007186 // G-protein coupled receptor signaling pathway // inferred from electronic annotation ///NM_053107 // GO:0007186 // G-protein coupled receptor signaling pathway // ---///XM_006496346 // GO:0007165 // signal transduction // inferred from electronic annotation ///XM_006496346 // GO:0007…	NM_053107 // GO:0005886 // plasma membrane // inferred from electronic annotation ///NM_053107 // GO:0016020 // membrane // inferred from electronic annotation ///NM_053107 // GO:0016021 // integral component of membrane // inferred from sequence or structural similarity ///NM_053107 // GO:0016021 // integral component of membrane // inferred from electronic annotation ///XM_006496346 // GO:00058…	NM_053107 // GO:0004871 // signal transducer activity // inferred from electronic annotation ///NM_053107 // GO:0004930 // G-protein coupled receptor activity // inferred from sequence or structural similarity ///NM_053107 // GO:0004930 // G-protein coupled receptor activity // ---///NM_053107 // GO:0004930 // G-protein coupled receptor activity // inferred from electronic annotation ///XM_006496…	NM_053107 // GenMAPP // GPCRDB_Class_A_Rhodopsin-like///XM_006496346 // GenMAPP // GPCRDB_Class_A_Rhodopsin-like///XM_006496347 // GenMAPP // GPCRDB_Class_A_Rhodopsin-like///XM_006496348 // GenMAPP // GPCRDB_Class_A_Rhodopsin-like///XM_006496349 // GenMAPP // GPCRDB_Class_A_Rhodopsin-like///ENSMUST00000114761 // GenMAPP // GPCRDB_Class_A_Rhodopsin-like///ENSMUST00000179655 // GenMAPP // GPCRDB_Cl…	17212334	ENSMUST00000114761 // Pfam // IPR000276 // G protein-coupled receptor, rhodopsin-like///ENSMUST00000179766 // Pfam // IPR000276 // G protein-coupled receptor, rhodopsin-like///OTTMUST00000119941 // Pfam // IPR000276 // G protein-coupled receptor, rhodopsin-like///OTTMUST00000119941 // Pfam // IPR019424 // Serpentine type 7TM GPCR chemoreceptor Srsx///OTTMUST00000119941 // Pfam // IPR019430 // 7TM…	NM_053107///XM_006496346///XM_006496347///XM_006496348///XM_006496349	42952872	43035449	+	Q148B5///Q3TPR8///Q8BS61///Q8CA29///Q8C6N9///Q9EQQ4	21	17212334	Mm.444976
17212346	0.941246	0.397202	up	1.07038	1.07038	0.0981163	47.5953	47.8008	49.3551	59.8729	44.1938	52.0411	-0.0292959	-0.0230823	0.0230823	0.301787	-0.136271	0.0995359	main	chr1	1		GENSCAN00000000668	ENSMUST00000010434	98404	BC006931		AI597479	GO:0048598|GO:0008150|GO:0072669|GO:0003674	NM_133818 // GO:0048598 // embryonic morphogenesis // inferred from electronic annotation ///NM_133818 // GO:0008150 // biological_process // no biological data available ///ENSMUST00000010434 // GO:0048598 // embryonic morphogenesis // inferred from electronic annotation ///ENSMUST00000010434 // GO:0008150 // biological_process // no biological data available ///BC006931 // GO:0048598 // embryon…	NM_133818 // GO:0072669 // tRNA-splicing ligase complex // not recorded ///NM_133818 // GO:0072669 // tRNA-splicing ligase complex // inferred from electronic annotation ///NM_133818 // GO:0072669 // tRNA-splicing ligase complex // ---///NM_133818 // GO:0072669 // tRNA-splicing ligase complex // inferred from sequence or structural similarity ///ENSMUST00000010434 // GO:0072669 // tRNA-splicing l…	NM_133818 // GO:0003674 // molecular_function // no biological data available ///ENSMUST00000010434 // GO:0003674 // molecular_function // no biological data available ///BC006931 // GO:0003674 // molecular_function // no biological data available ///OTTMUST00000052200 // GO:0003674 // molecular_function // no biological data available		17212346	ENSMUST00000010434 // Pfam // IPR024887 // Ashwin	NM_133818	43098710	43115947	+	Q922M7	19	17212346	Mm.28817
17212353	0.986252	0.779354	up	1.01142	1.01142	0.016379	614.756	579.943	634.307	658.465	582.376	610.16	0.00541306	-0.0786886	0.0505819	0.104506	-0.07265	-0.00541306	main	chr1	3		GENSCAN00000000690|GENSCAN00000016666|GENSCAN00000012356|GENSCAN00000012586|GENSCAN00000028656|GENSCAN00000006215|GENSCAN00000007934|GENSCAN00000014544|GENSCAN00000016819|GENSCAN00000020861|GENSCAN00000022105|GENSCAN00000028668|GENSCAN00000029170|GENSCAN00000050680|GENSCAN00000053320|GENSCAN00000054210	ENSMUST00000118829|ENSMUST00000178557|ENSMUST00000098994|ENSMUST00000059802|ENSMUST00000075962|ENSMUST00000105038|ENSMUST00000118248|ENSMUST00000150576|ENSMUST00000179718|ENSMUST00000086508|ENSMUST00000121282|ENSMUST00000121784|ENSMUST00000133732|ENSMUST00000178932|ENSMUST00000197550	666642///19944///105246753	BC094039|BC096575|BC002062|BC082292|L08651|BC081467|BC086897|BC086898|BC087950|BC092262	predictedpseudogene8210|ribosomalproteinL29|predictedgene,41995	Gm8210|Rpl29|Gm41995	GO:0006412|GO:0008283|GO:0031589|GO:0035264|GO:0005622|GO:0005840|GO:0030529|GO:0019898|GO:0022626|GO:0042788|GO:0003735|GO:0008201	XM_985134 // GO:0006412 // translation // inferred from electronic annotation ///BC094039 // GO:0006412 // translation // inferred from mutant phenotype ///BC094039 // GO:0008283 // cell proliferation // inferred from mutant phenotype ///BC094039 // GO:0031589 // cell-substrate adhesion // inferred from direct assay ///BC094039 // GO:0035264 // multicellular organism growth // inferred from mutan…	XM_985134 // GO:0005622 // intracellular // inferred from electronic annotation ///XM_985134 // GO:0005840 // ribosome // inferred from electronic annotation ///XM_985134 // GO:0030529 // ribonucleoprotein complex // inferred from electronic annotation ///BC094039 // GO:0019898 // extrinsic component of membrane // inferred from direct assay ///BC094039 // GO:0022626 // cytosolic ribosome // infe…	XM_985134 // GO:0003735 // structural constituent of ribosome // inferred from electronic annotation ///BC094039 // GO:0008201 // heparin binding // inferred from direct assay ///BC094039 // GO:0003735 // structural constituent of ribosome // inferred from electronic annotation ///BC096575 // GO:0008201 // heparin binding // inferred from direct assay ///BC096575 // GO:0003735 // structural const…	XM_985134 // GenMAPP // Ribosomal_Proteins///BC094039 // GenMAPP // Ribosomal_Proteins///BC096575 // GenMAPP // Ribosomal_Proteins	17212353		XM_985134///XR_878673///XR_886570///XR_875715///XM_006530024///XM_011248126///NM_009082///XM_006511659///XM_006511660///XM_006538418///XM_006539333///XM_006543854///XM_620107///XR_866762///XR_884888///XM_011251162	43189127	43189773	+	P47915///Q5M8M8	25	17212353	Mm.288696///Mm.359377///Mm.431965
17212355	0.917443	0.0556485	down	1.0456	-1.0456	-0.0643331	29.8046	28.3356	29.0475	28.2734	27.34	27.762	0.0745029	0.00158596	0.0373807	-0.00158644	-0.0500212	-0.0279222	main	chr1	1		GENSCAN00000000680	ENSMUST00000086421|ENSMUST00000114744|ENSMUST00000124817|ENSMUST00000136648|ENSMUST00000187435|ENSMUST00000202540	17974	AF043260|BC011071|BC034255	non-catalyticregionoftyrosinekinaseadaptorprotein2	Nck2	GO:0001771|GO:0006417|GO:0007015|GO:0016477|GO:0030032|GO:0030838|GO:0033137|GO:0036493|GO:0042102|GO:0045944|GO:0048013|GO:0060996|GO:1902237|GO:1903898|GO:1903912|GO:1990441|GO:0005737|GO:0005783|GO:0012506|GO:0045202|GO:0097481|GO:0032403|GO:0097110	NM_010879 // GO:0001771 // immunological synapse formation // not recorded ///NM_010879 // GO:0006417 // regulation of translation // inferred from electronic annotation ///NM_010879 // GO:0007015 // actin filament organization // inferred from mutant phenotype ///NM_010879 // GO:0016477 // cell migration // inferred from mutant phenotype ///NM_010879 // GO:0030032 // lamellipodium assembly // in…	NM_010879 // GO:0005737 // cytoplasm // inferred from electronic annotation ///NM_010879 // GO:0005783 // endoplasmic reticulum // not recorded ///NM_010879 // GO:0012506 // vesicle membrane // inferred from direct assay ///NM_010879 // GO:0045202 // synapse // not recorded ///NM_010879 // GO:0097481 // neuronal postsynaptic density // not recorded ///NM_010879 // GO:0005783 // endoplasmic reticu…	NM_010879 // GO:0032403 // protein complex binding // inferred from physical interaction ///NM_010879 // GO:0097110 // scaffold protein binding // inferred from physical interaction ///XM_006495772 // GO:0032403 // protein complex binding // inferred from physical interaction ///XM_006495772 // GO:0097110 // scaffold protein binding // inferred from physical interaction ///ENSMUST00000086421 // G…		17212355	ENSMUST00000086421 // Pfam // IPR000980 // SH2 domain///ENSMUST00000086421 // Pfam // IPR001452 // SH3 domain///ENSMUST00000086421 // Pfam // IPR001452 // SH3 domain///ENSMUST00000086421 // Pfam // IPR001452 // SH3 domain///ENSMUST00000114744 // Pfam // IPR001452 // SH3 domain///ENSMUST00000202540 // Pfam // IPR001452 // SH3 domain///OTTMUST00000049828 // Pfam // IPR000980 // SH2 domain///OTTMUST…	NM_010879///XM_006495772	43445751	43570518	+	O55033///Q8BQ28///A0A0A0MQF0///A0A087WQT7///A0A0J9YUK4	32	17212355	Mm.389903
17212364	0.922932	0.11094	down	1.06945	-1.06945	-0.0968752	23.7489	20.8437	22.2033	21.255	20.1908	20.9379	0.170902	-0.0173464	0.073812	0.0108423	-0.0632582	-0.0108423	main	chr1	1		GENSCAN00000000703	ENSMUST00000027217	78896	BC002254	RIKENcDNA1500015O10gene	1500015O10Rik	GO:0008054|GO:0070314|GO:0090398|GO:0005576|GO:0005615|GO:0031410|GO:0030133|GO:0003674	NM_024283 // GO:0008054 // negative regulation of cyclin-dependent protein serine/threonine kinase by cyclin degradation // inferred from direct assay ///NM_024283 // GO:0070314 // G1 to G0 transition // inferred from direct assay ///NM_024283 // GO:0090398 // cellular senescence // inferred from direct assay ///ENSMUST00000027217 // GO:0008054 // negative regulation of cyclin-dependent protein s…	NM_024283 // GO:0005576 // extracellular region // inferred from electronic annotation ///NM_024283 // GO:0005615 // extracellular space // inferred from direct assay ///NM_024283 // GO:0031410 // cytoplasmic vesicle // inferred from electronic annotation ///NM_024283 // GO:0030133 // transport vesicle // inferred from electronic annotation ///ENSMUST00000027217 // GO:0005576 // extracellular reg…	NM_024283 // GO:0003674 // molecular_function // no biological data available ///ENSMUST00000027217 // GO:0003674 // molecular_function // no biological data available ///BC002254 // GO:0003674 // molecular_function // no biological data available ///OTTMUST00000049335 // GO:0003674 // molecular_function // no biological data available		17212364	ENSMUST00000027217 // Pfam // IPR028173 // Augurin	NM_024283	43730602	43742578	+	Q99LS0	20	17212364	Mm.50109
17212373	0.998256	0.944185	down	1.00622	-1.00622	-0.00895036	99.5647	87.6455	115.8	110.865	99.8007	89.6463	-0.00170851	-0.185662	0.216216	0.153385	0.00170851	-0.153099	main	chr1	1		GENSCAN00000002088	ENSMUST00000087933|ENSMUST00000185579|ENSMUST00000186028|ENSMUST00000186441|ENSMUST00000187115|ENSMUST00000188302|ENSMUST00000188313|ENSMUST00000189388|ENSMUST00000190207|ENSMUST00000190401	22019	BC007173|BC011275|BC058239	tripeptidylpeptidaseII	Tpp2	GO:0006508|GO:0005634|GO:0005654|GO:0005737|GO:0004177|GO:0004252|GO:0008233|GO:0008236|GO:0008240|GO:0016787|GO:0042277|GO:0005515	NM_001310540 // GO:0006508 // proteolysis // not recorded ///NM_001310540 // GO:0006508 // proteolysis // ---///NM_001310540 // GO:0006508 // proteolysis // inferred from electronic annotation ///NM_009418 // GO:0006508 // proteolysis // not recorded ///NM_009418 // GO:0006508 // proteolysis // ---///NM_009418 // GO:0006508 // proteolysis // inferred from electronic annotation ///XR_373249 // GO:…	NM_001310540 // GO:0005634 // nucleus // not recorded ///NM_001310540 // GO:0005654 // nucleoplasm // not recorded ///NM_001310540 // GO:0005737 // cytoplasm // not recorded ///NM_001310540 // GO:0005634 // nucleus // inferred from electronic annotation ///NM_001310540 // GO:0005634 // nucleus // ---///NM_001310540 // GO:0005654 // nucleoplasm // inferred from electronic annotation ///NM_00131054…	NM_001310540 // GO:0004177 // aminopeptidase activity // inferred from electronic annotation ///NM_001310540 // GO:0004252 // serine-type endopeptidase activity // not recorded ///NM_001310540 // GO:0008233 // peptidase activity // inferred from electronic annotation ///NM_001310540 // GO:0008236 // serine-type peptidase activity // inferred from electronic annotation ///NM_001310540 // GO:000824…		17212373	ENSMUST00000087933 // Pfam // IPR000209 // Peptidase S8/S53 domain///ENSMUST00000087933 // Pfam // IPR022229 // Peptidase S8A, tripeptidyl peptidase II///ENSMUST00000188302 // Pfam // IPR000209 // Peptidase S8/S53 domain///ENSMUST00000188313 // Pfam // IPR000209 // Peptidase S8/S53 domain///ENSMUST00000188313 // Pfam // IPR022229 // Peptidase S8A, tripeptidyl peptidase II///ENSMUST00000189388 // …	NM_001310540///NM_009418///XR_373249	43934002	44002999	+	Q64514///Q05DJ9///Q3TW28///Q922K4///Q3TB11///Q3U4M7///A0A087WP19///A0A087WRC0///A0A087WQR6	25	17212373	Mm.401675
17260182	0.793357	0.000269916	down	1.19172	-1.19172	-0.253043	56.0646	54.1983	52.5224	44.8376	46.7233	45.0114	0.178552	0.129711	0.0843954	-0.143828	-0.0843954	-0.138246	main	chr11	1		GENSCAN00000043619	ENSMUST00000053427|ENSMUST00000093362|ENSMUST00000118076|ENSMUST00000120306|ENSMUST00000140922|ENSMUST00000170116	72046	BC066994	upregulatorofcellproliferation	Urgcp	GO:0007049|GO:0008150|GO:0005634|GO:0005737|GO:0005525|GO:0003674	NM_001077661 // GO:0007049 // cell cycle // inferred from electronic annotation ///NM_001077661 // GO:0008150 // biological_process // no biological data available ///NM_178623 // GO:0007049 // cell cycle // inferred from electronic annotation ///NM_178623 // GO:0008150 // biological_process // no biological data available ///XM_006514814 // GO:0007049 // cell cycle // inferred from electronic an…	NM_001077661 // GO:0005634 // nucleus // inferred from electronic annotation ///NM_001077661 // GO:0005737 // cytoplasm // inferred from electronic annotation ///NM_178623 // GO:0005634 // nucleus // inferred from electronic annotation ///NM_178623 // GO:0005737 // cytoplasm // inferred from electronic annotation ///XM_006514814 // GO:0005634 // nucleus // inferred from electronic annotation ///X…	NM_001077661 // GO:0005525 // GTP binding // inferred from electronic annotation ///NM_001077661 // GO:0003674 // molecular_function // no biological data available ///NM_178623 // GO:0005525 // GTP binding // inferred from electronic annotation ///NM_178623 // GO:0003674 // molecular_function // no biological data available ///XM_006514814 // GO:0005525 // GTP binding // inferred from electronic…		17260182		NM_001077661///NM_178623///XM_006514814///XM_006514815///XM_011243753///XM_011243754///XM_011243755///XM_011243756///XM_011243757///XM_011243758	5713417	5762376	-	Q5NCI0///Q6ZPP3///Q6NXN0///B0QZL8	28	17260182	Mm.271657
17212423	0.925374	0.137467	down	1.08316	-1.08316	-0.115252	41.177	36.016	43.0647	37.343	36.7525	36.6178	0.152498	-0.0407014	0.217165	0.0114975	-0.011498	-0.0167933	main	chr1	1		GENSCAN00000002080	ENSMUST00000027214|ENSMUST00000131177|ENSMUST00000137380|ENSMUST00000139510|ENSMUST00000145406|ENSMUST00000155862|ENSMUST00000188376	22592	BC060659|BC141070|D16306|U40796	excisionrepaircross-complementingrodentrepairdeficiency,complementationgroup5	Ercc5	GO:0006281|GO:0006283|GO:0006289|GO:0006295|GO:0006974|GO:0008340|GO:0009411|GO:0009650|GO:0010225|GO:0035264|GO:0043066|GO:0005634|GO:0005654|GO:0005662|GO:0005675|GO:0016591|GO:0045111|GO:0000405|GO:0003677|GO:0003690|GO:0003697|GO:0003824|GO:0004518|GO:0004519|GO:0004520|GO:0016787|GO:0016788|GO:0042578|GO:0042803|GO:0043765|GO:0044824|GO:0046872|GO:0047485	NM_011729 // GO:0006281 // DNA repair // inferred from mutant phenotype ///NM_011729 // GO:0006283 // transcription-coupled nucleotide-excision repair // not recorded ///NM_011729 // GO:0006289 // nucleotide-excision repair // inferred from mutant phenotype ///NM_011729 // GO:0006295 // nucleotide-excision repair, DNA incision, 3'-to lesion // not recorded ///NM_011729 // GO:0006974 // cellular r…	NM_011729 // GO:0005634 // nucleus // not recorded ///NM_011729 // GO:0005654 // nucleoplasm // not recorded ///NM_011729 // GO:0005662 // DNA replication factor A complex // not recorded ///NM_011729 // GO:0005675 // holo TFIIH complex // not recorded ///NM_011729 // GO:0016591 // DNA-directed RNA polymerase II, holoenzyme // not recorded ///NM_011729 // GO:0045111 // intermediate filament cytos…	NM_011729 // GO:0000405 // bubble DNA binding // not recorded ///NM_011729 // GO:0003677 // DNA binding // inferred from electronic annotation ///NM_011729 // GO:0003690 // double-stranded DNA binding // not recorded ///NM_011729 // GO:0003697 // single-stranded DNA binding // not recorded ///NM_011729 // GO:0003824 // catalytic activity // inferred from electronic annotation ///NM_011729 // GO:0…		17212423	ENSMUST00000027214 // Pfam // IPR006085 // XPG N-terminal///ENSMUST00000027214 // Pfam // IPR006086 // XPG-I domain///OTTMUST00000050813 // Pfam // IPR006085 // XPG N-terminal///OTTMUST00000050813 // Pfam // IPR006086 // XPG-I domain	NM_011729///XM_006495890	44147744	44181260	+	P35689///Q6P9Q0///Q3UV64///Q3TUT3///Q3TUN4///B2RUC3///Q8CAG2///Q3TPQ3///E9QM61	26	17212423	Mm.2213
17212442	0.971237	0.654133	up	1.00595	1.00595	0.00855907	21.1247	20.9279	21.0664	21.3257	20.9794	21.1904	0.0019927	-0.0115056	-0.0019927	0.0156593	-0.00796413	0.0064764	main	chr1	1		GENSCAN00000002093|GENSCAN00000002098	ENSMUST00000074525|ENSMUST00000159555|ENSMUST00000160854|ENSMUST00000161066|ENSMUST00000161793|ENSMUST00000162600	70676	BC032154	GULP,engulfmentadaptorPTBdomaincontaining1	Gulp1	GO:0006810|GO:0006869|GO:0006909|GO:0006911|GO:0006915|GO:0005737|GO:0003674	NM_028450 // GO:0006810 // transport // inferred from electronic annotation ///NM_028450 // GO:0006869 // lipid transport // inferred from electronic annotation ///NM_028450 // GO:0006909 // phagocytosis // inferred from electronic annotation ///NM_028450 // GO:0006911 // phagocytosis, engulfment // not recorded ///NM_028450 // GO:0006915 // apoptotic process // inferred from electronic annotatio…	NM_028450 // GO:0005737 // cytoplasm // inferred from electronic annotation ///XM_006496276 // GO:0005737 // cytoplasm // inferred from electronic annotation ///XM_006496277 // GO:0005737 // cytoplasm // inferred from electronic annotation ///XM_006496278 // GO:0005737 // cytoplasm // inferred from electronic annotation ///XM_011238599 // GO:0005737 // cytoplasm // inferred from electronic annota…	NM_028450 // GO:0003674 // molecular_function // no biological data available ///XM_006496276 // GO:0003674 // molecular_function // no biological data available ///XM_006496277 // GO:0003674 // molecular_function // no biological data available ///XM_006496278 // GO:0003674 // molecular_function // no biological data available ///XM_011238599 // GO:0003674 // molecular_function // no biological …		17212442	ENSMUST00000074525 // Pfam // IPR006020 // PTB/PI domain///ENSMUST00000160854 // Pfam // IPR006020 // PTB/PI domain///ENSMUST00000162600 // Pfam // IPR006020 // PTB/PI domain///OTTMUST00000075110 // Pfam // IPR006020 // PTB/PI domain///OTTMUST00000075110 // Pfam // IPR013625 // Tensin phosphotyrosine-binding domain///OTTMUST00000075111 // Pfam // IPR006020 // PTB/PI domain///OTTMUST00000075111 //…	NM_028450///XM_006496276///XM_006496277///XM_006496278///XM_011238599	44551511	44796836	+	Q8K2A1///Q0PNF0///E0CXC5///E0CX89///E0CXG2	30	17212442	Mm.133132
17212461	0.954263	0.498214	up	1.01513	1.01513	0.0216695	22.3902	22.8685	22.733	23.5602	22.1232	23.3611	-0.0262113	0.00428772	-0.00428724	0.0472779	-0.0435133	0.0350328	main	chr1	1		GENSCAN00000052087	ENSMUST00000087883|ENSMUST00000123204|ENSMUST00000129611|ENSMUST00000185687|ENSMUST00000186021|ENSMUST00000189818|ENSMUST00000190943	12825	BC043089|BC052398|BC058724	collagen,typeIII,alpha1	Col3a1	GO:0001568|GO:0007160|GO:0007179|GO:0007229|GO:0007507|GO:0009314|GO:0018149|GO:0021987|GO:0030199|GO:0034097|GO:0035025|GO:0042060|GO:0043206|GO:0043588|GO:0048565|GO:0050777|GO:0060414|GO:0071230|GO:2001223|GO:0001501|GO:0007568|GO:0009612|GO:0005576|GO:0005578|GO:0005581|GO:0005586|GO:0005615|GO:0031012|GO:0005178|GO:0005201|GO:0046332|GO:0046872|GO:0048407	NM_009930 // GO:0001568 // blood vessel development // inferred from mutant phenotype ///NM_009930 // GO:0007160 // cell-matrix adhesion // not recorded ///NM_009930 // GO:0007179 // transforming growth factor beta receptor signaling pathway // not recorded ///NM_009930 // GO:0007229 // integrin-mediated signaling pathway // not recorded ///NM_009930 // GO:0007507 // heart development // not reco…	NM_009930 // GO:0005576 // extracellular region // inferred from electronic annotation ///NM_009930 // GO:0005578 // proteinaceous extracellular matrix // inferred from direct assay ///NM_009930 // GO:0005581 // collagen trimer // inferred from direct assay ///NM_009930 // GO:0005586 // collagen type III trimer // inferred from direct assay ///NM_009930 // GO:0005586 // collagen type III trimer /…	NM_009930 // GO:0005178 // integrin binding // not recorded ///NM_009930 // GO:0005201 // extracellular matrix structural constituent // not recorded ///NM_009930 // GO:0046332 // SMAD binding // inferred from physical interaction ///NM_009930 // GO:0046872 // metal ion binding // inferred from electronic annotation ///NM_009930 // GO:0048407 // platelet-derived growth factor binding // not recor…	NM_009930 // GenMAPP // Inflammatory_Response_Pathway///ENSMUST00000087883 // GenMAPP // Inflammatory_Response_Pathway///ENSMUST00000123204 // GenMAPP // Inflammatory_Response_Pathway///ENSMUST00000129611 // GenMAPP // Inflammatory_Response_Pathway///ENSMUST00000185687 // GenMAPP // Inflammatory_Response_Pathway///ENSMUST00000186021 // GenMAPP // Inflammatory_Response_Pathway///ENSMUST00000189818…	17212461	ENSMUST00000087883 // Pfam // IPR000885 // Fibrillar collagen, C-terminal///ENSMUST00000087883 // Pfam // IPR001007 // VWFC domain///ENSMUST00000087883 // Pfam // IPR008160 // Collagen triple helix repeat///ENSMUST00000087883 // Pfam // IPR008160 // Collagen triple helix repeat///ENSMUST00000087883 // Pfam // IPR008160 // Collagen triple helix repeat///ENSMUST00000087883 // Pfam // IPR008160 // C…	NM_009930	45311538	45349706	+	P08121///Q3TVI5///Q8BLW4///Q5DTG2///Q9CSB7///Q8BKY2///Q3TW25///Q8BJU6///Q8BMR6///Q7TT32///Q3UH72///Q8K173///A0A087WPS3///A0A087WPJ5	23	17212461	Mm.249555
17212514	0.969509	0.635055	up	1.03813	1.03813	0.0539825	26.4846	26.6099	24.3026	26.4384	23.2916	31.1177	0.00126028	0.00806856	-0.122785	-0.00126028	-0.184086	0.233838	main	chr1	3			ENSMUST00000083321			predictedgene,23974[Source:MGISymbol;Acc:MGI:5453751]	Gm23974						17212514			45746895	45747025	+		9	17212514
17212516	0.999288	0.985092	down	1.00034	-1.00034	-0.000490755	19.8668	20.3218	20.7387	19.929	20.5572	20.4164	-0.0360198	-0.00334835	0.0259461	-0.0315094	0.0132666	0.00334835	main	chr1	1			ENSMUST00000157139			predictedgene,23984[Source:MGISymbol;Acc:MGI:5453761]	Gm23984						17212516			45772962	45773164	+		11	17212516
17212518	0.928082	0.219858	up	1.08821	1.08821	0.121956	51.8918	44.8029	48.7966	54.4654	57.1313	46.9826	0.0443625	-0.16755	-0.0443625	0.114196	0.183139	-0.0990157	main	chr1	1		GENSCAN00000052085	ENSMUST00000027139|ENSMUST00000135662|ENSMUST00000142145|ENSMUST00000143737|ENSMUST00000146602|ENSMUST00000147308|ENSMUST00000154436|ENSMUST00000186651	73674	BC055483|BC069950|BC117880|BC117881	WDrepeatdomain75	Wdr75	GO:0006357|GO:0016573|GO:1903146|GO:1903955|GO:0000124|GO:0005654|GO:0016020|GO:0016021|GO:0003712|GO:0044822	NM_028599 // GO:0006357 // regulation of transcription from RNA polymerase II promoter // not recorded ///NM_028599 // GO:0016573 // histone acetylation // not recorded ///NM_028599 // GO:1903146 // regulation of mitophagy // not recorded ///NM_028599 // GO:1903955 // positive regulation of protein targeting to mitochondrion // not recorded ///NM_028599 // GO:0006357 // regulation of transcriptio…	NM_028599 // GO:0000124 // SAGA complex // not recorded ///NM_028599 // GO:0005654 // nucleoplasm // not recorded ///NM_028599 // GO:0000124 // SAGA complex // ---///NM_028599 // GO:0005654 // nucleoplasm // inferred from electronic annotation ///NM_028599 // GO:0005654 // nucleoplasm // ---///XM_006496307 // GO:0000124 // SAGA complex // not recorded ///XM_006496307 // GO:0005654 // nucleoplasm …	NM_028599 // GO:0003712 // transcription cofactor activity // not recorded ///NM_028599 // GO:0044822 // poly(A) RNA binding // not recorded ///NM_028599 // GO:0003712 // transcription cofactor activity // ---///NM_028599 // GO:0044822 // poly(A) RNA binding // inferred from electronic annotation ///NM_028599 // GO:0044822 // poly(A) RNA binding // ---///XM_006496307 // GO:0003712 // transcriptio…		17212518	ENSMUST00000027139 // Pfam // IPR001680 // WD40 repeat///ENSMUST00000027139 // Pfam // IPR001680 // WD40 repeat///ENSMUST00000027139 // Pfam // IPR001680 // WD40 repeat///ENSMUST00000147308 // Pfam // IPR001680 // WD40 repeat///OTTMUST00000053315 // Pfam // IPR001680 // WD40 repeat///OTTMUST00000053315 // Pfam // IPR001680 // WD40 repeat///OTTMUST00000053315 // Pfam // IPR001680 // WD40 repeat///…	NM_028599///XM_006496307///XR_373265	45795166	45823619	+	Q3U821///Q08EC1///Q3MIA1///Q3TQZ0///Q9CRF5///Q6IS38///Q7TMM0///Q3TI30///Q3THS2///D3Z504///A0A087WQ22	19	17212518	Mm.270376
17212546	0.925374	0.141929	down	1.03702	-1.03702	-0.0524447	20.3084	21.4223	20.0795	19.7199	20.1857	19.6782	0.0125461	0.0895858	-0.00380468	-0.0298796	0.00380468	-0.0329318	main	chr1	3		GENSCAN00000024328	ENSMUST00000085632	227054		ribosomalprotein23A,pseudogene1	Rpl23a-ps1						17212546			45981548	45982015	+		8	17212546
17212548	0.925374	0.161244	up	1.03181	1.03181	0.0451829	31.22	33.0186	31.8176	32.6119	33.6151	32.8664	-0.0685387	0.0122733	-0.0411825	-0.0056076	0.0381007	0.0056076	main	chr1	1		GENSCAN00000024336	ENSMUST00000069293|ENSMUST00000187548|ENSMUST00000188209	227058		dynein,axonemal,heavychain7B	Dnah7b	GO:0003341|GO:0007018|GO:0008150|GO:0008152|GO:0036156|GO:0005858|GO:0030286|GO:0005929|GO:0016020|GO:0016021|GO:0003674|GO:0003777|GO:0016887|GO:0000166|GO:0005509|GO:0005524	NM_001160386 // GO:0003341 // cilium movement // inferred from electronic annotation ///NM_001160386 // GO:0007018 // microtubule-based movement // inferred from electronic annotation ///NM_001160386 // GO:0008150 // biological_process // no biological data available ///NM_001160386 // GO:0008152 // metabolic process // inferred from electronic annotation ///XM_006495912 // GO:0003341 // cilium m…	NM_001160386 // GO:0036156 // inner dynein arm // not recorded ///NM_001160386 // GO:0005858 // axonemal dynein complex // inferred from electronic annotation ///NM_001160386 // GO:0030286 // dynein complex // inferred from electronic annotation ///NM_001160386 // GO:0036156 // inner dynein arm // ---///NM_001160386 // GO:0005929 // cilium // ---///NM_001160386 // GO:0016020 // membrane // inferr…	NM_001160386 // GO:0003674 // molecular_function // no biological data available ///NM_001160386 // GO:0003777 // microtubule motor activity // inferred from electronic annotation ///NM_001160386 // GO:0016887 // ATPase activity // inferred from electronic annotation ///NM_001160386 // GO:0000166 // nucleotide binding // inferred from electronic annotation ///NM_001160386 // GO:0005509 // calcium…		17212548	ENSMUST00000069293 // Pfam // IPR004273 // Dynein heavy chain domain///ENSMUST00000069293 // Pfam // IPR013602 // Dynein heavy chain, domain-2///ENSMUST00000069293 // Pfam // IPR024317 // Dynein heavy chain, P-loop containing D4 domain///ENSMUST00000069293 // Pfam // IPR024743 // Dynein heavy chain, coiled coil stalk///OTTMUST00000121260 // Pfam // IPR004273 // Dynein heavy chain domain///OTTMUST…	NM_001160386///XM_006495912///XM_006495913///XM_006495914///XM_006495915///XM_006495916///XM_006495918///XM_006495919///XM_006495920///XM_006495921///XM_006495922///XM_006495923///XM_006495925///XM_006495926///XM_006495927///XM_006495928///XM_006495929///XM_006495930///XM_006495931///XM_011238487///XM_011238488///XM_011238489///XM_011238490///XM_011238491///XM_011238492///XM_011238493///XM_011238…	46066738	46373550	+	Q3V0G9///O08823///Q3UPN8///L7N1Y0	11	17212548	Mm.296880
17212696	0.979734	0.71971	up	1.02038	1.02038	0.0291109	70.267	79.5085	84.647	84.1987	78.8504	75.6758	-0.172265	0.00599527	0.0963449	0.0886855	-0.00599575	-0.0652819	main	chr1	1		GENSCAN00000017782|GENSCAN00000017785	ENSMUST00000081851|ENSMUST00000114565|ENSMUST00000139157|ENSMUST00000186103	56363	AB017270|BC034850	transmembraneproteinwithEGF-likeandtwofollistatin-likedomains2	Tmeff2	GO:0016020|GO:0016021		NM_019790 // GO:0016020 // membrane // inferred from electronic annotation ///NM_019790 // GO:0016021 // integral component of membrane // inferred from electronic annotation ///XM_011238562 // GO:0016020 // membrane // inferred from electronic annotation ///XM_011238562 // GO:0016021 // integral component of membrane // inferred from electronic annotation ///ENSMUST00000081851 // GO:0016020 // m…			17212696	ENSMUST00000081851 // Pfam // IPR002350 // Kazal domain///ENSMUST00000081851 // Pfam // IPR002350 // Kazal domain///ENSMUST00000081851 // Pfam // IPR013032 // EGF-like, conserved site///ENSMUST00000114565 // Pfam // IPR002350 // Kazal domain///OTTMUST00000053512 // Pfam // IPR002350 // Kazal domain///OTTMUST00000053512 // Pfam // IPR002350 // Kazal domain///OTTMUST00000053512 // Pfam // IPR002350…	NM_019790///XM_011238562	50900647	51187270	+	Q9QYM9	37	17212696	Mm.245154
17212719	0.943988	0.411358	up	1.02554	1.02554	0.0363878	24.4376	25.5242	25.4806	27.0807	24.5899	25.7433	-0.0615311	0.0012331	-0.00123358	0.0866327	-0.0525684	0.0135674	main	chr1	1		GENSCAN00000017791	ENSMUST00000051572	20324	BC020008|BC027005	serumdeprivationresponse	Sdpr	GO:0045944|GO:0005737|GO:0005829|GO:0005901|GO:0016020|GO:0045121|GO:0001786|GO:0005080|GO:0008289|GO:0005515	NM_138741 // GO:0045944 // positive regulation of transcription from RNA polymerase II promoter // not recorded ///NM_138741 // GO:0045944 // positive regulation of transcription from RNA polymerase II promoter // ---///ENSMUST00000051572 // GO:0045944 // positive regulation of transcription from RNA polymerase II promoter // not recorded ///ENSMUST00000051572 // GO:0045944 // positive regulation…	NM_138741 // GO:0005737 // cytoplasm // not recorded ///NM_138741 // GO:0005829 // cytosol // not recorded ///NM_138741 // GO:0005901 // caveola // not recorded ///NM_138741 // GO:0016020 // membrane // inferred from electronic annotation ///NM_138741 // GO:0045121 // membrane raft // not recorded ///NM_138741 // GO:0005737 // cytoplasm // ---///NM_138741 // GO:0005737 // cytoplasm // inferred fr…	NM_138741 // GO:0001786 // phosphatidylserine binding // not recorded ///NM_138741 // GO:0005080 // protein kinase C binding // not recorded ///NM_138741 // GO:0008289 // lipid binding // inferred from electronic annotation ///NM_138741 // GO:0001786 // phosphatidylserine binding // inferred from electronic annotation ///NM_138741 // GO:0001786 // phosphatidylserine binding // ---///NM_138741 // …		17212719	ENSMUST00000051572 // Pfam // IPR026752 // Cavin family	NM_138741	51289126	51302960	+	Q63918	24	17212719	Mm.398690
17212724	0.93972	0.379755	up	1.01343	1.01343	0.0192507	20.0624	19.7983	19.7015	20.4123	19.8928	20.0589	0.00624847	-0.0128675	-0.0199432	0.0311899	-0.00599861	0.00599861	main	chr1	1		GENSCAN00000019643|GENSCAN00000019648	ENSMUST00000027277|ENSMUST00000168302|ENSMUST00000187053|ENSMUST00000185516	20849	BC098499|U06923|U09351	signaltransducerandactivatoroftranscription4	Stat4	GO:0006351|GO:0006355|GO:0006468|GO:0007165|GO:0008283|GO:0019221|GO:0045944|GO:0071310|GO:0006366|GO:0005634|GO:0005654|GO:0005737|GO:0000977|GO:0003677|GO:0003700|GO:0004871|GO:0005515|GO:0043565|GO:0001228	NM_001308266 // GO:0006351 // transcription, DNA-templated // inferred from electronic annotation ///NM_001308266 // GO:0006355 // regulation of transcription, DNA-templated // inferred from electronic annotation ///NM_001308266 // GO:0006468 // protein phosphorylation // inferred from direct assay ///NM_001308266 // GO:0007165 // signal transduction // inferred from electronic annotation ///NM_0…	NM_001308266 // GO:0005634 // nucleus // inferred from direct assay ///NM_001308266 // GO:0005634 // nucleus // not recorded ///NM_001308266 // GO:0005654 // nucleoplasm // not recorded ///NM_001308266 // GO:0005737 // cytoplasm // inferred from electronic annotation ///NM_001308266 // GO:0005634 // nucleus // inferred from electronic annotation ///NM_001308266 // GO:0005654 // nucleoplasm // ---…	NM_001308266 // GO:0000977 // RNA polymerase II regulatory region sequence-specific DNA binding // inferred from direct assay ///NM_001308266 // GO:0003677 // DNA binding // inferred from direct assay ///NM_001308266 // GO:0003700 // transcription factor activity, sequence-specific DNA binding // inferred from electronic annotation ///NM_001308266 // GO:0004871 // signal transducer activity // in…		17212724	ENSMUST00000027277 // Pfam // IPR000980 // SH2 domain///ENSMUST00000027277 // Pfam // IPR013799 // STAT transcription factor, protein interaction///ENSMUST00000027277 // Pfam // IPR013800 // STAT transcription factor, all-alpha domain///ENSMUST00000027277 // Pfam // IPR013801 // STAT transcription factor, DNA-binding///ENSMUST00000168302 // Pfam // IPR000980 // SH2 domain///ENSMUST00000168302 // …	NM_001308266///NM_011487///XM_006495814///XM_006495815///XM_006495816	51987148	52107188	+	P42228///Q3V157///Q8C2A4///Q3U098///Q4G0C1	20	17212724	Mm.1550
17212750	0.946556	0.433241	down	1.03274	-1.03274	-0.0464711	33.4908	36.4104	34.9821	33.0465	36.3531	32.2376	-0.0314279	0.0891581	0.0314274	-0.0506959	0.0868855	-0.0864453	main	chr1	1		GENSCAN00000019648	ENSMUST00000070968|ENSMUST00000185743|ENSMUST00000186057|ENSMUST00000186186|ENSMUST00000186574|ENSMUST00000186857|ENSMUST00000188681|ENSMUST00000189075|ENSMUST00000189244|ENSMUST00000189336|ENSMUST00000189347|ENSMUST00000191435|ENSMUST00000185516	20846	BC004808|BC042551|U06924	signaltransducerandactivatoroftranscription1	Stat1	GO:0001937|GO:0006351|GO:0006355|GO:0006919|GO:0007165|GO:0007259|GO:0007584|GO:0008015|GO:0008284|GO:0009612|GO:0009617|GO:0016525|GO:0019221|GO:0031663|GO:0032496|GO:0032869|GO:0033209|GO:0034097|GO:0034240|GO:0034340|GO:0035456|GO:0035458|GO:0042493|GO:0043124|GO:0043330|GO:0043434|GO:0045893|GO:0045944|GO:0046725|GO:0048661|GO:0051591|GO:0060333|GO:0060337|GO:0061326|GO:0071222|GO:0071345|GO:…	NM_001205313 // GO:0001937 // negative regulation of endothelial cell proliferation // not recorded ///NM_001205313 // GO:0006351 // transcription, DNA-templated // inferred from mutant phenotype ///NM_001205313 // GO:0006355 // regulation of transcription, DNA-templated // inferred from electronic annotation ///NM_001205313 // GO:0006919 // activation of cysteine-type endopeptidase activity invo…	NM_001205313 // GO:0000790 // nuclear chromatin // not recorded ///NM_001205313 // GO:0005634 // nucleus // inferred from direct assay ///NM_001205313 // GO:0005634 // nucleus // not recorded ///NM_001205313 // GO:0005654 // nucleoplasm // not recorded ///NM_001205313 // GO:0005730 // nucleolus // not recorded ///NM_001205313 // GO:0005737 // cytoplasm // inferred from direct assay ///NM_00120531…	NM_001205313 // GO:0000978 // RNA polymerase II core promoter proximal region sequence-specific DNA binding // not recorded ///NM_001205313 // GO:0000979 // RNA polymerase II core promoter sequence-specific DNA binding // not recorded ///NM_001205313 // GO:0000983 // transcription factor activity, RNA polymerase II core promoter sequence-specific // not recorded ///NM_001205313 // GO:0003677 // D…	NM_001205313 // GenMAPP // TGF_Beta_Signaling_Pathway///NM_001205314 // GenMAPP // TGF_Beta_Signaling_Pathway///NM_009283 // GenMAPP // TGF_Beta_Signaling_Pathway///XM_006495811 // GenMAPP // TGF_Beta_Signaling_Pathway///ENSMUST00000070968 // GenMAPP // TGF_Beta_Signaling_Pathway///ENSMUST00000185743 // GenMAPP // TGF_Beta_Signaling_Pathway///ENSMUST00000186057 // GenMAPP // TGF_Beta_Signaling_Pa…	17212750	ENSMUST00000070968 // Pfam // IPR000980 // SH2 domain///ENSMUST00000070968 // Pfam // IPR013799 // STAT transcription factor, protein interaction///ENSMUST00000070968 // Pfam // IPR013800 // STAT transcription factor, all-alpha domain///ENSMUST00000070968 // Pfam // IPR013801 // STAT transcription factor, DNA-binding///ENSMUST00000070968 // Pfam // IPR022752 // Signal transducer and activation of…	NM_001205313///NM_001205314///NM_009283///XM_006495811	52119438	52161865	+	P42225///Q8C3V4///Q8CFQ1///Q99K94///Q8C8M3///Q3TW11///Q8C497///Q9D323///A0A087WSP5///A0A087WSQ5///A0A087WRI1	21	17212750	Mm.277406
17212778	0.946445	0.425402	up	1.02083	1.02083	0.0297402	25.2452	25.1272	25.7221	25.3613	27.1749	25.1854	-0.00330734	-0.010067	0.0236912	0.00330734	0.102959	-0.00672865	main	chr1	1		GENSCAN00000019637	ENSMUST00000165859|ENSMUST00000185483|ENSMUST00000185790|ENSMUST00000186903|ENSMUST00000188507|ENSMUST00000190108|ENSMUST00000190452|ENSMUST00000191076	227094	BC016122	transmembraneprotein194B	Tmem194b	GO:0008150|GO:0005634|GO:0016020|GO:0016021|GO:0005575|GO:0005637|GO:0003674	NM_001142647 // GO:0008150 // biological_process // no biological data available ///NR_024590 // GO:0008150 // biological_process // no biological data available ///XM_006495936 // GO:0008150 // biological_process // no biological data available ///XM_006495937 // GO:0008150 // biological_process // no biological data available ///ENSMUST00000165859 // GO:0008150 // biological_process // no biolo…	NM_001142647 // GO:0005634 // nucleus // inferred from electronic annotation ///NM_001142647 // GO:0016020 // membrane // inferred from electronic annotation ///NM_001142647 // GO:0016021 // integral component of membrane // inferred from electronic annotation ///NM_001142647 // GO:0005575 // cellular_component // no biological data available ///NM_001142647 // GO:0005637 // nuclear inner membran…	NM_001142647 // GO:0003674 // molecular_function // no biological data available ///NR_024590 // GO:0003674 // molecular_function // no biological data available ///XM_006495936 // GO:0003674 // molecular_function // no biological data available ///XM_006495937 // GO:0003674 // molecular_function // no biological data available ///ENSMUST00000165859 // GO:0003674 // molecular_function // no biolo…		17212778	ENSMUST00000165859 // Pfam // IPR019358 // NEMP family///ENSMUST00000185483 // Pfam // IPR019358 // NEMP family///ENSMUST00000188507 // Pfam // IPR019358 // NEMP family///OTTMUST00000121623 // Pfam // IPR019358 // NEMP family///OTTMUST00000121624 // Pfam // IPR019358 // NEMP family///OTTMUST00000121625 // Pfam // IPR019358 // NEMP family	NM_001142647///NR_024590///XM_006495936///XM_006495937	52630705	52651919	+	Q8CB65///Q8BSW9///Q8C362///A0A087WQU8///A0A087WQD9	23	17212778	Mm.83541
17506510	0.793357	0.000286373	up	1.28269	1.28269	0.359174	71.9035	67.6141	64.5909	89.8011	84.3369	87.5037	-0.115051	-0.203788	-0.269782	0.205621	0.115051	0.168231	main	chr8	3			ENSMUST00000129311|ENSMUST00000082516	100302565///270106	BC083148	smallnucleolarRNA,C/Dbox68|ribosomalproteinL13	Snord68|Rpl13	GO:0006412|GO:0005622|GO:0005634|GO:0005730|GO:0005737|GO:0005840|GO:0016020|GO:0022625|GO:0030529|GO:0003735|GO:0044822|GO:0003723	ENSMUST00000129311 // GO:0006412 // translation // inferred from electronic annotation ///ENSMUST00000129311 // GO:0006412 // translation // ---///BC083148 // GO:0006412 // translation // inferred from electronic annotation ///BC083148 // GO:0006412 // translation // ---///OTTMUST00000039780 // GO:0006412 // translation // inferred from electronic annotation ///OTTMUST00000039780 // GO:0006412 //…	ENSMUST00000129311 // GO:0005622 // intracellular // inferred from electronic annotation ///ENSMUST00000129311 // GO:0005634 // nucleus // not recorded ///ENSMUST00000129311 // GO:0005730 // nucleolus // not recorded ///ENSMUST00000129311 // GO:0005737 // cytoplasm // not recorded ///ENSMUST00000129311 // GO:0005840 // ribosome // inferred from electronic annotation ///ENSMUST00000129311 // GO:00…	ENSMUST00000129311 // GO:0003735 // structural constituent of ribosome // inferred from electronic annotation ///ENSMUST00000129311 // GO:0044822 // poly(A) RNA binding // not recorded ///ENSMUST00000129311 // GO:0003723 // RNA binding // ---///ENSMUST00000129311 // GO:0003735 // structural constituent of ribosome // ---///ENSMUST00000129311 // GO:0044822 // poly(A) RNA binding // ---///BC083148 …	ENSMUST00000129311 // GenMAPP // Ribosomal_Proteins///BC083148 // GenMAPP // Ribosomal_Proteins///OTTMUST00000039780 // GenMAPP // Ribosomal_Proteins	17506510		NR_028128	123103038	123103123	+	P47963///Q5RKP3	11	17506510	Mm.319719
17212821	0.917443	0.0866134	up	1.04073	1.04073	0.0576023	21.1743	21.8823	21.1377	21.6606	22.7851	22.3695	-0.0401087	0.00734663	-0.0426049	-0.00734711	0.0656719	0.039115	main	chr1	1		GENSCAN00000038705	ENSMUST00000027266|ENSMUST00000135746|ENSMUST00000190734	227102	BC012315|BC023695|BC025572	ORM1-like1(S.cerevisiae)	Ormdl1	GO:0006672|GO:0090155|GO:0005783|GO:0005789|GO:0016020|GO:0016021|GO:0003674	NM_145517 // GO:0006672 // ceramide metabolic process // not recorded ///NM_145517 // GO:0090155 // negative regulation of sphingolipid biosynthetic process // inferred from electronic annotation ///NM_145517 // GO:0006672 // ceramide metabolic process // inferred from electronic annotation ///NM_145517 // GO:0006672 // ceramide metabolic process // ---///NM_145517 // GO:0006672 // ceramide metab…	NM_145517 // GO:0005783 // endoplasmic reticulum // inferred from electronic annotation ///NM_145517 // GO:0005789 // endoplasmic reticulum membrane // not recorded ///NM_145517 // GO:0016020 // membrane // inferred from electronic annotation ///NM_145517 // GO:0016021 // integral component of membrane // inferred from electronic annotation ///NM_145517 // GO:0005789 // endoplasmic reticulum memb…	NM_145517 // GO:0003674 // molecular_function // no biological data available ///ENSMUST00000027266 // GO:0003674 // molecular_function // no biological data available ///ENSMUST00000135746 // GO:0003674 // molecular_function // no biological data available ///BC012315 // GO:0003674 // molecular_function // no biological data available ///BC023695 // GO:0003674 // molecular_function // no biologi…		17212821	ENSMUST00000027266 // Pfam // IPR007203 // ORMDL family///OTTMUST00000051803 // Pfam // IPR007203 // ORMDL family///ENSMUST00000190734 // Pfam // IPR000905 // Gcp-like domain///ENSMUST00000190734 // Pfam // IPR007203 // ORMDL family///OTTMUST00000121590 // Pfam // IPR000905 // Gcp-like domain///OTTMUST00000121590 // Pfam // IPR007203 // ORMDL family	NM_145517	53297095	53310309	+	Q921I0///A0A087WSK7	27	17212821	Mm.212846
17212828	0.917443	0.0809479	down	1.05916	-1.05916	-0.0829194	29.5897	26.8532	28.7647	26.6902	26.5441	27.1513	0.132035	-0.00796461	0.091239	-0.0167489	-0.0246654	0.00796509	main	chr1	1		GENSCAN00000038705	ENSMUST00000027265|ENSMUST00000114484|ENSMUST00000135614|ENSMUST00000135786|ENSMUST00000150115|ENSMUST00000151296|ENSMUST00000153939|ENSMUST00000190734	72085	BC030671|BC038910|BC051211|BC058172	O-sialoglycoproteinendopeptidase-like1	Osgepl1	GO:0002949|GO:0008033|GO:0006508|GO:0006672|GO:0090155|GO:0000408|GO:0005739|GO:0016021|GO:0005789|GO:0016020|GO:0004222|GO:0016740|GO:0016746|GO:0046872|GO:0061711	NM_001285839 // GO:0002949 // tRNA threonylcarbamoyladenosine modification // not recorded ///NM_001285839 // GO:0008033 // tRNA processing // inferred from electronic annotation ///NM_001285839 // GO:0002949 // tRNA threonylcarbamoyladenosine modification // inferred from electronic annotation ///NM_001285839 // GO:0006508 // proteolysis // inferred from electronic annotation ///NR_104360 // GO:…	NM_001285839 // GO:0000408 // EKC/KEOPS complex // not recorded ///NM_001285839 // GO:0005739 // mitochondrion // inferred from direct assay ///NM_001285839 // GO:0005739 // mitochondrion // not recorded ///NM_001285839 // GO:0000408 // EKC/KEOPS complex // ---///NM_001285839 // GO:0005739 // mitochondrion // inferred from electronic annotation ///NM_001285839 // GO:0005739 // mitochondrion // --…	NM_001285839 // GO:0004222 // metalloendopeptidase activity // inferred from electronic annotation ///NM_001285839 // GO:0016740 // transferase activity // inferred from electronic annotation ///NM_001285839 // GO:0016746 // transferase activity, transferring acyl groups // inferred from electronic annotation ///NM_001285839 // GO:0046872 // metal ion binding // inferred from electronic annotatio…		17212828	ENSMUST00000027265 // Pfam // IPR000905 // Gcp-like domain///ENSMUST00000114484 // Pfam // IPR000905 // Gcp-like domain///ENSMUST00000135614 // Pfam // IPR000905 // Gcp-like domain///OTTMUST00000051976 // Pfam // IPR000905 // Gcp-like domain///OTTMUST00000051977 // Pfam // IPR000905 // Gcp-like domain///OTTMUST00000051978 // Pfam // IPR000905 // Gcp-like domain///ENSMUST00000190734 // Pfam // IPR…	NM_001285839///NR_104360///NR_104361///XM_006496290///XM_011238601///XR_373262	53313624	53326343	+	Q6PEB4///M0QWD2///A0A087WSK7	26	17212828	Mm.482256
17212840	0.974142	0.671885	up	1.00653	1.00653	0.00938614	19.6165	20.3065	19.8686	19.977	20.1705	20.0287	-0.0281348	0.0217357	-0.00971317	-0.00186634	0.0120463	0.00186634	main	chr1	1		GENSCAN00000011029	ENSMUST00000027128|ENSMUST00000159682|ENSMUST00000160472|ENSMUST00000161988|ENSMUST00000163072	78016	BC145597	coiled-coildomaincontaining150	Ccdc150	GO:0008150|GO:0005575|GO:0003674|GO:0005515	NM_030025 // GO:0008150 // biological_process // no biological data available ///XM_006496330 // GO:0008150 // biological_process // no biological data available ///XM_006496331 // GO:0008150 // biological_process // no biological data available ///XM_006496332 // GO:0008150 // biological_process // no biological data available ///XM_006496333 // GO:0008150 // biological_process // no biological …	NM_030025 // GO:0005575 // cellular_component // no biological data available ///XM_006496330 // GO:0005575 // cellular_component // no biological data available ///XM_006496331 // GO:0005575 // cellular_component // no biological data available ///XM_006496332 // GO:0005575 // cellular_component // no biological data available ///XM_006496333 // GO:0005575 // cellular_component // no biological …	NM_030025 // GO:0003674 // molecular_function // no biological data available ///XM_006496330 // GO:0003674 // molecular_function // no biological data available ///XM_006496331 // GO:0003674 // molecular_function // no biological data available ///XM_006496332 // GO:0003674 // molecular_function // no biological data available ///XM_006496333 // GO:0003674 // molecular_function // no biological …		17212840		NM_030025///XM_006496330///XM_006496331///XM_006496332///XM_006496333///XM_006496335///XM_006496336///XM_006496339///XM_006496340///XM_006496341///XM_011238620///XM_011238621///XM_011238622///XR_373270///XR_865289	54250683	54368727	+	Q8CDI7///Q9D2G8///E9Q7E1	28	17212840	Mm.67455
17212874	0.928082	0.22012	down	1.06237	-1.06237	-0.0872843	40.9386	36.8266	41.44	39.8709	35.4168	36.8998	0.0939884	-0.0587258	0.111549	0.055862	-0.115041	-0.0558624	main	chr1	1		GENSCAN00000000238	ENSMUST00000027125|ENSMUST00000087617|ENSMUST00000185474|ENSMUST00000185918	67876	BC062129	coenzymeQ10homologB(S.cerevisiae)	Coq10b	GO:0008150|GO:0005739|GO:0005743|GO:0016020|GO:0003674	NM_001039710 // GO:0008150 // biological_process // no biological data available ///NM_026424 // GO:0008150 // biological_process // no biological data available ///ENSMUST00000027125 // GO:0008150 // biological_process // no biological data available ///ENSMUST00000087617 // GO:0008150 // biological_process // no biological data available ///ENSMUST00000185474 // GO:0008150 // biological_process…	NM_001039710 // GO:0005739 // mitochondrion // inferred from direct assay ///NM_001039710 // GO:0005743 // mitochondrial inner membrane // inferred from electronic annotation ///NM_001039710 // GO:0016020 // membrane // inferred from electronic annotation ///NM_001039710 // GO:0005739 // mitochondrion // inferred from electronic annotation ///NM_026424 // GO:0005739 // mitochondrion // inferred f…	NM_001039710 // GO:0003674 // molecular_function // no biological data available ///NM_026424 // GO:0003674 // molecular_function // no biological data available ///ENSMUST00000027125 // GO:0003674 // molecular_function // no biological data available ///ENSMUST00000087617 // GO:0003674 // molecular_function // no biological data available ///ENSMUST00000185474 // GO:0003674 // molecular_function…		17212874	ENSMUST00000027125 // Pfam // IPR005031 // Coenzyme Q-binding protein COQ10, START domain///ENSMUST00000087617 // Pfam // IPR005031 // Coenzyme Q-binding protein COQ10, START domain///OTTMUST00000121714 // Pfam // IPR005031 // Coenzyme Q-binding protein COQ10, START domain///OTTMUST00000121715 // Pfam // IPR005031 // Coenzyme Q-binding protein COQ10, START domain	NM_001039710///NM_026424	55052770	55072702	+	Q3THF9///G5E8J7	26	17212874	Mm.281019
17212882	0.938234	0.318057	up	1.04288	1.04288	0.0605749	37.3139	35.5102	33.4824	34.9902	36.9114	38.9616	0.0435624	-0.0279174	-0.112748	-0.0491991	0.0279179	0.105903	main	chr1	1		GENSCAN00000000241	ENSMUST00000075242|ENSMUST00000134628	15528	BC099385|U09659	heatshockprotein1(chaperonin10)	Hspe1	GO:0001649|GO:0006457|GO:0005737|GO:0005739|GO:0005759|GO:0016020|GO:0070062|GO:0005524|GO:0044822|GO:0051087|GO:0005515	NM_008303 // GO:0001649 // osteoblast differentiation // not recorded ///NM_008303 // GO:0006457 // protein folding // inferred from electronic annotation ///NM_008303 // GO:0001649 // osteoblast differentiation // inferred from electronic annotation ///NM_008303 // GO:0001649 // osteoblast differentiation // ---///ENSMUST00000075242 // GO:0001649 // osteoblast differentiation // not recorded ///…	NM_008303 // GO:0005737 // cytoplasm // inferred from electronic annotation ///NM_008303 // GO:0005739 // mitochondrion // inferred from direct assay ///NM_008303 // GO:0005739 // mitochondrion // not recorded ///NM_008303 // GO:0005759 // mitochondrial matrix // not recorded ///NM_008303 // GO:0016020 // membrane // not recorded ///NM_008303 // GO:0070062 // extracellular exosome // not recorded…	NM_008303 // GO:0005524 // ATP binding // inferred from electronic annotation ///NM_008303 // GO:0044822 // poly(A) RNA binding // not recorded ///NM_008303 // GO:0051087 // chaperone binding // not recorded ///NM_008303 // GO:0044822 // poly(A) RNA binding // inferred from electronic annotation ///NM_008303 // GO:0044822 // poly(A) RNA binding // ---///NM_008303 // GO:0051087 // chaperone bindin…		17212882	ENSMUST00000075242 // Pfam // IPR020818 // Chaperonin Cpn10///OTTMUST00000051785 // Pfam // IPR020818 // Chaperonin Cpn10	NM_008303	55088132	55091317	+	Q64433///Q4KL76	12	17212882	Mm.215667
17212888	0.977444	0.704037	down	1.02491	-1.02491	-0.0355012	56.3743	53.8331	67.3831	55.9306	60.4212	56.206	0.00215721	-0.0643859	0.259508	-0.00924301	0.102175	-0.00215673	main	chr1	1		GENSCAN00000000234	ENSMUST00000027122|ENSMUST00000159311|ENSMUST00000159743|ENSMUST00000161122|ENSMUST00000162364|ENSMUST00000162553|ENSMUST00000162930|ENSMUST00000187422	19070	BC037499|BC058168	MOBfamilymember4,phocein	Mob4	GO:0006810|GO:0005737|GO:0005794|GO:0005829|GO:0016020|GO:0043025|GO:0043197|GO:0048471|GO:0032580|GO:0019900|GO:0046872|GO:0005515	NM_001310585 // GO:0006810 // transport // inferred from electronic annotation ///NM_025283 // GO:0006810 // transport // inferred from electronic annotation ///ENSMUST00000027122 // GO:0006810 // transport // inferred from electronic annotation ///ENSMUST00000159311 // GO:0006810 // transport // inferred from electronic annotation ///ENSMUST00000159743 // GO:0006810 // transport // inferred from…	NM_001310585 // GO:0005737 // cytoplasm // not recorded ///NM_001310585 // GO:0005794 // Golgi apparatus // not recorded ///NM_001310585 // GO:0005829 // cytosol // not recorded ///NM_001310585 // GO:0016020 // membrane // not recorded ///NM_001310585 // GO:0043025 // neuronal cell body // not recorded ///NM_001310585 // GO:0043197 // dendritic spine // not recorded ///NM_001310585 // GO:0048471 …	NM_001310585 // GO:0019900 // kinase binding // not recorded ///NM_001310585 // GO:0046872 // metal ion binding // inferred from electronic annotation ///NM_001310585 // GO:0019900 // kinase binding // inferred from electronic annotation ///NM_001310585 // GO:0019900 // kinase binding // inferred from sequence or structural similarity ///NM_025283 // GO:0019900 // kinase binding // not recorded /…		17212888	ENSMUST00000027122 // Pfam // IPR005301 // MOB kinase activator family///ENSMUST00000159311 // Pfam // IPR005301 // MOB kinase activator family///ENSMUST00000162364 // Pfam // IPR005301 // MOB kinase activator family///ENSMUST00000162553 // Pfam // IPR005301 // MOB kinase activator family///OTTMUST00000088312 // Pfam // IPR005301 // MOB kinase activator family///OTTMUST00000088314 // Pfam // IPR0…	NM_001310585///NM_025283	55131231	55154899	+	Q6PEB6///Q3UGM5///E0CXA9///G8JL35///E0CX17///E0CYJ0	25	17212888	Mm.291037
17498695	0.793357	0.000326158	up	1.11314	1.11314	0.154638	42.2414	43.3616	43.1522	47.3618	47.7232	48.2325	-0.101414	-0.0636535	-0.0706367	0.063653	0.0746198	0.0899367	main	chr8	1			ENSMUST00000156380	100503890		PET100homolog(S.cerevisiae)	Pet100	GO:0033617|GO:0008150|GO:0005739|GO:0016020|GO:0016021|GO:0005575|GO:0003674	NM_001195244 // GO:0033617 // mitochondrial respiratory chain complex IV assembly // inferred from electronic annotation ///NM_001195244 // GO:0008150 // biological_process // no biological data available ///ENSMUST00000156380 // GO:0033617 // mitochondrial respiratory chain complex IV assembly // inferred from electronic annotation ///ENSMUST00000156380 // GO:0008150 // biological_process // no …	NM_001195244 // GO:0005739 // mitochondrion // inferred from electronic annotation ///NM_001195244 // GO:0016020 // membrane // inferred from electronic annotation ///NM_001195244 // GO:0016021 // integral component of membrane // inferred from electronic annotation ///NM_001195244 // GO:0005575 // cellular_component // no biological data available ///ENSMUST00000156380 // GO:0005739 // mitochond…	NM_001195244 // GO:0003674 // molecular_function // no biological data available ///ENSMUST00000156380 // GO:0003674 // molecular_function // no biological data available		17498695	ENSMUST00000156380 // Pfam // IPR018625 // Protein Pet100	NM_001195244	3621551	3624235	+	P0DJE0	24	17498695	Mm.254898
17220882	0.793357	0.000363702	down	1.1278	-1.1278	-0.173517	75.3557	74.079	72.2386	66.2557	65.2191	65.0549	0.12331	0.0986571	0.0623622	-0.0623617	-0.0851116	-0.0887489	main	chr1	1		GENSCAN00000023200|GENSCAN00000023201|GENSCAN00000023210|GENSCAN00000035947	ENSMUST00000078470|ENSMUST00000110844|ENSMUST00000151152	16510	BC109012|BC109013|U04294	potassiumvoltage-gatedchannel,subfamilyH(eag-related),member1	Kcnh1	GO:0000160|GO:0001964|GO:0006810|GO:0006811|GO:0006813|GO:0034220|GO:0034765|GO:0042127|GO:0042391|GO:0055085|GO:0071277|GO:0071805|GO:0023014|GO:0005634|GO:0005637|GO:0005654|GO:0005737|GO:0005768|GO:0005886|GO:0005887|GO:0008076|GO:0009986|GO:0016020|GO:0016021|GO:0030424|GO:0030425|GO:0030673|GO:0031901|GO:0042734|GO:0043025|GO:0045202|GO:0048471|GO:0000155|GO:0005216|GO:0005244|GO:0005249|GO:…	NM_001038607 // GO:0000160 // phosphorelay signal transduction system // inferred from electronic annotation ///NM_001038607 // GO:0001964 // startle response // not recorded ///NM_001038607 // GO:0006810 // transport // inferred from electronic annotation ///NM_001038607 // GO:0006811 // ion transport // inferred from electronic annotation ///NM_001038607 // GO:0006813 // potassium ion transport…	NM_001038607 // GO:0005634 // nucleus // inferred from electronic annotation ///NM_001038607 // GO:0005637 // nuclear inner membrane // not recorded ///NM_001038607 // GO:0005654 // nucleoplasm // not recorded ///NM_001038607 // GO:0005737 // cytoplasm // not recorded ///NM_001038607 // GO:0005768 // endosome // inferred from electronic annotation ///NM_001038607 // GO:0005886 // plasma membrane …	NM_001038607 // GO:0000155 // phosphorelay sensor kinase activity // inferred from electronic annotation ///NM_001038607 // GO:0005216 // ion channel activity // inferred from electronic annotation ///NM_001038607 // GO:0005244 // voltage-gated ion channel activity // inferred from electronic annotation ///NM_001038607 // GO:0005249 // voltage-gated potassium channel activity // inferred from ele…		17220882	ENSMUST00000078470 // Pfam // IPR000014 // PAS domain///ENSMUST00000078470 // Pfam // IPR000595 // Cyclic nucleotide-binding domain///ENSMUST00000078470 // Pfam // IPR005821 // Ion transport domain///ENSMUST00000110844 // Pfam // IPR000014 // PAS domain///ENSMUST00000110844 // Pfam // IPR000595 // Cyclic nucleotide-binding domain///ENSMUST00000110844 // Pfam // IPR005821 // Ion transport domain//…	NM_001038607///NM_010600///XM_006497229///XR_373887	192190784	192510159	+	Q60603///Q3USQ9///Q3UHC9///Q32MR6///Q32MR7///A0A0A6YVS8	21	17220882	Mm.4489
17212908	0.925374	0.165251	down	1.0809	-1.0809	-0.112239	48.0833	43.0474	45.4937	45.777	41.9538	38.8251	0.119739	-0.0398703	0.0398703	0.0488253	-0.0769973	-0.188807	main	chr1	1		GENSCAN00000000240	ENSMUST00000042986|ENSMUST00000187059	227120	BC046582	phospholipaseC-like1	Plcl1	GO:0006629|GO:0007165|GO:0007214|GO:0032228|GO:0033135|GO:0035556|GO:1900122|GO:0005737|GO:0005886|GO:0004435|GO:0004871|GO:0008081|GO:0050811|GO:0070679	NM_001114663 // GO:0006629 // lipid metabolic process // inferred from electronic annotation ///NM_001114663 // GO:0007165 // signal transduction // inferred from electronic annotation ///NM_001114663 // GO:0007214 // gamma-aminobutyric acid signaling pathway // inferred from genetic interaction ///NM_001114663 // GO:0032228 // regulation of synaptic transmission, GABAergic // inferred from genet…	NM_001114663 // GO:0005737 // cytoplasm // inferred from electronic annotation ///NM_001114663 // GO:0005886 // plasma membrane // inferred from direct assay ///ENSMUST00000042986 // GO:0005737 // cytoplasm // inferred from electronic annotation ///ENSMUST00000042986 // GO:0005886 // plasma membrane // inferred from direct assay ///ENSMUST00000187059 // GO:0005737 // cytoplasm // inferred from el…	NM_001114663 // GO:0004435 // phosphatidylinositol phospholipase C activity // inferred from electronic annotation ///NM_001114663 // GO:0004871 // signal transducer activity // inferred from electronic annotation ///NM_001114663 // GO:0008081 // phosphoric diester hydrolase activity // inferred from electronic annotation ///NM_001114663 // GO:0050811 // GABA receptor binding // not recorded ///N…		17212908	ENSMUST00000042986 // Pfam // IPR000008 // C2 domain///ENSMUST00000042986 // Pfam // IPR000909 // Phosphatidylinositol-specific phospholipase C, X domain///ENSMUST00000042986 // Pfam // IPR001711 // Phospholipase C, phosphatidylinositol-specific, Y domain///ENSMUST00000042986 // Pfam // IPR015359 // Phosphoinositide-specific phospholipase C, EF-hand-like domain///OTTMUST00000121728 // Pfam // IPR…	NM_001114663	55405946	55754285	+	Q3USB7	22	17212908	Mm.194183
17212923	0.938429	0.333455	down	1.02933	-1.02933	-0.0417118	23.0937	23.4817	25.2688	23.5013	23.5187	22.7318	-0.0246387	-0.000603676	0.105221	0.000603676	0.00166845	-0.0474286	main	chr1	1			ENSMUST00000135238|ENSMUST00000185204|ENSMUST00000187858|ENSMUST00000187927|ENSMUST00000195462	329160///102636041		RIKENcDNA9130024F11gene|predictedgene,38484	9130024F11Rik|Gm38484						17212923		NR_024325///NR_024326///XR_373424///XR_399338///XR_865432///XR_885377	56971469	57042515	+		35	17212923	Mm.419039
17212931	0.93972	0.367411	up	1.05039	1.05039	0.0709197	34.3824	33.004	38.9573	39.3148	36.9267	35.2892	-0.0702763	-0.129305	0.10995	0.123127	0.0327182	-0.0327182	main	chr1	1		GENSCAN00000017416	ENSMUST00000042734|ENSMUST00000185952|ENSMUST00000187255	73467		RIKENcDNA1700066M21gene	1700066M21Rik	GO:0008150|GO:0005576|GO:0005575|GO:0003674	NM_028546 // GO:0008150 // biological_process // no biological data available ///XR_373263 // GO:0008150 // biological_process // no biological data available ///XR_373264 // GO:0008150 // biological_process // no biological data available ///ENSMUST00000042734 // GO:0008150 // biological_process // no biological data available ///ENSMUST00000185952 // GO:0008150 // biological_process // no biolo…	NM_028546 // GO:0005576 // extracellular region // inferred from electronic annotation ///NM_028546 // GO:0005575 // cellular_component // no biological data available ///XR_373263 // GO:0005576 // extracellular region // inferred from electronic annotation ///XR_373263 // GO:0005575 // cellular_component // no biological data available ///XR_373264 // GO:0005576 // extracellular region // inferr…	NM_028546 // GO:0003674 // molecular_function // no biological data available ///XR_373263 // GO:0003674 // molecular_function // no biological data available ///XR_373264 // GO:0003674 // molecular_function // no biological data available ///ENSMUST00000042734 // GO:0003674 // molecular_function // no biological data available ///ENSMUST00000185952 // GO:0003674 // molecular_function // no biolo…		17212931	ENSMUST00000042734 // Pfam // IPR018881 // Uncharacterised protein family UPF0565///OTTMUST00000121825 // Pfam // IPR018881 // Uncharacterised protein family UPF0565	NM_028546///XR_373263///XR_373264	57377620	57385423	+	Q9D9H8	21	17212931	Mm.263673
17212935	0.917443	0.0571047	down	1.06332	-1.06332	-0.088573	29.8632	31.2418	29.6334	28.5426	29.5061	27.306	0.0142512	0.0793591	0.00310373	-0.0510001	-0.00310373	-0.114901	main	chr1	1		GENSCAN00000017423	ENSMUST00000027114|ENSMUST00000185709	68115	BC024945|BC071241	RIKENcDNA9430016H08gene	9430016H08Rik	GO:0008150|GO:0005739|GO:0005575|GO:0003674	NM_001081181 // GO:0008150 // biological_process // no biological data available ///ENSMUST00000027114 // GO:0008150 // biological_process // no biological data available ///ENSMUST00000185709 // GO:0008150 // biological_process // no biological data available ///BC024945 // GO:0008150 // biological_process // no biological data available ///BC071241 // GO:0008150 // biological_process // no biol…	NM_001081181 // GO:0005739 // mitochondrion // inferred from electronic annotation ///NM_001081181 // GO:0005575 // cellular_component // no biological data available ///ENSMUST00000027114 // GO:0005739 // mitochondrion // inferred from electronic annotation ///ENSMUST00000027114 // GO:0005575 // cellular_component // no biological data available ///ENSMUST00000185709 // GO:0005739 // mitochondri…	NM_001081181 // GO:0003674 // molecular_function // no biological data available ///ENSMUST00000027114 // GO:0003674 // molecular_function // no biological data available ///ENSMUST00000185709 // GO:0003674 // molecular_function // no biological data available ///BC024945 // GO:0003674 // molecular_function // no biological data available ///BC071241 // GO:0003674 // molecular_function // no biol…		17212935		NM_001081181	57406328	57417953	+	Q8BHE8	24	17212935	Mm.275428
17212945	0.922932	0.120495	down	1.04165	-1.04165	-0.0588659	21.6593	22.3251	21.9496	20.3424	21.0791	21.9003	-0.00798416	0.0356998	0.011229	-0.0984807	-0.0471568	0.00798464	main	chr1	1			ENSMUST00000157728			predictedgene,24014[Source:MGISymbol;Acc:MGI:5453791]	Gm24014						17212945			57467870	57468026	+		19	17212945
17212947	0.969159	0.619954	down	1.01997	-1.01997	-0.0285303	37.0186	37.7149	37.1837	33.5979	38.5612	37.7622	-0.0166497	0.0102315	-0.010232	-0.156532	0.0422483	0.0120425	main	chr1	1		GENSCAN00000017408|GENSCAN00000017431|GENSCAN00000036048|GENSCAN00000036050	ENSMUST00000163239|ENSMUST00000163922|ENSMUST00000164302|ENSMUST00000164353|ENSMUST00000165235|ENSMUST00000167085|ENSMUST00000167971|ENSMUST00000168016|ENSMUST00000168895|ENSMUST00000168905|ENSMUST00000169772|ENSMUST00000170139|ENSMUST00000171699|ENSMUST00000172068|ENSMUST00000172287	67198	BC014764|BC021879|BC029001	spermatogenesisassociated,serine-rich2-like	Spats2l	GO:0008150|GO:0005634|GO:0005730|GO:0005737|GO:0043234|GO:0044822	NM_001164566 // GO:0008150 // biological_process // no biological data available ///NM_144882 // GO:0008150 // biological_process // no biological data available ///XM_006496210 // GO:0008150 // biological_process // no biological data available ///XM_006496211 // GO:0008150 // biological_process // no biological data available ///XM_006496212 // GO:0008150 // biological_process // no biological …	NM_001164566 // GO:0005634 // nucleus // not recorded ///NM_001164566 // GO:0005730 // nucleolus // not recorded ///NM_001164566 // GO:0005737 // cytoplasm // not recorded ///NM_001164566 // GO:0043234 // protein complex // not recorded ///NM_001164566 // GO:0005634 // nucleus // inferred from electronic annotation ///NM_001164566 // GO:0005634 // nucleus // ---///NM_001164566 // GO:0005730 // nu…	NM_001164566 // GO:0044822 // poly(A) RNA binding // not recorded ///NM_001164566 // GO:0044822 // poly(A) RNA binding // ---///NM_144882 // GO:0044822 // poly(A) RNA binding // not recorded ///NM_144882 // GO:0044822 // poly(A) RNA binding // ---///NM_144882 // GO:0044822 // poly(A) RNA binding // inferred from electronic annotation ///XM_006496210 // GO:0044822 // poly(A) RNA binding // not rec…		17212947	ENSMUST00000163239 // Pfam // IPR009816 // Protein of unknown function DUF1387///ENSMUST00000164302 // Pfam // IPR009816 // Protein of unknown function DUF1387///ENSMUST00000164302 // Pfam // IPR009816 // Protein of unknown function DUF1387///ENSMUST00000167085 // Pfam // IPR009816 // Protein of unknown function DUF1387///ENSMUST00000167971 // Pfam // IPR009816 // Protein of unknown function DUF1…	NM_001164566///NM_144882///XM_006496210///XM_006496211///XM_006496212///XM_006496215///XM_006496216///XM_006496217///XM_006496218///XM_011238567	57774162	57948397	+	Q91WJ7///E9PVQ3///E9PZE9///E9Q7S4///E9Q8P1///E9Q5S6///E9Q106///E9Q1C3	30	17212947	Mm.159989
17212968	0.966026	0.562262	down	1.01498	-1.01498	-0.021455	21.2797	21.4827	20.9975	21.3046	21.6039	19.9453	-0.000843525	0.0128546	-0.0201001	0.000844002	0.0209718	-0.0942697	main	chr1	1													17212968			57865739	57865840	+		16	17212968
17212970	0.958934	0.522698	up	1.01927	1.01927	0.0275333	22.8135	23.3499	21.655	22.6249	24.0206	22.4765	0.00598669	0.0395169	-0.0691981	-0.00598669	0.0803761	-0.0154839	main	chr1	1		GENSCAN00000036066	ENSMUST00000027202|ENSMUST00000190746	68549	BC052742|BC065809	shugoshin-like2a(S.pombe)	Sgol2a	GO:0007049|GO:0007059|GO:0007140|GO:0007143|GO:0008104|GO:0010789|GO:0051301|GO:0051321|GO:0051754|GO:2000711|GO:0000775|GO:0000776|GO:0000779|GO:0000780|GO:0005634|GO:0005654|GO:0005694|GO:0030892|GO:0000777|GO:0005515	NM_001177867 // GO:0007049 // cell cycle // inferred from electronic annotation ///NM_001177867 // GO:0007059 // chromosome segregation // inferred from electronic annotation ///NM_001177867 // GO:0007140 // male meiosis // inferred from mutant phenotype ///NM_001177867 // GO:0007143 // female meiotic division // inferred from mutant phenotype ///NM_001177867 // GO:0008104 // protein localization…	NM_001177867 // GO:0000775 // chromosome, centromeric region // inferred from direct assay ///NM_001177867 // GO:0000775 // chromosome, centromeric region // not recorded ///NM_001177867 // GO:0000776 // kinetochore // inferred from direct assay ///NM_001177867 // GO:0000779 // condensed chromosome, centromeric region // inferred from direct assay ///NM_001177867 // GO:0000780 // condensed nuclea…	NM_001177867 // GO:0005515 // protein binding // inferred from physical interaction ///NM_199007 // GO:0005515 // protein binding // inferred from physical interaction ///ENSMUST00000027202 // GO:0005515 // protein binding // inferred from physical interaction ///ENSMUST00000190746 // GO:0005515 // protein binding // inferred from physical interaction ///BC052742 // GO:0005515 // protein binding …		17212970		NM_001177867///NM_199007	57985340	58026277	+	Q7TSY8	13	17212970	Mm.32800
17212982	0.95456	0.502803	up	1.02072	1.02072	0.029591	27.6977	26.9526	28.3801	27.3662	29.8556	27.5766	0.00315952	-0.0361834	0.0382757	-0.0142093	0.111393	-0.00315905	main	chr1	1		GENSCAN00000036047	ENSMUST00000001027|ENSMUST00000160168	11761	AB017482|AF076216|BC026132	aldehydeoxidase1	Aox1	GO:0055114|GO:0005737|GO:0070062|GO:0003824|GO:0004031|GO:0005506|GO:0009055|GO:0016491|GO:0016614|GO:0043546|GO:0046872|GO:0050660|GO:0051287|GO:0051536|GO:0051537|GO:0008762	NM_009676 // GO:0055114 // oxidation-reduction process // inferred from electronic annotation ///XM_006495630 // GO:0055114 // oxidation-reduction process // inferred from electronic annotation ///ENSMUST00000001027 // GO:0055114 // oxidation-reduction process // inferred from electronic annotation ///ENSMUST00000160168 // GO:0055114 // oxidation-reduction process // inferred from electronic anno…	NM_009676 // GO:0005737 // cytoplasm // not recorded ///NM_009676 // GO:0070062 // extracellular exosome // not recorded ///NM_009676 // GO:0005737 // cytoplasm // inferred from electronic annotation ///NM_009676 // GO:0005737 // cytoplasm // ---///NM_009676 // GO:0070062 // extracellular exosome // ---///NM_009676 // GO:0070062 // extracellular exosome // inferred from electronic annotation ///X…	NM_009676 // GO:0003824 // catalytic activity // inferred from electronic annotation ///NM_009676 // GO:0004031 // aldehyde oxidase activity // inferred from direct assay ///NM_009676 // GO:0004031 // aldehyde oxidase activity // not recorded ///NM_009676 // GO:0005506 // iron ion binding // inferred from electronic annotation ///NM_009676 // GO:0009055 // electron carrier activity // inferred fr…		17212982	ENSMUST00000001027 // Pfam // IPR000674 // Aldehyde oxidase/xanthine dehydrogenase, a/b hammerhead///ENSMUST00000001027 // Pfam // IPR001041 // 2Fe-2S ferredoxin-type iron-sulfur binding domain///ENSMUST00000001027 // Pfam // IPR002346 // Molybdopterin dehydrogenase, FAD-binding///ENSMUST00000001027 // Pfam // IPR002888 // [2Fe-2S]-binding///ENSMUST00000001027 // Pfam // IPR005107 // CO dehydroge…	NM_009676///XM_006495630	58029931	58106413	+	O54754///Q8R387///G3X8P9	29	17212982	Mm.26787
17213021	0.942613	0.407407	down	1.01702	-1.01702	-0.0243468	21.2776	20.7712	21.2507	20.4056	21.4225	20.4244	0.0182858	-0.0164647	0.0164652	-0.0420785	0.0280795	-0.0407553	main	chr1	1		GENSCAN00000036047|GENSCAN00000036060	ENSMUST00000040999|ENSMUST00000159014|ENSMUST00000160815|ENSMUST00000161549|ENSMUST00000162011	71724	AF172276|AY347569|AY347570|BC138876	aldehydeoxidase3	Aox3	GO:0055114|GO:0005737|GO:0005575|GO:0016020|GO:0016021|GO:0003824|GO:0004031|GO:0005506|GO:0009055|GO:0016491|GO:0016614|GO:0030151|GO:0046872|GO:0050660|GO:0051287|GO:0051536|GO:0051537|GO:0008762	NM_023617 // GO:0055114 // oxidation-reduction process // inferred from electronic annotation ///XM_006496284 // GO:0055114 // oxidation-reduction process // inferred from electronic annotation ///XM_006496285 // GO:0055114 // oxidation-reduction process // inferred from electronic annotation ///ENSMUST00000040999 // GO:0055114 // oxidation-reduction process // inferred from electronic annotation…	NM_023617 // GO:0005737 // cytoplasm // inferred from electronic annotation ///NM_023617 // GO:0005575 // cellular_component // no biological data available ///XM_006496284 // GO:0005737 // cytoplasm // inferred from electronic annotation ///XM_006496284 // GO:0005575 // cellular_component // no biological data available ///XM_006496285 // GO:0005737 // cytoplasm // inferred from electronic annot…	NM_023617 // GO:0003824 // catalytic activity // inferred from electronic annotation ///NM_023617 // GO:0004031 // aldehyde oxidase activity // inferred from direct assay ///NM_023617 // GO:0005506 // iron ion binding // inferred from electronic annotation ///NM_023617 // GO:0009055 // electron carrier activity // inferred from direct assay ///NM_023617 // GO:0009055 // electron carrier activity …		17213021	ENSMUST00000040999 // Pfam // IPR000674 // Aldehyde oxidase/xanthine dehydrogenase, a/b hammerhead///ENSMUST00000040999 // Pfam // IPR001041 // 2Fe-2S ferredoxin-type iron-sulfur binding domain///ENSMUST00000040999 // Pfam // IPR002346 // Molybdopterin dehydrogenase, FAD-binding///ENSMUST00000040999 // Pfam // IPR002888 // [2Fe-2S]-binding///ENSMUST00000040999 // Pfam // IPR005107 // CO dehydroge…	NM_023617///XM_006496284///XM_006496285	58113136	58200698	+	G3X982///Q9ESH4///Q8C6Q4///Q6V957///Q9CW59///Q6V956///A0A087WQC8	24	17213021	Mm.20108
17213101	0.991597	0.864406	down	1.00335	-1.00335	-0.00482378	19.994	20.2759	20.5309	20.1833	19.6582	20.7681	-0.0168967	0.003304	0.0213313	-0.00330353	-0.0413332	0.0379038	main	chr1	1		GENSCAN00000036055	ENSMUST00000114366	213043	AY187018|AY665589|BC150826	aldehydeoxidase2	Aox2	GO:0055114|GO:0008150|GO:0005737|GO:0005575|GO:0003824|GO:0004031|GO:0005506|GO:0009055|GO:0016491|GO:0016614|GO:0046872|GO:0050660|GO:0051287|GO:0051536|GO:0051537|GO:0003674|GO:0008762	NM_001008419 // GO:0055114 // oxidation-reduction process // inferred from electronic annotation ///NM_001008419 // GO:0008150 // biological_process // no biological data available ///XM_006495829 // GO:0055114 // oxidation-reduction process // inferred from electronic annotation ///XM_006495829 // GO:0008150 // biological_process // no biological data available ///ENSMUST00000114366 // GO:005511…	NM_001008419 // GO:0005737 // cytoplasm // inferred from electronic annotation ///NM_001008419 // GO:0005575 // cellular_component // no biological data available ///XM_006495829 // GO:0005737 // cytoplasm // inferred from electronic annotation ///XM_006495829 // GO:0005575 // cellular_component // no biological data available ///ENSMUST00000114366 // GO:0005737 // cytoplasm // inferred from elec…	NM_001008419 // GO:0003824 // catalytic activity // inferred from electronic annotation ///NM_001008419 // GO:0004031 // aldehyde oxidase activity // inferred from electronic annotation ///NM_001008419 // GO:0005506 // iron ion binding // inferred from electronic annotation ///NM_001008419 // GO:0009055 // electron carrier activity // inferred from electronic annotation ///NM_001008419 // GO:0016…		17213101	ENSMUST00000114366 // Pfam // IPR000674 // Aldehyde oxidase/xanthine dehydrogenase, a/b hammerhead///ENSMUST00000114366 // Pfam // IPR001041 // 2Fe-2S ferredoxin-type iron-sulfur binding domain///ENSMUST00000114366 // Pfam // IPR002346 // Molybdopterin dehydrogenase, FAD-binding///ENSMUST00000114366 // Pfam // IPR002888 // [2Fe-2S]-binding///ENSMUST00000114366 // Pfam // IPR005107 // CO dehydroge…	NM_001008419///XM_006495829	58278326	58379264	+	Q5SGK3	29	17213101	Mm.414292
17213139	0.969159	0.607919	up	1.06425	1.06425	0.0898419	142.961	143.963	201.076	196.545	169.813	149.464	-0.156246	-0.146167	0.335874	0.302987	0.0920734	-0.0920734	main	chr1	1		GENSCAN00000036055	ENSMUST00000050552|ENSMUST00000186949|ENSMUST00000188630|ENSMUST00000188898	66882	BC005466|BC028865	basicleucinezipperandW2domains1	Bzw1	GO:0006351|GO:0006355|GO:0008150|GO:0005737|GO:0016020|GO:0044822	NM_025824 // GO:0006351 // transcription, DNA-templated // inferred from electronic annotation ///NM_025824 // GO:0006355 // regulation of transcription, DNA-templated // inferred from electronic annotation ///NM_025824 // GO:0008150 // biological_process // no biological data available ///XM_006496197 // GO:0006351 // transcription, DNA-templated // inferred from electronic annotation ///XM_0064…	NM_025824 // GO:0005737 // cytoplasm // not recorded ///NM_025824 // GO:0016020 // membrane // not recorded ///NM_025824 // GO:0005737 // cytoplasm // inferred from electronic annotation ///NM_025824 // GO:0005737 // cytoplasm // ---///NM_025824 // GO:0016020 // membrane // inferred from electronic annotation ///NM_025824 // GO:0016020 // membrane // ---///XM_006496197 // GO:0005737 // cytoplasm …	NM_025824 // GO:0044822 // poly(A) RNA binding // not recorded ///NM_025824 // GO:0044822 // poly(A) RNA binding // inferred from electronic annotation ///NM_025824 // GO:0044822 // poly(A) RNA binding // ---///XM_006496197 // GO:0044822 // poly(A) RNA binding // not recorded ///XM_006496197 // GO:0044822 // poly(A) RNA binding // inferred from electronic annotation ///XM_006496197 // GO:0044822 …		17213139	ENSMUST00000050552 // Pfam // IPR003307 // W2 domain///ENSMUST00000186949 // Pfam // IPR003307 // W2 domain///OTTMUST00000122060 // Pfam // IPR003307 // W2 domain///OTTMUST00000122063 // Pfam // IPR003307 // W2 domain	NM_025824///XM_006496197	58393136	58406549	+	Q9CQC6///Q9CVI6///A0A087WQS2///A0A087WS48///A0A087WPF9	36	17213139	Mm.21848
17213153	0.962405	0.541996	down	1.02332	-1.02332	-0.0332623	36.7935	38.3131	39.2185	37.5898	39.403	34.8315	-0.0446396	0.0137491	0.0474458	-0.0137496	0.054215	-0.123697	main	chr1	1		GENSCAN00000036061	ENSMUST00000087521|ENSMUST00000114337|ENSMUST00000129759|ENSMUST00000140723|ENSMUST00000151272|ENSMUST00000171597|ENSMUST00000185578|ENSMUST00000188295	65102	AF284439|BC065163|BC089475|BC129866	Ngg1interactingfactor3-like1(S.pombe)	Nif3l1	GO:0030182|GO:0045893|GO:1903507|GO:0005634|GO:0005737|GO:0005739|GO:0005515|GO:0008134|GO:0042802	NM_022988 // GO:0030182 // neuron differentiation // inferred from mutant phenotype ///NM_022988 // GO:0045893 // positive regulation of transcription, DNA-templated // not recorded ///NM_022988 // GO:1903507 // negative regulation of nucleic acid-templated transcription // inferred from direct assay ///NM_022988 // GO:0045893 // positive regulation of transcription, DNA-templated // inferred fro…	NM_022988 // GO:0005634 // nucleus // inferred from direct assay ///NM_022988 // GO:0005737 // cytoplasm // inferred from direct assay ///NM_022988 // GO:0005737 // cytoplasm // not recorded ///NM_022988 // GO:0005739 // mitochondrion // inferred from direct assay ///NM_022988 // GO:0005634 // nucleus // inferred from electronic annotation ///NM_022988 // GO:0005737 // cytoplasm // inferred from …	NM_022988 // GO:0005515 // protein binding // inferred from physical interaction ///NM_022988 // GO:0008134 // transcription factor binding // not recorded ///NM_022988 // GO:0042802 // identical protein binding // not recorded ///NM_022988 // GO:0008134 // transcription factor binding // inferred from electronic annotation ///NM_022988 // GO:0008134 // transcription factor binding // ---///NM_02…		17213153	ENSMUST00000087521 // Pfam // IPR002678 // GTP cyclohydrolase 1 type 2/Nif3///ENSMUST00000114337 // Pfam // IPR002678 // GTP cyclohydrolase 1 type 2/Nif3///ENSMUST00000129759 // Pfam // IPR002678 // GTP cyclohydrolase 1 type 2/Nif3///ENSMUST00000151272 // Pfam // IPR002678 // GTP cyclohydrolase 1 type 2/Nif3///ENSMUST00000171597 // Pfam // IPR002678 // GTP cyclohydrolase 1 type 2/Nif3///OTTMUST00…	NM_022988///XM_006496185///XM_006496186	58445151	58481816	+	Q9EQ80///Q3V2R8///Q9D146///Q5FWC8///D3Z0G0///E9PWJ6///D3YYF0///A1L328	27	17213153	Mm.340248
17213166	0.966524	0.567628	down	1.01528	-1.01528	-0.0218789	25.1033	27.0233	25.7759	26.0995	25.8221	24.7915	-0.0394363	0.0668907	-0.00128937	0.0167055	0.00128984	-0.057467	main	chr1	1			ENSMUST00000129740|ENSMUST00000139825|ENSMUST00000160947	100504455		predictedgene15834	Gm15834						17213166		XR_865438///XR_865439///XR_865440///XR_865441///XR_865442///XR_865443///XR_865444///XR_865445///XR_885383///XR_885384///XR_885385///XR_885386///XR_885387///XR_885388///XR_885389///XR_885390	58505148	58523230	+		28	17213166	Mm.382288
17213179	0.926206	0.177128	down	1.06493	-1.06493	-0.0907527	52.0538	50.7369	45.2461	44.8931	45.9513	47.9648	0.148962	0.111995	-0.053246	-0.064548	-0.0309353	0.0309358	main	chr1	1		GENSCAN00000036062	ENSMUST00000027193	66495	BC036989	NADHdehydrogenase(ubiquinone)1betasubcomplex3	Ndufb3	GO:0006810|GO:0022900|GO:0055114|GO:0008150|GO:0005739|GO:0005743|GO:0005747|GO:0016020|GO:0016021|GO:0070062|GO:0070469|GO:0003674	NM_025597 // GO:0006810 // transport // inferred from electronic annotation ///NM_025597 // GO:0022900 // electron transport chain // inferred from electronic annotation ///NM_025597 // GO:0055114 // oxidation-reduction process // inferred from electronic annotation ///NM_025597 // GO:0008150 // biological_process // no biological data available ///ENSMUST00000027193 // GO:0006810 // transport //…	NM_025597 // GO:0005739 // mitochondrion // inferred from direct assay ///NM_025597 // GO:0005743 // mitochondrial inner membrane // inferred from direct assay ///NM_025597 // GO:0005747 // mitochondrial respiratory chain complex I // not recorded ///NM_025597 // GO:0016020 // membrane // inferred from electronic annotation ///NM_025597 // GO:0016021 // integral component of membrane // inferred …	NM_025597 // GO:0003674 // molecular_function // no biological data available ///ENSMUST00000027193 // GO:0003674 // molecular_function // no biological data available ///BC036989 // GO:0003674 // molecular_function // no biological data available ///OTTMUST00000065876 // GO:0003674 // molecular_function // no biological data available		17213179	ENSMUST00000027193 // Pfam // IPR012576 // NADH dehydrogenase [ubiquinone] 1 beta subcomplex subunit 3///OTTMUST00000065876 // Pfam // IPR012576 // NADH dehydrogenase [ubiquinone] 1 beta subcomplex subunit 3	NM_025597	58586384	58595964	+	Q9CQZ6///Q9D6H6	14	17213179	Mm.2033
17461828	0.793357	0.000382361	down	1.15424	-1.15424	-0.206946	34.4863	36.6873	35.2367	31.0064	30.6915	30.4647	0.0767283	0.165985	0.107782	-0.0767283	-0.0914569	-0.102159	main	chr6	1		GENSCAN00000045693	ENSMUST00000089018|ENSMUST00000113022|ENSMUST00000138420|ENSMUST00000153661|ENSMUST00000204753	381801	BC141065|BC145318	TatDDNasedomaincontaining2	Tatdn2	GO:0006308|GO:0043229|GO:0004536|GO:0016888	NM_001033463 // GO:0006308 // DNA catabolic process // not recorded ///NM_001033463 // GO:0006308 // DNA catabolic process // ---///XM_006506335 // GO:0006308 // DNA catabolic process // not recorded ///XM_006506335 // GO:0006308 // DNA catabolic process // ---///XR_377476 // GO:0006308 // DNA catabolic process // not recorded ///XR_377476 // GO:0006308 // DNA catabolic process // ---///ENSMUST00…	NM_001033463 // GO:0043229 // intracellular organelle // not recorded ///NM_001033463 // GO:0043229 // intracellular organelle // ---///XM_006506335 // GO:0043229 // intracellular organelle // not recorded ///XM_006506335 // GO:0043229 // intracellular organelle // ---///XR_377476 // GO:0043229 // intracellular organelle // not recorded ///XR_377476 // GO:0043229 // intracellular organelle // ---…	NM_001033463 // GO:0004536 // deoxyribonuclease activity // not recorded ///NM_001033463 // GO:0004536 // deoxyribonuclease activity // ---///NM_001033463 // GO:0016888 // endodeoxyribonuclease activity, producing 5'-phosphomonoesters // inferred from electronic annotation ///XM_006506335 // GO:0004536 // deoxyribonuclease activity // not recorded ///XM_006506335 // GO:0004536 // deoxyribonucleas…		17461828	ENSMUST00000089018 // Pfam // IPR001130 // TatD family///ENSMUST00000113022 // Pfam // IPR001130 // TatD family///ENSMUST00000138420 // Pfam // IPR001130 // TatD family///ENSMUST00000153661 // Pfam // IPR001130 // TatD family///ENSMUST00000204753 // Pfam // IPR001130 // TatD family///OTTMUST00000058809 // Pfam // IPR001130 // TatD family///OTTMUST00000058810 // Pfam // IPR001130 // TatD family///…	NM_001033463///XM_006506335///XR_377476	113697050	113711069	+	B7ZNL9///Q3UJK8///Q571H2///Q3U179///F8VQE6///F7CWI0///F6W3K2	23	17461828	Mm.333322
17213192	0.969879	0.643793	up	1.01185	1.01185	0.0169888	24.4836	25.9808	24.0051	25.4076	25.2468	24.6606	-0.0273409	0.0582914	-0.0558133	0.026103	0.0169454	-0.0169449	main	chr1	1		GENSCAN00000036054	ENSMUST00000069333|ENSMUST00000097722|ENSMUST00000097723|ENSMUST00000114309|ENSMUST00000114313|ENSMUST00000123032|ENSMUST00000123553|ENSMUST00000124567|ENSMUST00000140940|ENSMUST00000149874|ENSMUST00000156870|ENSMUST00000164900|ENSMUST00000189858	12633	BC029223|U97076|BC085105	CASP8andFADD-likeapoptosisregulator	Cflar	GO:0006915|GO:0006919|GO:0043066|GO:0043154|GO:0060544|GO:0060546|GO:1902042|GO:2001237|GO:0006508|GO:0007519|GO:0014732|GO:0014842|GO:0014866|GO:0042981|GO:0043403|GO:0051092|GO:1901740|GO:0043085|GO:0043123|GO:0005737|GO:0031264|GO:0031265|GO:0045121|GO:0097342|GO:0002020|GO:0005123|GO:0008047|GO:0016504|GO:0032403|GO:0035877|GO:0046982|GO:0097199|GO:0004197|GO:0008234	NM_001289704 // GO:0006915 // apoptotic process // not recorded ///NM_001289704 // GO:0006919 // activation of cysteine-type endopeptidase activity involved in apoptotic process // not recorded ///NM_001289704 // GO:0043066 // negative regulation of apoptotic process // inferred from mutant phenotype ///NM_001289704 // GO:0043066 // negative regulation of apoptotic process // not recorded ///NM_0…	NM_001289704 // GO:0005737 // cytoplasm // inferred from direct assay ///NM_001289704 // GO:0005737 // cytoplasm // not recorded ///NM_001289704 // GO:0031264 // death-inducing signaling complex // not recorded ///NM_001289704 // GO:0031265 // CD95 death-inducing signaling complex // not recorded ///NM_001289704 // GO:0045121 // membrane raft // not recorded ///NM_001289704 // GO:0097342 // ripop…	NM_001289704 // GO:0002020 // protease binding // not recorded ///NM_001289704 // GO:0005123 // death receptor binding // not recorded ///NM_001289704 // GO:0008047 // enzyme activator activity // not recorded ///NM_001289704 // GO:0016504 // peptidase activator activity // inferred from direct assay ///NM_001289704 // GO:0032403 // protein complex binding // not recorded ///NM_001289704 // GO:00…		17213192	ENSMUST00000069333 // Pfam // IPR001875 // Death effector domain///ENSMUST00000069333 // Pfam // IPR001875 // Death effector domain///ENSMUST00000069333 // Pfam // IPR011600 // Peptidase C14, caspase domain///ENSMUST00000097722 // Pfam // IPR001875 // Death effector domain///ENSMUST00000097722 // Pfam // IPR001875 // Death effector domain///ENSMUST00000097722 // Pfam // IPR011600 // Peptidase C14…	NM_001289704///NM_001293804///NM_001293805///NM_009805///NM_207653///XM_006495635///XM_011238420///XM_011238421///XM_011238422///XM_011238423	58711508	58758884	+	O35732///Q5U4G3///Q812G4///Q3TTS9	31	17213192	Mm.336848
17213213	0.967918	0.601878	up	1.01021	1.01021	0.0146488	21.7659	22.49	22.7073	22.4378	23.0371	22.1694	-0.0455365	0.00167656	0.015552	-0.00167656	0.0363531	-0.0190382	main	chr1	1		GENSCAN00000011229|GENSCAN00000036054	ENSMUST00000027189|ENSMUST00000165549|ENSMUST00000190213|ENSMUST00000191201	12370	AF067834|BC006737|BC049955|CT010166	caspase8	Casp8	GO:0001525|GO:0001841|GO:0006508|GO:0006915|GO:0006919|GO:0007507|GO:0008625|GO:0030225|GO:0034612|GO:0036462|GO:0042981|GO:0043123|GO:0043124|GO:0045471|GO:0045651|GO:0045862|GO:0048738|GO:0051291|GO:0051603|GO:0060546|GO:0070243|GO:0097190|GO:0097191|GO:0097194|GO:0097202|GO:0097284|GO:2001233|GO:2001238|GO:0009409|GO:0032025|GO:0032355|GO:0032496|GO:0046677|GO:0071260|GO:0071407|GO:0005634|GO:…	NM_001080126 // GO:0001525 // angiogenesis // inferred from mutant phenotype ///NM_001080126 // GO:0001841 // neural tube formation // inferred from mutant phenotype ///NM_001080126 // GO:0006508 // proteolysis // not recorded ///NM_001080126 // GO:0006915 // apoptotic process // inferred from direct assay ///NM_001080126 // GO:0006915 // apoptotic process // not recorded ///NM_001080126 // GO:00…	NM_001080126 // GO:0005634 // nucleus // inferred from direct assay ///NM_001080126 // GO:0005654 // nucleoplasm // not recorded ///NM_001080126 // GO:0005737 // cytoplasm // inferred from direct assay ///NM_001080126 // GO:0005737 // cytoplasm // not recorded ///NM_001080126 // GO:0005739 // mitochondrion // inferred from direct assay ///NM_001080126 // GO:0005739 // mitochondrion // not recorde…	NM_001080126 // GO:0004175 // endopeptidase activity // inferred from direct assay ///NM_001080126 // GO:0004175 // endopeptidase activity // inferred from mutant phenotype ///NM_001080126 // GO:0004197 // cysteine-type endopeptidase activity // inferred from direct assay ///NM_001080126 // GO:0004197 // cysteine-type endopeptidase activity // inferred from genetic interaction ///NM_001080126 // …	NM_001080126 // GenMAPP // Apoptosis///NM_001080126 // GenMAPP // Apoptosis_GenMAPP///NM_001080126 // GenMAPP // Apoptosis_KEGG///NM_001277926 // GenMAPP // Apoptosis///NM_001277926 // GenMAPP // Apoptosis_GenMAPP///NM_001277926 // GenMAPP // Apoptosis_KEGG///NM_009812 // GenMAPP // Apoptosis///NM_009812 // GenMAPP // Apoptosis_GenMAPP///NM_009812 // GenMAPP // Apoptosis_KEGG///XM_006495634 // Ge…	17213213	ENSMUST00000027189 // Pfam // IPR001875 // Death effector domain///ENSMUST00000027189 // Pfam // IPR001875 // Death effector domain///ENSMUST00000027189 // Pfam // IPR011600 // Peptidase C14, caspase domain///ENSMUST00000165549 // Pfam // IPR001875 // Death effector domain///ENSMUST00000165549 // Pfam // IPR001875 // Death effector domain///ENSMUST00000165549 // Pfam // IPR011600 // Peptidase C14…	NM_001080126///NM_001277926///NM_009812///XM_006495634	58795374	58847503	+	O89110///Q3U607///Q4FK85///A0A087WQT6	30	17213213	Mm.336851
17213226	0.947124	0.434234	up	1.02775	1.02775	0.0394894	30.9095	29.0704	32.7454	31.0594	32.4483	31.6936	-0.0215597	-0.110059	0.0616798	-0.0145802	0.0485287	0.0145807	main	chr1	1		GENSCAN00000011257	ENSMUST00000027185|ENSMUST00000114296|ENSMUST00000123301|ENSMUST00000123965|ENSMUST00000147637|ENSMUST00000152318|ENSMUST00000153990	227154	AB057666|AB057667|BC038492|BC055814|BC060956	STE20-relatedkinaseadaptorbeta	Stradb	GO:0000902|GO:0006468|GO:0006611|GO:0007010|GO:0007049|GO:0007254|GO:0007266|GO:0007346|GO:0016477|GO:0030036|GO:0032147|GO:0043408|GO:2001240|GO:0005634|GO:0005737|GO:0000166|GO:0004672|GO:0005524|GO:0004674|GO:0048365|GO:0005515	NM_172656 // GO:0000902 // cell morphogenesis // inferred from direct assay ///NM_172656 // GO:0006468 // protein phosphorylation // inferred from electronic annotation ///NM_172656 // GO:0006611 // protein export from nucleus // not recorded ///NM_172656 // GO:0007010 // cytoskeleton organization // traceable author statement ///NM_172656 // GO:0007049 // cell cycle // inferred from electronic a…	NM_172656 // GO:0005634 // nucleus // not recorded ///NM_172656 // GO:0005737 // cytoplasm // not recorded ///NM_172656 // GO:0005634 // nucleus // inferred from electronic annotation ///NM_172656 // GO:0005634 // nucleus // ---///NM_172656 // GO:0005634 // nucleus // inferred from sequence or structural similarity ///NM_172656 // GO:0005737 // cytoplasm // ---///NM_172656 // GO:0005737 // cytopl…	NM_172656 // GO:0000166 // nucleotide binding // inferred from electronic annotation ///NM_172656 // GO:0004672 // protein kinase activity // inferred from direct assay ///NM_172656 // GO:0005524 // ATP binding // inferred from electronic annotation ///NM_172656 // GO:0004672 // protein kinase activity // inferred from electronic annotation ///NM_172656 // GO:0004674 // protein serine/threonine k…		17213226	ENSMUST00000027185 // Pfam // IPR000719 // Protein kinase domain///ENSMUST00000114296 // Pfam // IPR000719 // Protein kinase domain///ENSMUST00000123301 // Pfam // IPR000719 // Protein kinase domain///ENSMUST00000152318 // Pfam // IPR000719 // Protein kinase domain///OTTMUST00000049162 // Pfam // IPR000719 // Protein kinase domain///OTTMUST00000049162 // Pfam // IPR001245 // Serine-threonine/tyro…	NM_172656///XR_373251	58973522	58995715	+	Q8K4T3///Q3V3R9///M0QWE6///M0QW98	31	17213226	Mm.286006
17213246	0.938234	0.317759	down	1.02508	-1.02508	-0.0357331	20.7407	20.6622	21.215	20.1282	19.743	21.2399	0.00273657	-0.00273657	0.0353565	-0.0405073	-0.0683851	0.0370498	main	chr1	1		GENSCAN00000011255	ENSMUST00000114248|ENSMUST00000160662|ENSMUST00000162906|ENSMUST00000162487	271697	BC147314|BC147315|BC147758|BC147763|BC172036	cyclin-dependentkinase15	Cdk15	GO:0006468|GO:0016310|GO:0051726|GO:0005575|GO:0000166|GO:0004672|GO:0004674|GO:0004693|GO:0005524|GO:0016301|GO:0016740|GO:0046872|GO:0005515	NM_001033373 // GO:0006468 // protein phosphorylation // inferred from electronic annotation ///NM_001033373 // GO:0016310 // phosphorylation // inferred from electronic annotation ///NM_001033373 // GO:0051726 // regulation of cell cycle // inferred from electronic annotation ///XM_006496048 // GO:0006468 // protein phosphorylation // inferred from electronic annotation ///XM_006496048 // GO:001…	NM_001033373 // GO:0005575 // cellular_component // no biological data available ///XM_006496048 // GO:0005575 // cellular_component // no biological data available ///XM_006496049 // GO:0005575 // cellular_component // no biological data available ///XM_006496050 // GO:0005575 // cellular_component // no biological data available ///XM_011238531 // GO:0005575 // cellular_component // no biologic…	NM_001033373 // GO:0000166 // nucleotide binding // inferred from electronic annotation ///NM_001033373 // GO:0004672 // protein kinase activity // inferred from electronic annotation ///NM_001033373 // GO:0004674 // protein serine/threonine kinase activity // not recorded ///NM_001033373 // GO:0004693 // cyclin-dependent protein serine/threonine kinase activity // inferred from electronic annota…		17213246	ENSMUST00000114248 // Pfam // IPR000719 // Protein kinase domain///ENSMUST00000160662 // Pfam // IPR000719 // Protein kinase domain///OTTMUST00000074319 // Pfam // IPR000719 // Protein kinase domain///OTTMUST00000074319 // Pfam // IPR001245 // Serine-threonine/tyrosine-protein kinase catalytic domain	NM_001033373///XM_006496048///XM_006496049///XM_006496050///XM_011238531///XR_373255	59256906	59352993	+	Q3V3A1///E3W997	25	17213246	Mm.297713
17213265	0.928082	0.20078	down	1.03534	-1.03534	-0.0501027	23.266	21.5923	23.2769	21.8622	22.1054	21.8026	0.081809	-0.0259004	0.0824819	-0.00797987	0.00798035	-0.0119181	main	chr1	1		GENSCAN00000011230	ENSMUST00000114246	14369	BC063077|U43320	frizzledhomolog7(Drosophila)	Fzd7	GO:0006355|GO:0007165|GO:0007166|GO:0007186|GO:0007275|GO:0010812|GO:0014834|GO:0016055|GO:0019827|GO:0033077|GO:0034446|GO:0035412|GO:0035567|GO:0038031|GO:0042327|GO:0042666|GO:0045893|GO:0048103|GO:0060054|GO:0060070|GO:0060231|GO:0005886|GO:0016020|GO:0016021|GO:0004871|GO:0004888|GO:0004930|GO:0005109|GO:0005515|GO:0017147|GO:0030165|GO:0042813	NM_008057 // GO:0006355 // regulation of transcription, DNA-templated // not recorded ///NM_008057 // GO:0007165 // signal transduction // inferred from electronic annotation ///NM_008057 // GO:0007166 // cell surface receptor signaling pathway // inferred from electronic annotation ///NM_008057 // GO:0007186 // G-protein coupled receptor signaling pathway // inferred from electronic annotation /…	NM_008057 // GO:0005886 // plasma membrane // inferred from direct assay ///NM_008057 // GO:0005886 // plasma membrane // inferred from mutant phenotype ///NM_008057 // GO:0005886 // plasma membrane // not recorded ///NM_008057 // GO:0016020 // membrane // inferred from electronic annotation ///NM_008057 // GO:0016021 // integral component of membrane // not recorded ///NM_008057 // GO:0005886 //…	NM_008057 // GO:0004871 // signal transducer activity // inferred from electronic annotation ///NM_008057 // GO:0004888 // transmembrane signaling receptor activity // inferred from electronic annotation ///NM_008057 // GO:0004930 // G-protein coupled receptor activity // not recorded ///NM_008057 // GO:0005109 // frizzled binding // not recorded ///NM_008057 // GO:0005515 // protein binding // i…	NM_008057 // GenMAPP // Wnt_Signaling///NM_008057 // GenMAPP // GPCRDB_Other///ENSMUST00000114246 // GenMAPP // Wnt_Signaling///ENSMUST00000114246 // GenMAPP // GPCRDB_Other///BC063077 // GenMAPP // Wnt_Signaling///BC063077 // GenMAPP // GPCRDB_Other///OTTMUST00000049127 // GenMAPP // Wnt_Signaling///OTTMUST00000049127 // GenMAPP // GPCRDB_Other///U43320 // GenMAPP // Wnt_Signaling///U43320 // Ge…	17213265	ENSMUST00000114246 // Pfam // IPR000539 // Frizzled protein///ENSMUST00000114246 // Pfam // IPR020067 // Frizzled domain///OTTMUST00000049127 // Pfam // IPR000539 // Frizzled protein///OTTMUST00000049127 // Pfam // IPR020067 // Frizzled domain	NM_008057	59482147	59486955	+	Q61090///Q6P551///Q810L8///Q9CUZ6	24	17213265	Mm.297906
17213270	0.973181	0.66158	up	1.01483	1.01483	0.0212359	23.4554	24.7531	23.1217	23.7313	23.1647	25.5223	-0.00843716	0.0692515	-0.0291095	0.00843668	-0.0264282	0.113404	main	chr1	1		GENSCAN00000011239|GENSCAN00000011241|GENSCAN00000011254	ENSMUST00000114243|ENSMUST00000185291|ENSMUST00000185753|ENSMUST00000186310|ENSMUST00000186434|ENSMUST00000187454|ENSMUST00000187979|ENSMUST00000191051|ENSMUST00000190490	381260	BC072561	predictedgene973	Gm973	GO:0008150|GO:0005575|GO:0003674	NM_001013771 // GO:0008150 // biological_process // no biological data available ///XM_006496100 // GO:0008150 // biological_process // no biological data available ///XM_006496107 // GO:0008150 // biological_process // no biological data available ///XM_006496108 // GO:0008150 // biological_process // no biological data available ///XM_006496109 // GO:0008150 // biological_process // no biologic…	NM_001013771 // GO:0005575 // cellular_component // no biological data available ///XM_006496100 // GO:0005575 // cellular_component // no biological data available ///XM_006496107 // GO:0005575 // cellular_component // no biological data available ///XM_006496108 // GO:0005575 // cellular_component // no biological data available ///XM_006496109 // GO:0005575 // cellular_component // no biologic…	NM_001013771 // GO:0003674 // molecular_function // no biological data available ///XM_006496100 // GO:0003674 // molecular_function // no biological data available ///XM_006496107 // GO:0003674 // molecular_function // no biological data available ///XM_006496108 // GO:0003674 // molecular_function // no biological data available ///XM_006496109 // GO:0003674 // molecular_function // no biologic…		17213270		NM_001013771///XM_006496100///XM_006496107///XM_006496108///XM_006496109///XM_006496110///XM_011238548///XM_011238549///XM_011238550	59516264	59634509	+	Q6GQX7///E9Q295///A0A087WSM0///A0A087WRV0	34	17213270	Mm.486706
17213293	0.951734	0.468304	up	1.01596	1.01596	0.0228503	19.6987	19.5485	20.4504	19.9075	19.9351	20.8091	-0.016211	-0.0272522	0.037817	-0.000999451	0.000999451	0.0629048	main	chr1	3													17213293			59626580	59626664	+		8	17213293
17213295	0.999288	0.981523	down	1.00128	-1.00128	-0.00184986	87.9521	72.5419	77.2409	79.9964	81.7694	75.0501	0.162068	-0.115836	-0.0252848	0.0252843	0.05691	-0.0667958	main	chr1	1		GENSCAN00000011223	ENSMUST00000027174|ENSMUST00000185368|ENSMUST00000185772|ENSMUST00000186044|ENSMUST00000187491|ENSMUST00000187837|ENSMUST00000188390|ENSMUST00000189289|ENSMUST00000189327|ENSMUST00000189919|ENSMUST00000190231|ENSMUST00000190265|ENSMUST00000190759|ENSMUST00000191088|ENSMUST00000191142	55989	AF053232|BC076604|BC085135	NOP58ribonucleoprotein	Nop58	GO:0000154|GO:0006608|GO:0042254|GO:0005634|GO:0005730|GO:0005732|GO:0005737|GO:0015030|GO:0016020|GO:0030529|GO:0031428|GO:0032040|GO:0070761|GO:0005654|GO:0030515|GO:0044822|GO:0005515	NM_018868 // GO:0000154 // rRNA modification // not recorded ///NM_018868 // GO:0006608 // snRNP protein import into nucleus // not recorded ///NM_018868 // GO:0042254 // ribosome biogenesis // inferred from electronic annotation ///NM_018868 // GO:0000154 // rRNA modification // ---///NM_018868 // GO:0006608 // snRNP protein import into nucleus // inferred from electronic annotation ///XM_006496…	NM_018868 // GO:0005634 // nucleus // not recorded ///NM_018868 // GO:0005730 // nucleolus // not recorded ///NM_018868 // GO:0005732 // small nucleolar ribonucleoprotein complex // not recorded ///NM_018868 // GO:0005737 // cytoplasm // not recorded ///NM_018868 // GO:0015030 // Cajal body // not recorded ///NM_018868 // GO:0016020 // membrane // not recorded ///NM_018868 // GO:0030529 // ribonu…	NM_018868 // GO:0030515 // snoRNA binding // not recorded ///NM_018868 // GO:0044822 // poly(A) RNA binding // not recorded ///NM_018868 // GO:0030515 // snoRNA binding // ---///NM_018868 // GO:0030515 // snoRNA binding // inferred from electronic annotation ///NM_018868 // GO:0044822 // poly(A) RNA binding // inferred from electronic annotation ///NM_018868 // GO:0044822 // poly(A) RNA binding /…		17213295	ENSMUST00000027174 // Pfam // IPR002687 // Nop domain///ENSMUST00000027174 // Pfam // IPR012974 // NOP5, N-terminal///ENSMUST00000187837 // Pfam // IPR002687 // Nop domain///ENSMUST00000188390 // Pfam // IPR002687 // Nop domain///ENSMUST00000189327 // Pfam // IPR012974 // NOP5, N-terminal///ENSMUST00000190265 // Pfam // IPR002687 // Nop domain///ENSMUST00000191142 // Pfam // IPR002687 // Nop doma…	NM_018868///XM_006496149	59685006	59712124	+	Q6DFW4///A0A0A0MQ76///A0A087WNS6///A0A087WQ59///A0A087WQ46///A0A087WP00///A0A087WNW0///A0A087WSU5///A0A087WRD9///A0A087WSL8	25	17213295	Mm.220367
17213313	0.939039	0.335409	up	1.08509	1.08509	0.11781	39.1419	30.7702	32.3805	39.7104	38.0869	32.9434	0.144072	-0.203111	-0.129516	0.164875	0.104654	-0.104654	main	chr1	3			ENSMUST00000104157	100217459		smallnucleolarRNA,C/Dbox70	Snord70						17213313		NR_028554	59691934	59692020	+		10	17213313
17213315	0.966026	0.561717	up	1.01214	1.01214	0.0174048	20.8629	19.8798	20.5199	20.5979	21.1501	20.2556	0.0211811	-0.0484548	-0.00273752	0.00273752	0.0409036	-0.0214376	main	chr1	1			ENSMUST00000185368|ENSMUST00000189289|ENSMUST00000189327|ENSMUST00000191088|ENSMUST00000104170	55989		NOP58ribonucleoprotein	Nop58	GO:0000154|GO:0006608|GO:0042254|GO:0005634|GO:0005730|GO:0005732|GO:0005737|GO:0015030|GO:0016020|GO:0030529|GO:0031428|GO:0032040|GO:0070761|GO:0005654|GO:0030515|GO:0044822	ENSMUST00000185368 // GO:0000154 // rRNA modification // not recorded ///ENSMUST00000185368 // GO:0006608 // snRNP protein import into nucleus // not recorded ///ENSMUST00000185368 // GO:0042254 // ribosome biogenesis // inferred from electronic annotation ///ENSMUST00000185368 // GO:0000154 // rRNA modification // ---///ENSMUST00000185368 // GO:0006608 // snRNP protein import into nucleus // inf…	ENSMUST00000185368 // GO:0005634 // nucleus // not recorded ///ENSMUST00000185368 // GO:0005730 // nucleolus // not recorded ///ENSMUST00000185368 // GO:0005732 // small nucleolar ribonucleoprotein complex // not recorded ///ENSMUST00000185368 // GO:0005737 // cytoplasm // not recorded ///ENSMUST00000185368 // GO:0015030 // Cajal body // not recorded ///ENSMUST00000185368 // GO:0016020 // membran…	ENSMUST00000185368 // GO:0030515 // snoRNA binding // not recorded ///ENSMUST00000185368 // GO:0044822 // poly(A) RNA binding // not recorded ///ENSMUST00000185368 // GO:0030515 // snoRNA binding // ---///ENSMUST00000185368 // GO:0030515 // snoRNA binding // inferred from electronic annotation ///ENSMUST00000185368 // GO:0044822 // poly(A) RNA binding // inferred from electronic annotation ///ENS…		17213315	ENSMUST00000189327 // Pfam // IPR012974 // NOP5, N-terminal///OTTMUST00000122183 // Pfam // IPR012974 // NOP5, N-terminal		59692509	59692592	+	Q6DFW4///A0A087WNW0	22	17213315	Mm.220367
17426750	0.793357	0.000389547	up	1.11074	1.11074	0.151524	40.6257	41.3709	41.1802	45.3834	46.3564	45.0835	-0.0882158	-0.0619917	-0.068656	0.071558	0.10216	0.0619917	main	chr4	3			ENSMUST00000104419			predictedgene,25803[Source:MGISymbol;Acc:MGI:5455580]	Gm25803						17426750			81338274	81338404	-		11	17426750
17213319	0.980088	0.726293	down	1.01045	-1.01045	-0.0149922	73.073	76.8964	75.3774	78.4791	72.3587	72.2969	-0.022397	0.0511804	0.022397	0.0805736	-0.0365677	-0.0378017	main	chr1	3			ENSMUST00000158468	100217421		smallnucleolarRNA,C/Dbox11	Snord11						17213319		NR_028521	59704790	59704873	+		17	17213319
17213321	0.94876	0.455458	up	1.05721	1.05721	0.0802587	499.085	532.154	625.14	590.293	626.086	530.846	-0.167352	-0.0747938	0.157542	0.0747938	0.159723	-0.0783443	main	chr1	1		GENSCAN00000009641|GENSCAN00000011236	ENSMUST00000087435|ENSMUST00000186246|ENSMUST00000190659	12168	AF003942|U78048	bonemorphogeneticproteinreceptor,typeII(serine/threoninekinase)	Bmpr2	GO:0001707|GO:0001893|GO:0001934|GO:0001935|GO:0001938|GO:0001946|GO:0001974|GO:0002063|GO:0003085|GO:0006366|GO:0006468|GO:0007178|GO:0009952|GO:0010595|GO:0010634|GO:0010862|GO:0014916|GO:0016310|GO:0030308|GO:0030501|GO:0030509|GO:0030513|GO:0042127|GO:0045669|GO:0045906|GO:0045944|GO:0048010|GO:0048286|GO:0048842|GO:0060173|GO:0060836|GO:0060840|GO:0060841|GO:0061298|GO:0071773|GO:0072577|GO:…	NM_007561 // GO:0001707 // mesoderm formation // inferred from mutant phenotype ///NM_007561 // GO:0001893 // maternal placenta development // inferred from mutant phenotype ///NM_007561 // GO:0001934 // positive regulation of protein phosphorylation // not recorded ///NM_007561 // GO:0001935 // endothelial cell proliferation // not recorded ///NM_007561 // GO:0001938 // positive regulation of en…	NM_007561 // GO:0005615 // extracellular space // not recorded ///NM_007561 // GO:0005737 // cytoplasm // not recorded ///NM_007561 // GO:0005886 // plasma membrane // inferred from direct assay ///NM_007561 // GO:0005886 // plasma membrane // not recorded ///NM_007561 // GO:0005887 // integral component of plasma membrane // not recorded ///NM_007561 // GO:0005901 // caveola // not recorded ///N…	NM_007561 // GO:0000166 // nucleotide binding // inferred from electronic annotation ///NM_007561 // GO:0004672 // protein kinase activity // inferred from electronic annotation ///NM_007561 // GO:0004674 // protein serine/threonine kinase activity // inferred from electronic annotation ///NM_007561 // GO:0004675 // transmembrane receptor protein serine/threonine kinase activity // not recorded /…		17213321	ENSMUST00000087435 // Pfam // IPR000472 // Activin types I and II receptor domain///ENSMUST00000087435 // Pfam // IPR000719 // Protein kinase domain///OTTMUST00000122191 // Pfam // IPR000472 // Activin types I and II receptor domain///OTTMUST00000122191 // Pfam // IPR000719 // Protein kinase domain///OTTMUST00000122191 // Pfam // IPR001245 // Serine-threonine/tyrosine-protein kinase catalytic dom…	NM_007561///XM_006495633	59764637	59870859	+	O35607///Q3UU71///Q3UER5///Q3UG09	24	17213321	Mm.7106
17213336	0.980025	0.725524	up	1.01174	1.01174	0.0168348	135.127	143.155	136.524	141.286	146.605	132.041	-0.039578	0.0436864	-0.0247326	0.0247326	0.0780454	-0.0728979	main	chr1	1			ENSMUST00000087435	12168		bonemorphogeneticproteinreceptor,typeII(serine/threoninekinase)	Bmpr2	GO:0001707|GO:0001893|GO:0001934|GO:0001935|GO:0001938|GO:0001946|GO:0001974|GO:0002063|GO:0003085|GO:0006366|GO:0006468|GO:0007178|GO:0009952|GO:0010595|GO:0010634|GO:0010862|GO:0014916|GO:0016310|GO:0030308|GO:0030501|GO:0030509|GO:0030513|GO:0042127|GO:0045669|GO:0045906|GO:0045944|GO:0048010|GO:0048286|GO:0048842|GO:0060173|GO:0060836|GO:0060840|GO:0060841|GO:0061298|GO:0071773|GO:0072577|GO:…	NM_007561 // GO:0001707 // mesoderm formation // inferred from mutant phenotype ///NM_007561 // GO:0001893 // maternal placenta development // inferred from mutant phenotype ///NM_007561 // GO:0001934 // positive regulation of protein phosphorylation // not recorded ///NM_007561 // GO:0001935 // endothelial cell proliferation // not recorded ///NM_007561 // GO:0001938 // positive regulation of en…	NM_007561 // GO:0005615 // extracellular space // not recorded ///NM_007561 // GO:0005737 // cytoplasm // not recorded ///NM_007561 // GO:0005886 // plasma membrane // inferred from direct assay ///NM_007561 // GO:0005886 // plasma membrane // not recorded ///NM_007561 // GO:0005887 // integral component of plasma membrane // not recorded ///NM_007561 // GO:0005901 // caveola // not recorded ///N…	NM_007561 // GO:0000166 // nucleotide binding // inferred from electronic annotation ///NM_007561 // GO:0004672 // protein kinase activity // inferred from electronic annotation ///NM_007561 // GO:0004674 // protein serine/threonine kinase activity // inferred from electronic annotation ///NM_007561 // GO:0004675 // transmembrane receptor protein serine/threonine kinase activity // not recorded /…		17213336	ENSMUST00000087435 // Pfam // IPR000472 // Activin types I and II receptor domain///ENSMUST00000087435 // Pfam // IPR000719 // Protein kinase domain///OTTMUST00000122191 // Pfam // IPR000472 // Activin types I and II receptor domain///OTTMUST00000122191 // Pfam // IPR000719 // Protein kinase domain///OTTMUST00000122191 // Pfam // IPR001245 // Serine-threonine/tyrosine-protein kinase catalytic dom…	NM_007561///XM_006495633	59876896	59877616	+	O35607///Q3UU71///Q3UER5///Q3UG09	22	17213336	Mm.7106
17213338	0.917443	0.0956839	down	1.11727	-1.11727	-0.159975	121.294	140.801	122.578	120.947	118.447	104.778	0.00207138	0.217213	0.0172524	-0.0020709	-0.0322056	-0.209111	main	chr1	1		GENSCAN00000009654	ENSMUST00000036540|ENSMUST00000151630	72750		familywithsequencesimilarity117,memberB	Fam117b	GO:0008150|GO:0005575|GO:0003674|GO:0005515	NM_001037725 // GO:0008150 // biological_process // no biological data available ///ENSMUST00000036540 // GO:0008150 // biological_process // no biological data available ///ENSMUST00000151630 // GO:0008150 // biological_process // no biological data available ///OTTMUST00000049436 // GO:0008150 // biological_process // no biological data available ///OTTMUST00000049437 // GO:0008150 // biologica…	NM_001037725 // GO:0005575 // cellular_component // no biological data available ///ENSMUST00000036540 // GO:0005575 // cellular_component // no biological data available ///ENSMUST00000151630 // GO:0005575 // cellular_component // no biological data available ///OTTMUST00000049436 // GO:0005575 // cellular_component // no biological data available ///OTTMUST00000049437 // GO:0005575 // cellular_…	NM_001037725 // GO:0003674 // molecular_function // no biological data available ///ENSMUST00000036540 // GO:0005515 // protein binding // inferred from electronic annotation ///ENSMUST00000036540 // GO:0003674 // molecular_function // no biological data available ///ENSMUST00000151630 // GO:0003674 // molecular_function // no biological data available ///OTTMUST00000049436 // GO:0003674 // molec…		17213338	ENSMUST00000036540 // Pfam // IPR026642 // Glucocorticoid-induced transcript 1/FAM117///ENSMUST00000151630 // Pfam // IPR026642 // Glucocorticoid-induced transcript 1/FAM117	NM_001037725	59913006	59985346	+	Q3U3E2///M0QWW4	26	17213338	Mm.258250
17213349	0.972754	0.660044	down	1.01583	-1.01583	-0.022657	40.6867	41.3013	44.0217	42.5644	42.5784	38.9391	-0.0433602	-0.0217304	0.0702996	0.0217304	0.0222058	-0.106699	main	chr1	1		GENSCAN00000009651	ENSMUST00000027171|ENSMUST00000124986|ENSMUST00000130075|ENSMUST00000132949|ENSMUST00000150008|ENSMUST00000180952|ENSMUST00000186107|ENSMUST00000186779|ENSMUST00000187978	241066	AF454947|BC138644|BC138645|EU170502|EU170503	calciumresponsefactor	Carf	GO:0006351|GO:0006355|GO:0035865|GO:0045944|GO:0061400|GO:0071277|GO:0006366|GO:0005634|GO:0005654|GO:0005730|GO:0000978|GO:0001077|GO:0003677|GO:0003700|GO:0005515	NM_001285463 // GO:0006351 // transcription, DNA-templated // inferred from electronic annotation ///NM_001285463 // GO:0006355 // regulation of transcription, DNA-templated // inferred from direct assay ///NM_001285463 // GO:0035865 // cellular response to potassium ion // not recorded ///NM_001285463 // GO:0045944 // positive regulation of transcription from RNA polymerase II promoter // inferr…	NM_001285463 // GO:0005634 // nucleus // inferred from direct assay ///NM_001285463 // GO:0005634 // nucleus // not recorded ///NM_001285463 // GO:0005654 // nucleoplasm // inferred from direct assay ///NM_001285463 // GO:0005730 // nucleolus // inferred from direct assay ///NM_001285463 // GO:0005634 // nucleus // inferred from electronic annotation ///NM_001285473 // GO:0005634 // nucleus // in…	NM_001285463 // GO:0000978 // RNA polymerase II core promoter proximal region sequence-specific DNA binding // inferred from direct assay ///NM_001285463 // GO:0001077 // transcriptional activator activity, RNA polymerase II core promoter proximal region sequence-specific binding // inferred from direct assay ///NM_001285463 // GO:0001077 // transcriptional activator activity, RNA polymerase II c…		17213349	ENSMUST00000027171 // Pfam // IPR029309 // Calcium-responsive transcription factor///ENSMUST00000180952 // Pfam // IPR029309 // Calcium-responsive transcription factor///ENSMUST00000187978 // Pfam // IPR029309 // Calcium-responsive transcription factor	NM_001285463///NM_001285473///NM_139150///NR_104344///XM_006495974///XM_006495975///XM_006495977///XM_011238510///XM_011238511///XM_011238512///XM_011238513///XM_011238514///XM_011238515///XM_011238516///XM_011238517///XR_865245///XR_865246	60098264	60151034	+	Q8VHI4///A8VI08///A8VI09///D3Z2W4///M0QWJ8///A0A087WPQ8	30	17213349	Mm.370325
17213369	0.987265	0.79312	up	1.01176	1.01176	0.0168695	40.4033	35.6813	36.888	39.3077	39.2925	35.6608	0.0857725	-0.0935326	-0.0455503	0.0461097	0.0455499	-0.0943613	main	chr1	1		GENSCAN00000009638|GENSCAN00000009651	ENSMUST00000035569|ENSMUST00000159344|ENSMUST00000160834|ENSMUST00000160980|ENSMUST00000162291|ENSMUST00000185573|ENSMUST00000185984|ENSMUST00000187195|ENSMUST00000188450	269198	BC060141	neurobeachinlike1	Nbeal1	GO:0016197|GO:0008150|GO:0012505|GO:0019898|GO:0005622|GO:0005543|GO:0003674	NM_173444 // GO:0016197 // endosomal transport // not recorded ///NM_173444 // GO:0016197 // endosomal transport // ---///XM_006496028 // GO:0016197 // endosomal transport // not recorded ///XM_006496028 // GO:0016197 // endosomal transport // ---///XM_006496029 // GO:0016197 // endosomal transport // not recorded ///XM_006496029 // GO:0016197 // endosomal transport // ---///XM_006496030 // GO:00…	NM_173444 // GO:0012505 // endomembrane system // not recorded ///NM_173444 // GO:0019898 // extrinsic component of membrane // not recorded ///NM_173444 // GO:0005622 // intracellular // ---///NM_173444 // GO:0012505 // endomembrane system // ---///NM_173444 // GO:0019898 // extrinsic component of membrane // ---///XM_006496028 // GO:0012505 // endomembrane system // not recorded ///XM_006496028…	NM_173444 // GO:0005543 // phospholipid binding // not recorded ///NM_173444 // GO:0005543 // phospholipid binding // ---///XM_006496028 // GO:0005543 // phospholipid binding // not recorded ///XM_006496028 // GO:0005543 // phospholipid binding // ---///XM_006496029 // GO:0005543 // phospholipid binding // not recorded ///XM_006496029 // GO:0005543 // phospholipid binding // ---///XM_006496030 //…		17213369	ENSMUST00000035569 // Pfam // IPR000409 // BEACH domain///ENSMUST00000035569 // Pfam // IPR001680 // WD40 repeat///ENSMUST00000035569 // Pfam // IPR001680 // WD40 repeat///ENSMUST00000035569 // Pfam // IPR023362 // PH-BEACH domain///ENSMUST00000159344 // Pfam // IPR000409 // BEACH domain///ENSMUST00000160834 // Pfam // IPR000409 // BEACH domain///ENSMUST00000160834 // Pfam // IPR001680 // WD40 re…	NM_173444///XM_006496028///XM_006496029///XM_006496030///XM_006496031///XM_006496032///XM_006496033///XM_006496034///XM_006496035///XM_006496037///XM_006496038///XM_011238527	60180599	60338328	+	Q8BRX5///Q7TMN9///Q8BS04///E9PYP2///E9PV03///F6U6E8///F7D418///F7BJ98	47	17213369	Mm.404295
17213428	0.973616	0.670146	up	1.0234	1.0234	0.0333763	24.7803	27.9877	29.1002	29.673	27.8617	26.1663	-0.172347	0.00325394	0.0594916	0.0876117	-0.00325394	-0.0938306	main	chr1	1		GENSCAN00000009663	ENSMUST00000060608|ENSMUST00000114202|ENSMUST00000148443	77951	BC049147	cytochromeP450,family20,subfamilya,polypeptide1	Cyp20a1	GO:0055114|GO:0016020|GO:0016021|GO:0004497|GO:0005506|GO:0016491|GO:0016705|GO:0018585|GO:0018586|GO:0018588|GO:0018589|GO:0018590|GO:0018591|GO:0018592|GO:0018593|GO:0018594|GO:0018595|GO:0018596|GO:0018597|GO:0018598|GO:0018599|GO:0018600|GO:0020037|GO:0034559|GO:0034562|GO:0034786|GO:0034816|GO:0034857|GO:0034858|GO:0034859|GO:0034862|GO:0034870|GO:0034873|GO:0034874|GO:0034888|GO:0034893|GO:…	NM_001313721 // GO:0055114 // oxidation-reduction process // inferred from electronic annotation ///NM_030013 // GO:0055114 // oxidation-reduction process // inferred from electronic annotation ///XM_006496328 // GO:0055114 // oxidation-reduction process // inferred from electronic annotation ///ENSMUST00000060608 // GO:0055114 // oxidation-reduction process // inferred from electronic annotation…	NM_001313721 // GO:0016020 // membrane // not recorded ///NM_001313721 // GO:0016021 // integral component of membrane // inferred from electronic annotation ///NM_001313721 // GO:0016020 // membrane // inferred from electronic annotation ///NM_001313721 // GO:0016020 // membrane // ---///NM_030013 // GO:0016020 // membrane // not recorded ///NM_030013 // GO:0016021 // integral component of membr…	NM_001313721 // GO:0004497 // monooxygenase activity // inferred from electronic annotation ///NM_001313721 // GO:0005506 // iron ion binding // inferred from electronic annotation ///NM_001313721 // GO:0016491 // oxidoreductase activity // inferred from electronic annotation ///NM_001313721 // GO:0016705 // oxidoreductase activity, acting on paired donors, with incorporation or reduction of mole…		17213428	ENSMUST00000060608 // Pfam // IPR001128 // Cytochrome P450///OTTMUST00000051028 // Pfam // IPR001128 // Cytochrome P450	NM_001313721///NM_030013///XM_006496328	60343323	60388060	+	Q8BKE6///Q80Y48///J3QPT8	22	17213428	Mm.197640
17213446	0.989121	0.84465	down	1.00972	-1.00972	-0.0139566	269.15	243.651	292.587	263.358	259.248	272.993	0.0156918	-0.127903	0.136146	-0.0156918	-0.0383863	0.0361433	main	chr1	1		GENSCAN00000009657	ENSMUST00000052332|ENSMUST00000185788|ENSMUST00000186097|ENSMUST00000187400|ENSMUST00000187709|ENSMUST00000188594|ENSMUST00000188618|ENSMUST00000189082|ENSMUST00000189649|ENSMUST00000189980|ENSMUST00000190158|ENSMUST00000191493	329165	BC056345|BC079545|BC079646	abl-interactor2	Abi2	GO:0006928|GO:0007611|GO:0008154|GO:0016358|GO:0016477|GO:0016601|GO:0018108|GO:0043010|GO:2000601|GO:0005737|GO:0005829|GO:0005856|GO:0005913|GO:0030027|GO:0030175|GO:0030425|GO:0031209|GO:0042995|GO:0017124|GO:0031625|GO:0032403|GO:0048365|GO:0070064	NM_001198570 // GO:0006928 // movement of cell or subcellular component // not recorded ///NM_001198570 // GO:0007611 // learning or memory // inferred from mutant phenotype ///NM_001198570 // GO:0008154 // actin polymerization or depolymerization // inferred from electronic annotation ///NM_001198570 // GO:0016358 // dendrite development // inferred from mutant phenotype ///NM_001198570 // GO:00…	NM_001198570 // GO:0005737 // cytoplasm // inferred from electronic annotation ///NM_001198570 // GO:0005829 // cytosol // not recorded ///NM_001198570 // GO:0005856 // cytoskeleton // inferred from electronic annotation ///NM_001198570 // GO:0005913 // cell-cell adherens junction // inferred from direct assay ///NM_001198570 // GO:0030027 // lamellipodium // not recorded ///NM_001198570 // GO:00…	NM_001198570 // GO:0017124 // SH3 domain binding // not recorded ///NM_001198570 // GO:0031625 // ubiquitin protein ligase binding // not recorded ///NM_001198570 // GO:0032403 // protein complex binding // not recorded ///NM_001198570 // GO:0048365 // Rac GTPase binding // not recorded ///NM_001198570 // GO:0070064 // proline-rich region binding // not recorded ///NM_001198570 // GO:0017124 // S…		17213446	ENSMUST00000052332 // Pfam // IPR001452 // SH3 domain///ENSMUST00000052332 // Pfam // IPR012849 // Abl-interactor, homeo-domain homologous domain///ENSMUST00000185788 // Pfam // IPR001452 // SH3 domain///ENSMUST00000185788 // Pfam // IPR012849 // Abl-interactor, homeo-domain homologous domain///ENSMUST00000186097 // Pfam // IPR001452 // SH3 domain///ENSMUST00000187400 // Pfam // IPR001452 // SH3 …	NM_001198570///NM_001198571///NM_198127///XM_006496075///XM_006496076///XM_006496077///XM_006496078///XM_006496079///XM_006496080///XM_006496081///XM_006496084///XM_006496085///XM_011238539	60409619	60481163	+	P62484///Q6AXH6///Q6AXD2///Q3UVN6///A0A087WPP8///A0A087WRS3///A0A087WNT3///A0A087WNU9///A0A087WP64///A0A087WR90///A0A087WPE6	20	17213446	Mm.212066
17213462	0.926206	0.171073	up	1.0292	1.0292	0.04153	19.7263	19.7991	20.6018	20.9891	20.2724	20.6159	-0.0510244	-0.045712	0.0116272	0.0384951	-0.0116272	0.0126128	main	chr1	1		GENSCAN00000009647|GENSCAN00000057291	ENSMUST00000027165|ENSMUST00000132833|ENSMUST00000153207|ENSMUST00000192815|ENSMUST00000193720	12487	BC064058|M34563	CD28antigen	Cd28	GO:0002863|GO:0006955|GO:0010628|GO:0010629|GO:0014068|GO:0031295|GO:0042102|GO:0042110|GO:0045060|GO:0045066|GO:0045086|GO:0045589|GO:0045840|GO:0045944|GO:0046641|GO:0048304|GO:0050852|GO:0051897|GO:0097190|GO:0001772|GO:0005886|GO:0009897|GO:0016020|GO:0016021|GO:0045121|GO:0002020|GO:0005070|GO:0019901|GO:0042803	NM_007642 // GO:0002863 // positive regulation of inflammatory response to antigenic stimulus // inferred from mutant phenotype ///NM_007642 // GO:0006955 // immune response // inferred from electronic annotation ///NM_007642 // GO:0010628 // positive regulation of gene expression // not recorded ///NM_007642 // GO:0010629 // negative regulation of gene expression // not recorded ///NM_007642 // …	NM_007642 // GO:0001772 // immunological synapse // inferred from direct assay ///NM_007642 // GO:0005886 // plasma membrane // not recorded ///NM_007642 // GO:0009897 // external side of plasma membrane // inferred from direct assay ///NM_007642 // GO:0009897 // external side of plasma membrane // inferred from mutant phenotype ///NM_007642 // GO:0009897 // external side of plasma membrane // no…	NM_007642 // GO:0002020 // protease binding // not recorded ///NM_007642 // GO:0005070 // SH3/SH2 adaptor activity // not recorded ///NM_007642 // GO:0019901 // protein kinase binding // inferred from physical interaction ///NM_007642 // GO:0042803 // protein homodimerization activity // not recorded ///NM_007642 // GO:0002020 // protease binding // inferred from electronic annotation ///NM_00764…	NM_007642 // GenMAPP // Inflammatory_Response_Pathway///ENSMUST00000027165 // GenMAPP // Inflammatory_Response_Pathway///ENSMUST00000132833 // GenMAPP // Inflammatory_Response_Pathway///ENSMUST00000153207 // GenMAPP // Inflammatory_Response_Pathway///ENSMUST00000192815 // GenMAPP // Inflammatory_Response_Pathway///ENSMUST00000193720 // GenMAPP // Inflammatory_Response_Pathway///BC064058 // GenMAP…	17213462	ENSMUST00000027165 // Pfam // IPR013106 // Immunoglobulin V-set domain///ENSMUST00000192815 // Pfam // IPR013106 // Immunoglobulin V-set domain///ENSMUST00000193720 // Pfam // IPR013106 // Immunoglobulin V-set domain///OTTMUST00000004499 // Pfam // IPR013106 // Immunoglobulin V-set domain	NM_007642	60716800	60773359	+	P31041///Q8CDB3	21	17213462	Mm.255003
17213473	0.973616	0.669893	up	1.00897	1.00897	0.0128775	20.0486	20.5869	19.9098	20.3236	19.807	20.9678	-0.0098238	0.0283966	-0.0198517	0.0098238	-0.0273175	0.0548472	main	chr1	1			ENSMUST00000130082	76443		RIKENcDNA2310016D23gene	2310016D23Rik						17213473		XR_373437///XR_399349///XR_865459///XR_885407	60778843	60803790	+		16	17213473
17248129	0.915665	0.000553037	down	1.11863	-1.11863	-0.161729	27.1062	26.5554	27.5073	24.5905	23.815	24.1544	0.0850697	0.0554528	0.106261	-0.0554533	-0.101684	-0.0812659	main	chr11	1		GENSCAN00000021225	ENSMUST00000146985	102641705		uncharacterizedLOC102641705|predictedgene8098[Source:MGISymbol;Acc:MGI:3645749]	LOC102641705|Gm8098						17248129		XR_393881///XR_393883///XR_865603	30267464	30280491	+		23	17248129
17213503	0.973566	0.667394	up	1.00857	1.00857	0.0123144	23.137	22.5973	22.5609	22.9019	22.3668	23.6246	0.0243902	-0.00966072	-0.0119824	0.00966024	-0.0244527	0.0544829	main	chr1	1			ENSMUST00000141000	77341		RIKENcDNA9530026F06gene	9530026F06Rik						17213503		NR_040483	61378432	61395904	+		20	17213503
17213513	0.922932	0.119407	up	1.05266	1.05266	0.0740394	19.8741	19.1386	19.9256	20.3988	19.8652	21.8161	-0.00186634	-0.0562735	0.00186586	0.0357246	-0.00251579	0.132635	main	chr1	3			ENSMUST00000158921			predictedgene,25839[Source:MGISymbol;Acc:MGI:5455616]	Gm25839						17213513			61470441	61470543	+		13	17213513
17213515	0.967618	0.582297	up	1.01282	1.01282	0.0183768	24.6852	25.8029	24.0593	24.9083	25.603	24.9662	-0.0146518	0.0492358	-0.0517039	-0.00167513	0.0380111	0.00167465	main	chr1	1		GENSCAN00000002750|GENSCAN00000002752|GENSCAN00000002765|GENSCAN00000002787|GENSCAN00000002798|GENSCAN00000008035|GENSCAN00000008048	ENSMUST00000046673|ENSMUST00000075374|ENSMUST00000094906|ENSMUST00000129030|ENSMUST00000138768|ENSMUST00000188325	72823	BC114605	par-3familycellpolarityregulatorbeta	Pard3b	GO:0007049|GO:0051301|GO:0008150|GO:0005923|GO:0016020|GO:0030054|GO:0005575|GO:0012505|GO:0003674	NM_001081050 // GO:0007049 // cell cycle // inferred from electronic annotation ///NM_001081050 // GO:0051301 // cell division // inferred from electronic annotation ///NM_001081050 // GO:0008150 // biological_process // no biological data available ///XM_006496298 // GO:0007049 // cell cycle // inferred from electronic annotation ///XM_006496298 // GO:0051301 // cell division // inferred from el…	NM_001081050 // GO:0005923 // bicellular tight junction // inferred from electronic annotation ///NM_001081050 // GO:0016020 // membrane // inferred from electronic annotation ///NM_001081050 // GO:0030054 // cell junction // inferred from electronic annotation ///NM_001081050 // GO:0005575 // cellular_component // no biological data available ///NM_001081050 // GO:0012505 // endomembrane system …	NM_001081050 // GO:0003674 // molecular_function // no biological data available ///XM_006496298 // GO:0003674 // molecular_function // no biological data available ///XM_006496299 // GO:0003674 // molecular_function // no biological data available ///XM_011238602 // GO:0003674 // molecular_function // no biological data available ///ENSMUST00000046673 // GO:0003674 // molecular_function // no bi…		17213515	ENSMUST00000046673 // Pfam // IPR001478 // PDZ domain///ENSMUST00000046673 // Pfam // IPR021922 // Domain of unknown function DUF3534///ENSMUST00000075374 // Pfam // IPR001478 // PDZ domain///ENSMUST00000075374 // Pfam // IPR001478 // PDZ domain///ENSMUST00000075374 // Pfam // IPR021922 // Domain of unknown function DUF3534///ENSMUST00000094906 // Pfam // IPR001478 // PDZ domain///ENSMUST00000094…	NM_001081050///XM_006496298///XM_006496299///XM_011238602	61638824	62642284	+	Q9CSB4///Q05B96///Q3URJ9///Q9D943///Q8BKM8///Q5SV55///Q5SV54	24	17213515	Mm.35153
17213548	0.987265	0.794474	up	1.01082	1.01082	0.0155325	89.5599	88.6765	78.5851	85.751	89.2517	84.2237	0.0385013	0.0241995	-0.150097	-0.0241995	0.0335269	-0.0501266	main	chr1	1		GENSCAN00000002775	ENSMUST00000027112|ENSMUST00000063594|ENSMUST00000075144|ENSMUST00000102822|ENSMUST00000114155|ENSMUST00000114157|ENSMUST00000126344	18187	AF483506|AF483507|AF022857|AF022858|AF022854|AF022855|AF022856|AF022861	neuropilin2	Nrp2	GO:0001525|GO:0001755|GO:0001764|GO:0007275|GO:0007399|GO:0007411|GO:0007507|GO:0021612|GO:0021649|GO:0021675|GO:0021828|GO:0030154|GO:0036486|GO:0038084|GO:0048846|GO:0050919|GO:0061549|GO:0061551|GO:0061552|GO:0097374|GO:0097490|GO:0097491|GO:1901166|GO:1902285|GO:1903375|GO:0071526|GO:0021637|GO:0021785|GO:1902287|GO:0005886|GO:0016020|GO:0016021|GO:0030424|GO:0005021|GO:0005515|GO:0008201|GO:…	NM_001077403 // GO:0001525 // angiogenesis // inferred from electronic annotation ///NM_001077403 // GO:0001755 // neural crest cell migration // inferred from mutant phenotype ///NM_001077403 // GO:0001764 // neuron migration // inferred from mutant phenotype ///NM_001077403 // GO:0007275 // multicellular organismal development // inferred from electronic annotation ///NM_001077403 // GO:0007399…	NM_001077403 // GO:0005886 // plasma membrane // inferred by curator ///NM_001077403 // GO:0016020 // membrane // inferred from electronic annotation ///NM_001077403 // GO:0016021 // integral component of membrane // inferred from electronic annotation ///NM_001077403 // GO:0030424 // axon // inferred from direct assay ///NM_001077403 // GO:0005886 // plasma membrane // traceable author statement…	NM_001077403 // GO:0005021 // vascular endothelial growth factor-activated receptor activity // inferred from electronic annotation ///NM_001077403 // GO:0005515 // protein binding // inferred from physical interaction ///NM_001077403 // GO:0008201 // heparin binding // inferred from electronic annotation ///NM_001077403 // GO:0017154 // semaphorin receptor activity // inferred from direct assay …		17213548	ENSMUST00000027112 // Pfam // IPR000421 // Coagulation factor 5/8 C-terminal domain///ENSMUST00000027112 // Pfam // IPR000421 // Coagulation factor 5/8 C-terminal domain///ENSMUST00000027112 // Pfam // IPR000859 // CUB domain///ENSMUST00000027112 // Pfam // IPR000859 // CUB domain///ENSMUST00000027112 // Pfam // IPR000998 // MAM domain///ENSMUST00000027112 // Pfam // IPR022579 // Neuropilin-1, C-…	NM_001077403///NM_001077404///NM_001077405///NM_001077406///NM_001077407///NM_010939	62703285	62818695	+	Q8QZY7///Q3URT2///Q3U5I8///Q8K2T3///Q8BPZ0///O35375	35	17213548	Mm.266341
17213570	0.99358	0.889648	up	1.00377	1.00377	0.00542975	23.2145	21.2819	22.5617	22.2891	22.075	22.9114	0.0499177	-0.0754814	0.00876856	-0.00876856	-0.0226936	0.0309563	main	chr1	1			ENSMUST00000158328			predictedgene,24942[Source:MGISymbol;Acc:MGI:5454719]	Gm24942						17213570			63032706	63032819	+		14	17213570
17457773	0.915665	0.000556871	up	1.1653	1.1653	0.2207	22.4664	22.4173	22.258	26.943	24.9595	26.3774	-0.0759096	-0.0790696	-0.0893545	0.186233	0.0759091	0.155625	main	chr6	1			ENSMUST00000103284	100125248///21580	U26785|U26791|U26795|U26796|AF034168|AF481155|AY600448|AY665744|AY665754|AY665759|AY665767|EF457550|EU131418|EU518945|EU518960|EU518964|EU647566|EU647568|FJ188404|FM179556|FM179716|FM179724|GU599264|GU599274|GU599303|GU599315|GU599316|GU599390|GU599402|GU599446|GU599452|GU599480|GU599483|JX520684|JX520757|JX520760|JX520797|JX520814|JX520822|JX520859|JX520886|JX520888|JX520921|M13675|M30880|M98563…	Tcellreceptorbetajoining1-1|Tcellreceptorbeta,joiningregion	Trbj1-1|Tcrb-J	GO:0019221|GO:0016020|GO:0016021	AF034168 // GO:0019221 // cytokine-mediated signaling pathway // inferred from direct assay ///GU599446 // GO:0019221 // cytokine-mediated signaling pathway // inferred from direct assay ///U29066 // GO:0019221 // cytokine-mediated signaling pathway // inferred from direct assay ///M34211 // GO:0019221 // cytokine-mediated signaling pathway // inferred from direct assay	U26785 // GO:0016020 // membrane // inferred from electronic annotation ///U26785 // GO:0016021 // integral component of membrane // inferred from electronic annotation ///U26791 // GO:0016020 // membrane // inferred from electronic annotation ///U26791 // GO:0016021 // integral component of membrane // inferred from electronic annotation ///U26795 // GO:0016020 // membrane // inferred from elect…			17457773			41533864	41533911	+	A0N8J3///A0N8J2///Q7TND8///Q9D3G4///A0A0A6YVY0///A2NTY6///P04212	8	17457773	Mm.333026///Mm.389744///Mm.429394///Mm.123831///Mm.304135///Mm.345390///Mm.389733///Mm.380070///Mm.333012///Mm.442501///Mm.424226///Mm.359387///Mm.347827
17213578	0.938234	0.317815	down	1.04585	-1.04585	-0.0646826	26.9178	26.1093	29.7046	25.9431	27.7403	25.3579	0.0219979	-0.0219979	0.164122	-0.0312142	0.0654173	-0.0641294	main	chr1	1													17213578			63115750	63117702	+		20	17213578
17213580	0.966526	0.570588	up	1.02239	1.02239	0.0319525	165.817	150.838	146.164	163.167	155.951	153.538	0.0997543	-0.0368443	-0.0822563	0.0765119	0.0112491	-0.0112495	main	chr1	1		GENSCAN00000000888	ENSMUST00000027108|ENSMUST00000126469|ENSMUST00000126795|ENSMUST00000129339|ENSMUST00000135877|ENSMUST00000142062|ENSMUST00000148553|ENSMUST00000174890|ENSMUST00000188524	55949	AF029844|BC003899|BC023139	eukaryotictranslationelongationfactor1beta2	Eef1b2	GO:0006412|GO:0006414|GO:0005737|GO:0005783|GO:0005853|GO:0016020|GO:0016021|GO:0003746|GO:0005515	NM_018796 // GO:0006412 // translation // inferred from electronic annotation ///NM_018796 // GO:0006414 // translational elongation // inferred from electronic annotation ///ENSMUST00000027108 // GO:0006412 // translation // inferred from electronic annotation ///ENSMUST00000027108 // GO:0006414 // translational elongation // inferred from electronic annotation ///ENSMUST00000027108 // GO:000641…	NM_018796 // GO:0005737 // cytoplasm // not recorded ///NM_018796 // GO:0005783 // endoplasmic reticulum // not recorded ///NM_018796 // GO:0005853 // eukaryotic translation elongation factor 1 complex // inferred from sequence or structural similarity ///NM_018796 // GO:0005737 // cytoplasm // inferred from electronic annotation ///NM_018796 // GO:0005737 // cytoplasm // ---///NM_018796 // GO:00…	NM_018796 // GO:0003746 // translation elongation factor activity // inferred from sequence or structural similarity ///NM_018796 // GO:0005515 // protein binding // inferred from physical interaction ///NM_018796 // GO:0003746 // translation elongation factor activity // inferred from electronic annotation ///ENSMUST00000027108 // GO:0003746 // translation elongation factor activity // inferred …	NM_018796 // GenMAPP // Translation_Factors///ENSMUST00000027108 // GenMAPP // Translation_Factors///ENSMUST00000126469 // GenMAPP // Translation_Factors///ENSMUST00000126795 // GenMAPP // Translation_Factors///ENSMUST00000129339 // GenMAPP // Translation_Factors///ENSMUST00000135877 // GenMAPP // Translation_Factors///ENSMUST00000142062 // GenMAPP // Translation_Factors///ENSMUST00000148553 // G…	17213580	ENSMUST00000129339 // Pfam // IPR014038 // Translation elongation factor EF1B, beta/delta subunit, guanine nucleotide exchange///ENSMUST00000129339 // Pfam // IPR018940 // Elongation factor 1 beta central acidic region, eukaryote///ENSMUST00000188524 // Pfam // IPR014038 // Translation elongation factor EF1B, beta/delta subunit, guanine nucleotide exchange///ENSMUST00000188524 // Pfam // IPR01894…	NM_018796	63176825	63180486	+	O70251///M0QWH8///G3UZ47///M0QW60///M0QWK5///G3UX43///A0A087WS46	24	17213580	Mm.2718
17213591	0.955389	0.510043	up	1.01334	1.01334	0.0191139	24.2417	25.2943	25.1228	25.5575	24.6166	25.4783	-0.0564113	0.00490665	-0.00490665	0.0198412	-0.0342751	0.0153642	main	chr1	1			ENSMUST00000082678|ENSMUST00000199062			predictedgene,26457[Source:MGISymbol;Acc:MGI:5456234]	Gm26457						17213591			63178680	63178752	+		22	17213591
17213593	0.925374	0.165591	down	1.1277	-1.1277	-0.173381	65.5408	59.995	50.5509	50.5881	48.2717	56.7591	0.290567	0.163018	-0.0840883	-0.0830274	-0.150646	0.0830274	main	chr1	3			ENSMUST00000082668	100217464		smallnucleolarRNA,H/ACAbox41	Snora41						17213593		NR_028558	63179004	63179135	+		15	17213593
17213595	0.982353	0.748041	down	1.00815	-1.00815	-0.011705	21.8248	21.1016	20.2262	21.127	20.353	21.1419	0.0477452	-0.000867367	-0.0619969	0.000867367	-0.0529814	0.00187969	main	chr1	1			ENSMUST00000141027|ENSMUST00000189722	73884		zincfinger,DBF-typecontaining2	Zdbf2	GO:0008150|GO:0005575|GO:0003674	NM_001285936 // GO:0008150 // biological_process // no biological data available ///NM_001285937 // GO:0008150 // biological_process // no biological data available	NM_001285936 // GO:0005575 // cellular_component // no biological data available ///NM_001285937 // GO:0005575 // cellular_component // no biological data available	NM_001285936 // GO:0003674 // molecular_function // no biological data available ///NM_001285937 // GO:0003674 // molecular_function // no biological data available		17213595		NM_001285936///NM_001285937	63200313	63207614	+	Q5SS00	20	17213595	Mm.86986
17213598	0.973616	0.670069	down	1.03657	-1.03657	-0.0518211	33.0105	38.1671	37.4508	31.7591	41.2071	32.3715	-0.0910354	0.118366	0.0910358	-0.146791	0.22893	-0.119236	main	chr1	1		GENSCAN00000000892	ENSMUST00000029025|ENSMUST00000114132|ENSMUST00000126932	73884		zincfinger,DBF-typecontaining2	Zdbf2	GO:0008150|GO:0005575|GO:0003674	NM_001267872 // GO:0008150 // biological_process // no biological data available ///NM_001285936 // GO:0008150 // biological_process // no biological data available ///NM_001285937 // GO:0008150 // biological_process // no biological data available ///NM_028673 // GO:0008150 // biological_process // no biological data available ///XM_011238606 // GO:0008150 // biological_process // no biological …	NM_001267872 // GO:0005575 // cellular_component // no biological data available ///NM_001285936 // GO:0005575 // cellular_component // no biological data available ///NM_001285937 // GO:0005575 // cellular_component // no biological data available ///NM_028673 // GO:0005575 // cellular_component // no biological data available ///XM_011238606 // GO:0005575 // cellular_component // no biological …	NM_001267872 // GO:0003674 // molecular_function // no biological data available ///NM_001285936 // GO:0003674 // molecular_function // no biological data available ///NM_001285937 // GO:0003674 // molecular_function // no biological data available ///NM_028673 // GO:0003674 // molecular_function // no biological data available ///XM_011238606 // GO:0003674 // molecular_function // no biological …		17213598		NM_001267872///NM_001285936///NM_001285937///NM_028673///XM_011238606///XM_011238607///XM_011238608///XM_011238609	63273265	63314576	+	Q5SS00///B1AU71	22	17213598	Mm.86986
17213608	0.992038	0.867255	down	1.00374	-1.00374	-0.00539086	134.261	125.713	132.036	129.945	132.186	128.296	0.0356264	-0.0592799	0.0115185	-0.0115185	0.0131488	-0.0299377	main	chr1	1		GENSCAN00000000879|GENSCAN00000000896	ENSMUST00000087374|ENSMUST00000097717|ENSMUST00000114101|ENSMUST00000114103|ENSMUST00000114107|ENSMUST00000134704|ENSMUST00000141545|ENSMUST00000146403|ENSMUST00000182642|ENSMUST00000187844|ENSMUST00000190658	23792	AB009673|AY545641	adisintegrinandmetallopeptidasedomain23	Adam23	GO:0006508|GO:0007155|GO:0005576|GO:0005886|GO:0016020|GO:0016021|GO:0004222|GO:0005515|GO:0008237|GO:0008270	NM_011780 // GO:0006508 // proteolysis // inferred from electronic annotation ///NM_011780 // GO:0007155 // cell adhesion // inferred from electronic annotation ///XM_006495969 // GO:0006508 // proteolysis // inferred from electronic annotation ///XM_006495969 // GO:0007155 // cell adhesion // inferred from electronic annotation ///XM_006495970 // GO:0006508 // proteolysis // inferred from electr…	NM_011780 // GO:0005576 // extracellular region // inferred from electronic annotation ///NM_011780 // GO:0005886 // plasma membrane // inferred from electronic annotation ///NM_011780 // GO:0016020 // membrane // inferred from electronic annotation ///NM_011780 // GO:0016021 // integral component of membrane // inferred from electronic annotation ///XM_006495969 // GO:0005576 // extracellular re…	NM_011780 // GO:0004222 // metalloendopeptidase activity // inferred from electronic annotation ///NM_011780 // GO:0005515 // protein binding // inferred from physical interaction ///NM_011780 // GO:0008237 // metallopeptidase activity // inferred from electronic annotation ///NM_011780 // GO:0008270 // zinc ion binding // inferred from electronic annotation ///XM_006495969 // GO:0004222 // metal…		17213608	ENSMUST00000087374 // Pfam // IPR001590 // Peptidase M12B, ADAM/reprolysin///ENSMUST00000087374 // Pfam // IPR001762 // Disintegrin domain///ENSMUST00000087374 // Pfam // IPR002870 // Peptidase M12B, propeptide///ENSMUST00000087374 // Pfam // IPR006586 // ADAM, cysteine-rich///ENSMUST00000114103 // Pfam // IPR001590 // Peptidase M12B, ADAM/reprolysin///ENSMUST00000114103 // Pfam // IPR001762 // D…	NM_011780///XM_006495969///XM_006495970	63445891	63596515	+	Q9R1V7///Q8CCI7///Q5SRA0	27	17213608	Mm.124892
17213645	0.989093	0.84055	up	1.00537	1.00537	0.00772093	24.2802	25.0064	24.6079	25.4927	25.323	23.519	-0.0309272	0.0115876	-0.0115881	0.0393753	0.0297408	-0.0768809	main	chr1	1		GENSCAN00000000911	ENSMUST00000027103|ENSMUST00000123945|ENSMUST00000128621|ENSMUST00000131478|ENSMUST00000134454|ENSMUST00000148758	75619	AK129251|BC008271|BC057208|BC080813	FASTkinasedomains2	Fastkd2	GO:0042254|GO:0045333|GO:1902775|GO:0006468|GO:0005739|GO:0035770|GO:0042645|GO:0003723|GO:0004672|GO:0019843|GO:0044822	NM_172422 // GO:0042254 // ribosome biogenesis // inferred from electronic annotation ///NM_172422 // GO:0045333 // cellular respiration // inferred from sequence or structural similarity ///NM_172422 // GO:1902775 // mitochondrial large ribosomal subunit assembly // not recorded ///NM_172422 // GO:0006468 // protein phosphorylation // inferred from electronic annotation ///NM_172422 // GO:190277…	NM_172422 // GO:0005739 // mitochondrion // inferred from direct assay ///NM_172422 // GO:0005739 // mitochondrion // not recorded ///NM_172422 // GO:0035770 // ribonucleoprotein granule // not recorded ///NM_172422 // GO:0042645 // mitochondrial nucleoid // not recorded ///NM_172422 // GO:0005739 // mitochondrion // inferred from electronic annotation ///NM_172422 // GO:0005739 // mitochondrion …	NM_172422 // GO:0003723 // RNA binding // inferred from electronic annotation ///NM_172422 // GO:0004672 // protein kinase activity // inferred from electronic annotation ///NM_172422 // GO:0019843 // rRNA binding // not recorded ///NM_172422 // GO:0044822 // poly(A) RNA binding // not recorded ///NM_172422 // GO:0019843 // rRNA binding // inferred from electronic annotation ///NM_172422 // GO:00…		17213645	ENSMUST00000027103 // Pfam // IPR010622 // FAST kinase leucine-rich///ENSMUST00000027103 // Pfam // IPR013579 // FAST kinase-like protein, subdomain 2///ENSMUST00000027103 // Pfam // IPR013584 // RAP domain///OTTMUST00000033153 // Pfam // IPR010622 // FAST kinase leucine-rich///OTTMUST00000033153 // Pfam // IPR013579 // FAST kinase-like protein, subdomain 2///OTTMUST00000033153 // Pfam // IPR0135…	NM_172422///XM_006496313	63730614	63754655	+	Q922E6///Q6ZQ14	27	17213645	Mm.30965
17213663	0.93972	0.343466	up	1.02112	1.02112	0.0301532	19.83	21.0858	20.5735	21.257	20.616	20.9	-0.065948	0.0226369	-0.012845	0.0343041	-0.00986862	0.00986815	main	chr1	1		GENSCAN00000007575	ENSMUST00000133244	433315		predictedgene13749	Gm13749						17213663		NR_027824	63964727	63968999	+	Q8C4M4	20	17213663
17213666	0.944327	0.413895	down	1.01547	-1.01547	-0.0221548	19.9844	20.2402	20.9723	20.3071	19.9043	20.0424	-0.0112648	0.00708342	0.0583434	0.0118437	-0.0170627	-0.00708342	main	chr1	1			ENSMUST00000181595			predictedgene,26649[Source:MGISymbol;Acc:MGI:5477143]	Gm26649						17213666			64029463	64032927	+		22	17213666
17213674	0.94876	0.454648	down	1.05907	-1.05907	-0.0827937	28.6139	35.9777	28.0613	30.6387	28.6474	27.7071	-0.000844955	0.329541	-0.0289807	0.097795	0.000844479	-0.0473051	main	chr1	3			ENSMUST00000175487			predictedgene,25748[Source:MGISymbol;Acc:MGI:5455525]	Gm25748						17213674			64396334	64396403	+		9	17213674
17338934	0.915665	0.000557344	up	1.15027	1.15027	0.201969	27.178	27.5695	27.4134	31.0967	32.7512	30.6947	-0.098094	-0.0774584	-0.0856476	0.0962324	0.171017	0.0774589	main	chr17	1		GENSCAN00000024453	ENSMUST00000002737|ENSMUST00000074141|ENSMUST00000149632	66400	BC029677	alkB,alkylationrepairhomolog7(E.coli)	Alkbh7	GO:0006631|GO:0006974|GO:0010883|GO:0012501|GO:0055114|GO:1902445|GO:0005739|GO:0005759|GO:0000907|GO:0016491|GO:0016706|GO:0018602|GO:0019798|GO:0034792|GO:0043734|GO:0046872|GO:0051213|GO:0052634|GO:0052635	NM_025538 // GO:0006631 // fatty acid metabolic process // inferred from mutant phenotype ///NM_025538 // GO:0006974 // cellular response to DNA damage stimulus // not recorded ///NM_025538 // GO:0010883 // regulation of lipid storage // inferred from mutant phenotype ///NM_025538 // GO:0012501 // programmed cell death // inferred from electronic annotation ///NM_025538 // GO:0055114 // oxidation…	NM_025538 // GO:0005739 // mitochondrion // inferred from direct assay ///NM_025538 // GO:0005739 // mitochondrion // not recorded ///NM_025538 // GO:0005759 // mitochondrial matrix // inferred from direct assay ///NM_025538 // GO:0005759 // mitochondrial matrix // not recorded ///NM_025538 // GO:0005739 // mitochondrion // inferred from electronic annotation ///NM_025538 // GO:0005759 // mitocho…	NM_025538 // GO:0000907 // sulfonate dioxygenase activity // inferred from electronic annotation ///NM_025538 // GO:0016491 // oxidoreductase activity // inferred from electronic annotation ///NM_025538 // GO:0016706 // oxidoreductase activity, acting on paired donors, with incorporation or reduction of molecular oxygen, 2-oxoglutarate as one donor, and incorporation of one atom each of oxygen in…		17338934	ENSMUST00000002737 // Pfam // IPR027450 // Alpha-ketoglutarate-dependent dioxygenase AlkB-like///ENSMUST00000074141 // Pfam // IPR027450 // Alpha-ketoglutarate-dependent dioxygenase AlkB-like	NM_025538///NM_027372	56997339	56999340	+	Q9D6Z0	22	17338934	Mm.196150
17213687	0.951734	0.468332	up	1.01764	1.01764	0.0252305	24.0057	24.2801	23.5684	24.9204	23.3458	24.8839	-0.00819683	0.00819635	-0.0347247	0.0457487	-0.0484161	0.0436339	main	chr1	1		GENSCAN00000007573|GENSCAN00000038580	ENSMUST00000094898|ENSMUST00000114077|ENSMUST00000187170|ENSMUST00000187638|ENSMUST00000117815	227210		cyclinY-like1	Ccnyl1	GO:0000079|GO:0008150|GO:0005575|GO:0003674|GO:0019901	NM_001097644 // GO:0000079 // regulation of cyclin-dependent protein serine/threonine kinase activity // inferred from electronic annotation ///NM_001097644 // GO:0008150 // biological_process // no biological data available ///ENSMUST00000094898 // GO:0000079 // regulation of cyclin-dependent protein serine/threonine kinase activity // inferred from electronic annotation ///ENSMUST00000094898 //…	NM_001097644 // GO:0005575 // cellular_component // no biological data available ///ENSMUST00000094898 // GO:0005575 // cellular_component // no biological data available ///ENSMUST00000114077 // GO:0005575 // cellular_component // no biological data available ///ENSMUST00000187170 // GO:0005575 // cellular_component // no biological data available ///ENSMUST00000187638 // GO:0005575 // cellular_…	NM_001097644 // GO:0003674 // molecular_function // no biological data available ///NM_001097644 // GO:0019901 // protein kinase binding // inferred from electronic annotation ///ENSMUST00000094898 // GO:0003674 // molecular_function // no biological data available ///ENSMUST00000094898 // GO:0019901 // protein kinase binding // inferred from electronic annotation ///ENSMUST00000114077 // GO:0003…		17213687	ENSMUST00000094898 // Pfam // IPR006671 // Cyclin, N-terminal///ENSMUST00000114077 // Pfam // IPR006671 // Cyclin, N-terminal///ENSMUST00000187170 // Pfam // IPR006671 // Cyclin, N-terminal///OTTMUST00000051077 // Pfam // IPR006671 // Cyclin, N-terminal///OTTMUST00000051077 // Pfam // IPR013922 // Cyclin PHO80-like///OTTMUST00000122778 // Pfam // IPR006671 // Cyclin, N-terminal///OTTMUST000001227…	NM_001097644///XM_006495953///XM_011238499	64690455	64725644	+	E9Q226///D3YUJ3///A0A087WPI4	20	17213687	Mm.39706
17213702	0.998256	0.935967	down	1.00318	-1.00318	-0.00458104	69.1434	68.2353	73.7081	69.3955	74.9673	66.2118	-0.00262547	-0.0216975	0.0896068	0.00262547	0.114044	-0.0651288	main	chr1	1		GENSCAN00000013992	ENSMUST00000081154|ENSMUST00000097707|ENSMUST00000185317|ENSMUST00000186404|ENSMUST00000187579|ENSMUST00000188799|ENSMUST00000189925|ENSMUST00000190058|ENSMUST00000190847|ENSMUST00000185263	18711	AF102777	phosphoinositidekinase,FYVEfingercontaining	Pikfyve	GO:0016310|GO:0032288|GO:0034504|GO:0035556|GO:0042147|GO:0046488|GO:2000785|GO:0046854|GO:0005768|GO:0005829|GO:0005911|GO:0010008|GO:0012506|GO:0016020|GO:0031410|GO:0031901|GO:0032593|GO:0045121|GO:0048471|GO:0000139|GO:0030659|GO:0031902|GO:0016021|GO:0000166|GO:0000285|GO:0005515|GO:0005524|GO:0008270|GO:0016301|GO:0016307|GO:0016308|GO:0016740|GO:0046872|GO:0052810	NM_001310624 // GO:0016310 // phosphorylation // inferred from electronic annotation ///NM_001310624 // GO:0032288 // myelin assembly // inferred from genetic interaction ///NM_001310624 // GO:0034504 // protein localization to nucleus // not recorded ///NM_001310624 // GO:0035556 // intracellular signal transduction // inferred from direct assay ///NM_001310624 // GO:0042147 // retrograde transp…	NM_001310624 // GO:0005768 // endosome // inferred from electronic annotation ///NM_001310624 // GO:0005829 // cytosol // inferred from direct assay ///NM_001310624 // GO:0005911 // cell-cell junction // inferred from direct assay ///NM_001310624 // GO:0010008 // endosome membrane // not recorded ///NM_001310624 // GO:0012506 // vesicle membrane // inferred from direct assay ///NM_001310624 // GO…	NM_001310624 // GO:0000166 // nucleotide binding // inferred from electronic annotation ///NM_001310624 // GO:0000285 // 1-phosphatidylinositol-3-phosphate 5-kinase activity // inferred from electronic annotation ///NM_001310624 // GO:0005515 // protein binding // inferred from physical interaction ///NM_001310624 // GO:0005524 // ATP binding // inferred from electronic annotation ///NM_001310624…		17213702	ENSMUST00000081154 // Pfam // IPR000306 // FYVE zinc finger///ENSMUST00000081154 // Pfam // IPR000591 // DEP domain///ENSMUST00000081154 // Pfam // IPR002423 // Chaperonin Cpn60/TCP-1 family///ENSMUST00000081154 // Pfam // IPR002498 // Phosphatidylinositol-4-phosphate 5-kinase, core///ENSMUST00000097707 // Pfam // IPR000306 // FYVE zinc finger///ENSMUST00000097707 // Pfam // IPR000591 // DEP doma…	NM_001310624///NM_011086///XM_006495776///XM_006495777///XM_006495779///XM_006495781///XM_006495782///XM_011238454	65186685	65278696	+	Q9Z1T6///Q3TR41///D3Z5N5///A0A087WQI1///A0A087WS78	37	17213702	Mm.38370
17213747	0.98122	0.731431	down	1.00694	-1.00694	-0.00998422	21.2897	20.5774	20.9385	20.1553	21.1377	21.0883	0.0188589	-0.0302391	-0.00514317	-0.0601401	0.00852108	0.00514317	main	chr1	1		GENSCAN00000014009	ENSMUST00000027083|ENSMUST00000140190	213527	AF132083|AF332077|AF332078	parathyroidhormone2receptor	Pth2r	GO:0007165|GO:0007166|GO:0007186|GO:0005886|GO:0016020|GO:0016021|GO:0004871|GO:0004888|GO:0004930|GO:0004991|GO:0005515	NM_139270 // GO:0007165 // signal transduction // inferred from electronic annotation ///NM_139270 // GO:0007166 // cell surface receptor signaling pathway // inferred from electronic annotation ///NM_139270 // GO:0007186 // G-protein coupled receptor signaling pathway // inferred from electronic annotation ///XM_006495842 // GO:0007165 // signal transduction // inferred from electronic annotatio…	NM_139270 // GO:0005886 // plasma membrane // inferred from electronic annotation ///NM_139270 // GO:0016020 // membrane // inferred from electronic annotation ///NM_139270 // GO:0016021 // integral component of membrane // inferred from electronic annotation ///XM_006495842 // GO:0005886 // plasma membrane // inferred from electronic annotation ///XM_006495842 // GO:0016020 // membrane // inferr…	NM_139270 // GO:0004871 // signal transducer activity // inferred from electronic annotation ///NM_139270 // GO:0004888 // transmembrane signaling receptor activity // inferred from electronic annotation ///NM_139270 // GO:0004930 // G-protein coupled receptor activity // inferred from electronic annotation ///NM_139270 // GO:0004991 // parathyroid hormone receptor activity // not recorded ///XM_…	NM_139270 // GenMAPP // GPCRDB_Class_B_Secretin-like///NM_139270 // GenMAPP // GPCRDB_Other///XM_006495842 // GenMAPP // GPCRDB_Class_B_Secretin-like///XM_006495842 // GenMAPP // GPCRDB_Other///XM_006495843 // GenMAPP // GPCRDB_Class_B_Secretin-like///XM_006495843 // GenMAPP // GPCRDB_Other///XM_011238472 // GenMAPP // GPCRDB_Class_B_Secretin-like///XM_011238472 // GenMAPP // GPCRDB_Other///XM_01…	17213747	ENSMUST00000027083 // Pfam // IPR000832 // GPCR, family 2, secretin-like///ENSMUST00000027083 // Pfam // IPR001879 // GPCR, family 2, extracellular hormone receptor domain///ENSMUST00000140190 // Pfam // IPR000832 // GPCR, family 2, secretin-like///ENSMUST00000140190 // Pfam // IPR001879 // GPCR, family 2, extracellular hormone receptor domain///OTTMUST00000053272 // Pfam // IPR000832 // GPCR, fa…	NM_139270///XM_006495842///XM_006495843///XM_011238472///XM_011238473///XM_011238474	65282056	65389244	+	Q91V95///Q8BUM8///Q9R1D4///D3YV95	31	17213747	Mm.294225
17213770	0.93972	0.376158	up	1.02213	1.02213	0.0315745	556.723	591.166	562.982	572.047	599.961	576.505	-0.0447731	0.041831	-0.0286436	-0.00559902	0.0631371	0.00559998	main	chr1	1		GENSCAN00000039478|GENSCAN00000039480	ENSMUST00000024639|ENSMUST00000077355|ENSMUST00000114012|ENSMUST00000114013|ENSMUST00000114015|ENSMUST00000114017|ENSMUST00000114018|ENSMUST00000123647|ENSMUST00000124873|ENSMUST00000125844|ENSMUST00000127388|ENSMUST00000128673|ENSMUST00000133522|ENSMUST00000137807|ENSMUST00000141148|ENSMUST00000145419|ENSMUST00000151423|ENSMUST00000156636|ENSMUST00000172486|ENSMUST00000172886|ENSMUST00000173778|…	17756	BC048781|BC051410|BC052446|BC150945|M21041	microtubule-associatedprotein2	Map2	GO:0001578|GO:0007409|GO:0016358|GO:0021954|GO:0030010|GO:0050770|GO:0071310|GO:0031175|GO:0032355|GO:0032570|GO:0048813|GO:0005622|GO:0005730|GO:0005737|GO:0005790|GO:0005791|GO:0005856|GO:0005874|GO:0005875|GO:0014069|GO:0030425|GO:0034399|GO:0043005|GO:0043025|GO:0043198|GO:0043234|GO:0044297|GO:0097442|GO:0097481|GO:0002162|GO:0005515|GO:0005516|GO:0005519|GO:0008017|GO:0015631	NM_001039934 // GO:0001578 // microtubule bundle formation // inferred from mutant phenotype ///NM_001039934 // GO:0007409 // axonogenesis // inferred from genetic interaction ///NM_001039934 // GO:0007409 // axonogenesis // inferred from mutant phenotype ///NM_001039934 // GO:0016358 // dendrite development // inferred from mutant phenotype ///NM_001039934 // GO:0021954 // central nervous system…	NM_001039934 // GO:0005622 // intracellular // inferred from direct assay ///NM_001039934 // GO:0005730 // nucleolus // not recorded ///NM_001039934 // GO:0005737 // cytoplasm // inferred from direct assay ///NM_001039934 // GO:0005737 // cytoplasm // not recorded ///NM_001039934 // GO:0005790 // smooth endoplasmic reticulum // not recorded ///NM_001039934 // GO:0005791 // rough endoplasmic retic…	NM_001039934 // GO:0002162 // dystroglycan binding // not recorded ///NM_001039934 // GO:0005515 // protein binding // inferred from physical interaction ///NM_001039934 // GO:0005516 // calmodulin binding // inferred from electronic annotation ///NM_001039934 // GO:0005519 // cytoskeletal regulatory protein binding // traceable author statement ///NM_001039934 // GO:0008017 // microtubule bindin…	NM_001039934 // GenMAPP // MAPK_Cascade///NM_001310634 // GenMAPP // MAPK_Cascade///NM_008632 // GenMAPP // MAPK_Cascade///XM_006495746 // GenMAPP // MAPK_Cascade///XM_006495747 // GenMAPP // MAPK_Cascade///XM_006495748 // GenMAPP // MAPK_Cascade///XM_006495749 // GenMAPP // MAPK_Cascade///XM_006495750 // GenMAPP // MAPK_Cascade///XM_006495751 // GenMAPP // MAPK_Cascade///XM_006495752 // GenMAPP …	17213770	ENSMUST00000024639 // Pfam // IPR001084 // Microtubule associated protein, tubulin-binding repeat///ENSMUST00000024639 // Pfam // IPR001084 // Microtubule associated protein, tubulin-binding repeat///ENSMUST00000024639 // Pfam // IPR001084 // Microtubule associated protein, tubulin-binding repeat///ENSMUST00000077355 // Pfam // IPR001084 // Microtubule associated protein, tubulin-binding repeat//…	NM_001039934///NM_001310634///NM_008632///XM_006495746///XM_006495747///XM_006495748///XM_006495749///XM_006495750///XM_006495751///XM_006495752///XM_006495753///XM_006495754///XM_006495756///XM_006495757///XM_006495758///XM_006495759///XM_006495760///XM_006495761///XM_006495762///XM_006536909///XM_006536911///XM_006536912///XM_011238448///XM_011238449///XM_011238450///XM_011251209///XM_011251210…	66175273	66442583	+	Q80X35///Q80ZL4///Q3TLQ0///Q3TRF8///B2KGT5///Q3URJ7///P20357///E9Q8Y2///F7ALC8///G3UZK9///G3UXY3///G3UYR3///G3UWW1///G3UZV6///G3UZJ2///G3UZE9	27	17213770	Mm.256966
17213804	0.917443	0.061435	up	1.09845	1.09845	0.135463	28.9662	28.8254	28.438	29.3003	31.2408	34.38	-0.00827312	-0.0153046	-0.0348268	0.00827265	0.100786	0.238926	main	chr1	1			ENSMUST00000158225			predictedgene,24729[Source:MGISymbol;Acc:MGI:5454506]	Gm24729						17213804			66305889	66306025	+		18	17213804
17213806	0.925374	0.130905	up	1.06106	1.06106	0.0855	21.5361	22.4206	22.5119	23.4753	25.0025	22.123	-0.0609994	-0.00293255	0.00293303	0.0633912	0.154317	-0.0222073	main	chr1	1			ENSMUST00000083760			predictedgene,25411[Source:MGISymbol;Acc:MGI:5455188]	Gm25411						17213806			66436082	66436232	+		14	17213806
17213808	0.925374	0.148478	down	1.06393	-1.06393	-0.0894076	258.363	259.21	254.165	225.161	260.461	241.001	0.011816	0.0165386	-0.011817	-0.186626	0.0234833	-0.0885425	main	chr1	1		GENSCAN00000039471|GENSCAN00000039477	ENSMUST00000061620|ENSMUST00000114008|ENSMUST00000136727|ENSMUST00000152844|ENSMUST00000187179	329178	BC116430|FJ210934	unc-80homolog(C.elegans)	Unc80	GO:0008150|GO:0016020|GO:0016021|GO:0005575|GO:0003674	NM_175510 // GO:0008150 // biological_process // no biological data available ///XM_006496086 // GO:0008150 // biological_process // no biological data available ///XM_006496092 // GO:0008150 // biological_process // no biological data available ///XM_006496093 // GO:0008150 // biological_process // no biological data available ///XM_006536915 // GO:0008150 // biological_process // no biological …	NM_175510 // GO:0016020 // membrane // inferred from electronic annotation ///NM_175510 // GO:0016021 // integral component of membrane // inferred from electronic annotation ///NM_175510 // GO:0005575 // cellular_component // no biological data available ///XM_006496086 // GO:0016020 // membrane // inferred from electronic annotation ///XM_006496086 // GO:0016021 // integral component of membran…	NM_175510 // GO:0003674 // molecular_function // no biological data available ///XM_006496086 // GO:0003674 // molecular_function // no biological data available ///XM_006496092 // GO:0003674 // molecular_function // no biological data available ///XM_006496093 // GO:0003674 // molecular_function // no biological data available ///XM_006536915 // GO:0003674 // molecular_function // no biological …		17213808		NM_175510///XM_006496086///XM_006496092///XM_006496093///XM_006536915///XM_006536916///XM_011238540///XM_011238541///XM_011238542///XM_011238543///XM_011238544///XM_011238545///XM_011238546///XM_011238547	66468367	66699866	+	Q8BLN6///B8XCJ6///I6L9J4///F6ZAB0	61	17213808	Mm.44798
17213880	0.997408	0.921761	up	1.00666	1.00666	0.00957784	41.5637	40.2116	51.1129	45.2993	44.7179	43.0203	-0.0776095	-0.125324	0.220754	0.0465541	0.0279169	-0.0279174	main	chr1	1		GENSCAN00000039477	ENSMUST00000027157|ENSMUST00000113995|ENSMUST00000142920|ENSMUST00000151016|ENSMUST00000190404	66646	BC006953|BC019126|Z78161	ribulose-5-phosphate-3-epimerase	Rpe	GO:0005975|GO:0006098|GO:0008152|GO:0009052|GO:0019323|GO:0044262|GO:0005829|GO:0043231|GO:0070062|GO:0016020|GO:0016021|GO:0003824|GO:0004750|GO:0016853|GO:0016857|GO:0030246|GO:0042802|GO:0042803|GO:0046872|GO:0048029	NM_001310642 // GO:0005975 // carbohydrate metabolic process // not recorded ///NM_001310642 // GO:0006098 // pentose-phosphate shunt // not recorded ///NM_001310642 // GO:0008152 // metabolic process // inferred from electronic annotation ///NM_001310642 // GO:0009052 // pentose-phosphate shunt, non-oxidative branch // not recorded ///NM_001310642 // GO:0019323 // pentose catabolic process // no…	NM_001310642 // GO:0005829 // cytosol // not recorded ///NM_001310642 // GO:0043231 // intracellular membrane-bounded organelle // not recorded ///NM_001310642 // GO:0070062 // extracellular exosome // not recorded ///NM_001310642 // GO:0005829 // cytosol // ---///NM_001310642 // GO:0043231 // intracellular membrane-bounded organelle // inferred from electronic annotation ///NM_001310642 // GO:00…	NM_001310642 // GO:0003824 // catalytic activity // inferred from electronic annotation ///NM_001310642 // GO:0004750 // ribulose-phosphate 3-epimerase activity // not recorded ///NM_001310642 // GO:0016853 // isomerase activity // inferred from electronic annotation ///NM_001310642 // GO:0016857 // racemase and epimerase activity, acting on carbohydrates and derivatives // inferred from electron…	NM_001310642 // GenMAPP // Pentose_Phosphate_Pathway///NM_001310643 // GenMAPP // Pentose_Phosphate_Pathway///NM_001310644 // GenMAPP // Pentose_Phosphate_Pathway///NM_025683 // GenMAPP // Pentose_Phosphate_Pathway///XM_006496188 // GenMAPP // Pentose_Phosphate_Pathway///XM_006496190 // GenMAPP // Pentose_Phosphate_Pathway///XM_006496191 // GenMAPP // Pentose_Phosphate_Pathway///XM_006536918 // G…	17213880	ENSMUST00000027157 // Pfam // IPR000056 // Ribulose-phosphate 3-epimerase-like///ENSMUST00000113995 // Pfam // IPR000056 // Ribulose-phosphate 3-epimerase-like///ENSMUST00000142920 // Pfam // IPR000056 // Ribulose-phosphate 3-epimerase-like///ENSMUST00000151016 // Pfam // IPR000056 // Ribulose-phosphate 3-epimerase-like///ENSMUST00000190404 // Pfam // IPR000056 // Ribulose-phosphate 3-epimerase-l…	NM_001310642///NM_001310643///NM_001310644///NM_025683///XM_006496188///XM_006496190///XM_006496191///XM_006536918///XM_006536920	66700831	66719805	+	Q8VEE0///Q91VZ4///Q3UDM8///Q62505///B2KGF0///M0QWQ0///M0QWJ2///A0A087WQM3	23	17213880	Mm.240912
17213890	0.93972	0.387906	down	1.0531	-1.0531	-0.074637	27.1217	31.5709	31.9389	29.7613	29.7023	26.4897	-0.132557	0.0865889	0.103308	0.00143099	-0.00143051	-0.166573	main	chr1	3													17213890			66856579	66856635	+		9	17213890
17213894	0.995284	0.905703	down	1.00219	-1.00219	-0.00315123	22.3715	21.71	22.4077	22.6337	21.9855	21.7277	0.0125546	-0.0307512	0.0148888	0.029366	-0.0125542	-0.0295734	main	chr1	1		GENSCAN00000001389	ENSMUST00000027144	227231	BC126969	carbamoyl-phosphatesynthetase1	Cps1	GO:0000050|GO:0005980|GO:0006207|GO:0006508|GO:0006526|GO:0006541|GO:0006807|GO:0008152|GO:0019433|GO:0032496|GO:0045909|GO:0046209|GO:0050667|GO:0055081|GO:0070409|GO:0001889|GO:0007494|GO:0009636|GO:0010043|GO:0014075|GO:0032094|GO:0033762|GO:0034201|GO:0042493|GO:0042594|GO:0043200|GO:0044344|GO:0048545|GO:0051384|GO:0051591|GO:0060416|GO:0070365|GO:0071320|GO:0071377|GO:0071400|GO:0071548|GO:…	NM_001080809 // GO:0000050 // urea cycle // not recorded ///NM_001080809 // GO:0000050 // urea cycle // inferred by curator ///NM_001080809 // GO:0005980 // glycogen catabolic process // not recorded ///NM_001080809 // GO:0006207 // 'de novo' pyrimidine nucleobase biosynthetic process // inferred from electronic annotation ///NM_001080809 // GO:0006508 // proteolysis // not recorded ///NM_0010808…	NM_001080809 // GO:0005634 // nucleus // inferred from electronic annotation ///NM_001080809 // GO:0005737 // cytoplasm // not recorded ///NM_001080809 // GO:0005739 // mitochondrion // inferred from direct assay ///NM_001080809 // GO:0005739 // mitochondrion // not recorded ///NM_001080809 // GO:0005743 // mitochondrial inner membrane // not recorded ///NM_001080809 // GO:0042645 // mitochondria…	NM_001080809 // GO:0000166 // nucleotide binding // inferred from electronic annotation ///NM_001080809 // GO:0003824 // catalytic activity // inferred from electronic annotation ///NM_001080809 // GO:0004087 // carbamoyl-phosphate synthase (ammonia) activity // inferred from mutant phenotype ///NM_001080809 // GO:0004087 // carbamoyl-phosphate synthase (ammonia) activity // not recorded ///NM_00…		17213894	ENSMUST00000027144 // Pfam // IPR002474 // Carbamoyl-phosphate synthase, small subunit N-terminal domain///ENSMUST00000027144 // Pfam // IPR005479 // Carbamoyl-phosphate synthetase large subunit-like, ATP-binding domain///ENSMUST00000027144 // Pfam // IPR005479 // Carbamoyl-phosphate synthetase large subunit-like, ATP-binding domain///ENSMUST00000027144 // Pfam // IPR005480 // Carbamoyl-phosphate…	NM_001080809///XM_011238500	67123026	67231259	+	Q8C196///Q561M8	33	17213894	Mm.343942
17213953	0.993431	0.887157	down	1.00241	-1.00241	-0.00347674	20.8396	20.6001	21.3404	20.5707	20.8541	21.2022	-0.000502586	-0.017179	0.0337567	-0.0192409	0.000502109	0.0243835	main	chr1	1		GENSCAN00000013487|GENSCAN00000013500|GENSCAN00000013495	ENSMUST00000065425|ENSMUST00000113940|ENSMUST00000161131|ENSMUST00000161310|ENSMUST00000187159|ENSMUST00000190833|ENSMUST00000191569	66722	AF490391|BC120668|BC145006	spermassociatedantigen16	Spag16	GO:0007288|GO:0030030|GO:0035082|GO:0042384|GO:0051012|GO:0060294|GO:0097231|GO:0005634|GO:0005737|GO:0005856|GO:0005929|GO:0005930|GO:0031514|GO:0042995|GO:1990716|GO:0005515|GO:0019901	NM_001271533 // GO:0007288 // sperm axoneme assembly // inferred from mutant phenotype ///NM_001271533 // GO:0030030 // cell projection organization // inferred from electronic annotation ///NM_001271533 // GO:0035082 // axoneme assembly // not recorded ///NM_001271533 // GO:0042384 // cilium assembly // inferred from direct assay ///NM_001271533 // GO:0051012 // microtubule sliding // inferred f…	NM_001271533 // GO:0005634 // nucleus // inferred from direct assay ///NM_001271533 // GO:0005737 // cytoplasm // inferred from direct assay ///NM_001271533 // GO:0005856 // cytoskeleton // inferred from electronic annotation ///NM_001271533 // GO:0005929 // cilium // inferred from electronic annotation ///NM_001271533 // GO:0005930 // axoneme // inferred from direct assay ///NM_001271533 // GO:0…	NM_001271533 // GO:0005515 // protein binding // inferred from physical interaction ///NM_001271533 // GO:0019901 // protein kinase binding // inferred from physical interaction ///NM_025728 // GO:0005515 // protein binding // inferred from physical interaction ///NM_025728 // GO:0019901 // protein kinase binding // inferred from physical interaction ///NM_029160 // GO:0005515 // protein binding …		17213953	ENSMUST00000065425 // Pfam // IPR001680 // WD40 repeat///ENSMUST00000065425 // Pfam // IPR001680 // WD40 repeat///ENSMUST00000065425 // Pfam // IPR001680 // WD40 repeat///ENSMUST00000065425 // Pfam // IPR001680 // WD40 repeat///ENSMUST00000065425 // Pfam // IPR001680 // WD40 repeat///ENSMUST00000065425 // Pfam // IPR001680 // WD40 repeat///OTTMUST00000086830 // Pfam // IPR001680 // WD40 repeat///…	NM_001271533///NM_025728///NM_029160///XM_006496194///XM_006496195///XM_011238565	69826988	70725132	+	Q8K450///B7ZN47///Q9D4P2	37	17213953	Mm.440554
17260869	0.915665	0.000630144	up	1.10241	1.10241	0.140656	50.3605	50.6239	50.6842	55.6116	54.8101	56.7958	-0.0656972	-0.0581718	-0.0564528	0.0773978	0.0564528	0.107795	main	chr11	1		GENSCAN00000004112	ENSMUST00000004634|ENSMUST00000109594	55963	AF246129|BC043483|BC052733|U75215	solutecarrierfamily1(glutamate/neutralaminoacidtransporter),member4	Slc1a4	GO:0006810|GO:0006821|GO:0006835|GO:0015808|GO:0015824|GO:0015825|GO:0015826|GO:0034589|GO:0035524|GO:0050890|GO:0098779|GO:1902476|GO:0015811|GO:0005813|GO:0005815|GO:0005882|GO:0009986|GO:0016020|GO:0016021|GO:0030425|GO:0043025|GO:0070062|GO:0042470|GO:0005254|GO:0015175|GO:0015180|GO:0015193|GO:0015194|GO:0015195|GO:0015293|GO:0017153|GO:0034590|GO:0015184	NM_018861 // GO:0006810 // transport // inferred from electronic annotation ///NM_018861 // GO:0006821 // chloride transport // not recorded ///NM_018861 // GO:0006835 // dicarboxylic acid transport // inferred from electronic annotation ///NM_018861 // GO:0015808 // L-alanine transport // not recorded ///NM_018861 // GO:0015824 // proline transport // not recorded ///NM_018861 // GO:0015825 // L…	NM_018861 // GO:0005813 // centrosome // not recorded ///NM_018861 // GO:0005815 // microtubule organizing center // not recorded ///NM_018861 // GO:0005882 // intermediate filament // inferred from direct assay ///NM_018861 // GO:0009986 // cell surface // not recorded ///NM_018861 // GO:0016020 // membrane // not recorded ///NM_018861 // GO:0016021 // integral component of membrane // inferred …	NM_018861 // GO:0005254 // chloride channel activity // not recorded ///NM_018861 // GO:0015175 // neutral amino acid transmembrane transporter activity // inferred from direct assay ///NM_018861 // GO:0015180 // L-alanine transmembrane transporter activity // not recorded ///NM_018861 // GO:0015193 // L-proline transmembrane transporter activity // not recorded ///NM_018861 // GO:0015194 // L-se…		17260869	ENSMUST00000004634 // Pfam // IPR001991 // Sodium:dicarboxylate symporter///ENSMUST00000109594 // Pfam // IPR001991 // Sodium:dicarboxylate symporter///OTTMUST00000011656 // Pfam // IPR001991 // Sodium:dicarboxylate symporter	NM_018861	20302180	20332713	-	O35874///Q9ESU8///Q3UTP8///Q8BXT5///Q3US35///Q5SSP3	28	17260869	Mm.6379
17213978	0.974142	0.673784	up	1.04304	1.04304	0.0607879	23.1989	24.6455	31.7963	28.8777	29.3483	24.3408	-0.201583	-0.114316	0.253219	0.114315	0.137635	-0.132266	main	chr1	1		GENSCAN00000013494|GENSCAN00000016807	ENSMUST00000053922|ENSMUST00000159205|ENSMUST00000161937|ENSMUST00000162182	320460	AB374230|BC094541|EF552208|EF552209|EF552210	vonWillebrandfactorCdomain-containingprotein2-like	Vwc2l	GO:0007275|GO:0030514|GO:0045666|GO:0005576|GO:0005615|GO:0030054|GO:0032281|GO:0045202|GO:0003674	NM_001310658 // GO:0007275 // multicellular organismal development // inferred from electronic annotation ///NM_001310658 // GO:0030514 // negative regulation of BMP signaling pathway // inferred from genetic interaction ///NM_001310658 // GO:0045666 // positive regulation of neuron differentiation // inferred from direct assay ///NM_177164 // GO:0007275 // multicellular organismal development //…	NM_001310658 // GO:0005576 // extracellular region // inferred from electronic annotation ///NM_001310658 // GO:0005615 // extracellular space // inferred from direct assay ///NM_001310658 // GO:0030054 // cell junction // inferred from electronic annotation ///NM_001310658 // GO:0032281 // AMPA glutamate receptor complex // inferred from direct assay ///NM_001310658 // GO:0045202 // synapse // i…	NM_001310658 // GO:0003674 // molecular_function // no biological data available ///NM_177164 // GO:0003674 // molecular_function // no biological data available ///XM_006496063 // GO:0003674 // molecular_function // no biological data available ///XM_006496064 // GO:0003674 // molecular_function // no biological data available ///XR_373257 // GO:0003674 // molecular_function // no biological dat…		17213978	ENSMUST00000162182 // Pfam // IPR001007 // VWFC domain///OTTMUST00000065895 // Pfam // IPR001007 // VWFC domain	NM_001310658///NM_177164///XM_006496063///XM_006496064///XR_373257	70725715	70885397	+	Q505H4	27	17213978	Mm.360649///Mm.489567
17213990	0.953467	0.494837	up	1.0219	1.0219	0.0312536	35.1515	33.9129	32.5542	36.1776	34.4069	33.2701	0.0413198	-0.0104332	-0.0694232	0.0828309	0.0104327	-0.0380392	main	chr1	1		GENSCAN00000016796	ENSMUST00000027384|ENSMUST00000136443|ENSMUST00000148077|ENSMUST00000154855|ENSMUST00000155769|ENSMUST00000187982	108147	BC039925	5-aminoimidazole-4-carboxamideribonucleotideformyltransferase/IMPcyclohydrolase	Atic	GO:0006164|GO:0006189|GO:0008152|GO:0009116|GO:0009259|GO:0046452|GO:0046654|GO:0003360|GO:0010035|GO:0021549|GO:0021987|GO:0031100|GO:0005739|GO:0016020|GO:0070062|GO:0003824|GO:0003937|GO:0004643|GO:0016740|GO:0016787|GO:0042803	NM_026195 // GO:0006164 // purine nucleotide biosynthetic process // inferred from electronic annotation ///NM_026195 // GO:0006189 // 'de novo' IMP biosynthetic process // not recorded ///NM_026195 // GO:0008152 // metabolic process // inferred from electronic annotation ///NM_026195 // GO:0009116 // nucleoside metabolic process // not recorded ///NM_026195 // GO:0009259 // ribonucleotide metabo…	NM_026195 // GO:0005739 // mitochondrion // inferred from direct assay ///NM_026195 // GO:0016020 // membrane // not recorded ///NM_026195 // GO:0070062 // extracellular exosome // not recorded ///NM_026195 // GO:0016020 // membrane // inferred from electronic annotation ///NM_026195 // GO:0016020 // membrane // ---///NM_026195 // GO:0070062 // extracellular exosome // inferred from electronic an…	NM_026195 // GO:0003824 // catalytic activity // inferred from electronic annotation ///NM_026195 // GO:0003937 // IMP cyclohydrolase activity // not recorded ///NM_026195 // GO:0004643 // phosphoribosylaminoimidazolecarboxamide formyltransferase activity // not recorded ///NM_026195 // GO:0016740 // transferase activity // inferred from electronic annotation ///NM_026195 // GO:0016787 // hydrola…		17213990	ENSMUST00000027384 // Pfam // IPR002695 // AICARFT/IMPCHase bienzyme///ENSMUST00000027384 // Pfam // IPR011607 // Methylglyoxal synthase-like domain///OTTMUST00000084659 // Pfam // IPR002695 // AICARFT/IMPCHase bienzyme///OTTMUST00000084659 // Pfam // IPR011607 // Methylglyoxal synthase-like domain	NM_026195	71557150	71579631	+	Q9CWJ9///B0LAC5	28	17213990	Mm.38010
17214018	0.96376	0.550132	down	1.02081	-1.02081	-0.0297078	38.3148	42.407	38.8218	37.6386	39.634	39.7511	-0.0339022	0.112499	-0.014935	-0.0595889	0.0149355	0.0191922	main	chr1	1			ENSMUST00000187594|ENSMUST00000188258|ENSMUST00000188676|ENSMUST00000189680	667931		predictedgene8883	Gm8883						17214018		NR_027658///NR_027659	71888112	71891204	+		23	17214018	Mm.214128
17219978	0.915665	0.000670594	up	1.26509	1.26509	0.339241	46.4787	41.6431	41.5885	53.2689	54.2384	56.4099	-0.098361	-0.256854	-0.258746	0.0983605	0.124384	0.181016	main	chr1	1			ENSMUST00000027781|ENSMUST00000154437	66359	BC055277|BC059717	COX20Cox2chaperone	Cox20	GO:0009060|GO:0033617|GO:0008150|GO:0005739|GO:0016020|GO:0016021|GO:0031966|GO:0003674	NM_025511 // GO:0009060 // aerobic respiration // not recorded ///NM_025511 // GO:0033617 // mitochondrial respiratory chain complex IV assembly // not recorded ///NM_025511 // GO:0009060 // aerobic respiration // ---///NM_025511 // GO:0033617 // mitochondrial respiratory chain complex IV assembly // ---///ENSMUST00000027781 // GO:0009060 // aerobic respiration // not recorded ///ENSMUST000000277…	NM_025511 // GO:0005739 // mitochondrion // not recorded ///NM_025511 // GO:0005739 // mitochondrion // inferred from direct assay ///NM_025511 // GO:0016020 // membrane // inferred from electronic annotation ///NM_025511 // GO:0016021 // integral component of membrane // inferred from electronic annotation ///NM_025511 // GO:0005739 // mitochondrion // inferred from electronic annotation ///NM_0…	NM_025511 // GO:0003674 // molecular_function // no biological data available ///ENSMUST00000027781 // GO:0003674 // molecular_function // no biological data available ///ENSMUST00000154437 // GO:0003674 // molecular_function // no biological data available ///BC055277 // GO:0003674 // molecular_function // no biological data available ///BC059717 // GO:0003674 // molecular_function // no biologi…		17219978	ENSMUST00000027781 // Pfam // IPR022533 // Cox20/FAM36A///OTTMUST00000052569 // Pfam // IPR022533 // Cox20/FAM36A	NM_025511	178319130	178322693	+	Q9D7J4	20	17219978	Mm.489720
17214025	0.920777	0.104369	down	1.33284	-1.33284	-0.414501	384.642	370.727	246.656	261.622	198.894	285.48	0.493079	0.439919	-0.147937	-0.0629539	-0.458441	0.0629539	main	chr1	3			ENSMUST00000178786			predictedgene,25360[Source:MGISymbol;Acc:MGI:5455137]	Gm25360						17214025			72226240	72226430	+		5	17214025
17299089	0.915665	0.000692717	up	1.09283	1.09283	0.128071	25.3702	25.6781	25.475	27.9413	27.4924	28.1968	-0.0666518	-0.0492487	-0.0607052	0.0726137	0.0492492	0.0857439	main	chr14	1			ENSMUST00000160298			predictedgene8113[Source:MGISymbol;Acc:MGI:3648791]	Gm8113	GO:0008150|GO:0005575|GO:0016020|GO:0016021|GO:0003674	ENSMUST00000160298 // GO:0008150 // biological_process // no biological data available ///OTTMUST00000087965 // GO:0008150 // biological_process // no biological data available	ENSMUST00000160298 // GO:0005575 // cellular_component // no biological data available ///ENSMUST00000160298 // GO:0016020 // membrane // inferred from electronic annotation ///ENSMUST00000160298 // GO:0016021 // integral component of membrane // inferred from electronic annotation ///OTTMUST00000087965 // GO:0005575 // cellular_component // no biological data available	ENSMUST00000160298 // GO:0003674 // molecular_function // no biological data available ///OTTMUST00000087965 // GO:0003674 // molecular_function // no biological data available		17299089			43925390	43933411	+	E0CXS8	21	17299089
17214039	0.917443	0.0804971	down	1.37048	-1.37048	-0.454684	390.044	378.322	241.683	236.843	207.11	282.449	0.578086	0.534064	-0.112437	-0.141617	-0.335157	0.112437	main	chr1	3			ENSMUST00000082922|ENSMUST00000101806|ENSMUST00000177868|ENSMUST00000179876			predictedgene,23444[Source:MGISymbol;Acc:MGI:5453221]|predictedgene,23472[Source:MGISymbol;Acc:MGI:5453249]	Gm23444|Gm23472						17214039			72236946	72237136	+		6	17214039
17214041	0.917443	0.0804971	down	1.37048	-1.37048	-0.454684	390.044	378.322	241.683	236.843	207.11	282.449	0.578086	0.534064	-0.112437	-0.141617	-0.335157	0.112437	main	chr1	3			ENSMUST00000177868|ENSMUST00000082922|ENSMUST00000101806|ENSMUST00000179876			predictedgene,24497[Source:MGISymbol;Acc:MGI:5454274]	Gm24497						17214041			72244213	72244403	+		6	17214041
17214043	0.917443	0.0804971	down	1.37048	-1.37048	-0.454684	390.044	378.322	241.683	236.843	207.11	282.449	0.578086	0.534064	-0.112437	-0.141617	-0.335157	0.112437	main	chr1	3			ENSMUST00000179876|ENSMUST00000082922|ENSMUST00000101806|ENSMUST00000177868			predictedgene,25939[Source:MGISymbol;Acc:MGI:5455716]	Gm25939						17214043			72255008	72255198	+		6	17214043
17214045	0.967618	0.579966	down	1.02814	-1.02814	-0.0400316	26.5943	28.2174	27.3476	24.0771	27.2923	28.7361	-0.038836	0.0466337	0.0014596	-0.182291	-0.0014596	0.0729127	main	chr1	1		GENSCAN00000052790	ENSMUST00000027380|ENSMUST00000141783	271711	BC116730|BC117087	transmembraneprotein169	Tmem169	GO:0008150|GO:0016020|GO:0016021|GO:0005575|GO:0003674	NM_175564 // GO:0008150 // biological_process // no biological data available ///XM_006496051 // GO:0008150 // biological_process // no biological data available ///XM_006496052 // GO:0008150 // biological_process // no biological data available ///XM_006496053 // GO:0008150 // biological_process // no biological data available ///ENSMUST00000027380 // GO:0008150 // biological_process // no biolo…	NM_175564 // GO:0016020 // membrane // inferred from electronic annotation ///NM_175564 // GO:0016021 // integral component of membrane // inferred from electronic annotation ///NM_175564 // GO:0005575 // cellular_component // no biological data available ///XM_006496051 // GO:0016020 // membrane // inferred from electronic annotation ///XM_006496051 // GO:0016021 // integral component of membran…	NM_175564 // GO:0003674 // molecular_function // no biological data available ///XM_006496051 // GO:0003674 // molecular_function // no biological data available ///XM_006496052 // GO:0003674 // molecular_function // no biological data available ///XM_006496053 // GO:0003674 // molecular_function // no biological data available ///ENSMUST00000027380 // GO:0003674 // molecular_function // no biolo…		17214045	ENSMUST00000027380 // Pfam // IPR029386 // TMEM169 protein	NM_175564///XM_006496051///XM_006496052///XM_006496053	72284369	72303104	+	Q8BG50///D3YUR6	16	17214045	Mm.80318
17214053	0.969252	0.633953	down	1.0196	-1.0196	-0.0280048	25.6125	25.9541	26.4817	25.4553	27.5298	23.6991	-0.00955772	0.00955772	0.038588	-0.0184417	0.0945864	-0.121571	main	chr1	1		GENSCAN00000052790|GENSCAN00000052792|GENSCAN00000052800	ENSMUST00000027379	22596	AF166486|BC029218|BC051660|X66323	X-rayrepaircomplementingdefectiverepairinChinesehamstercells5	Xrcc5	GO:0000237|GO:0000723|GO:0006281|GO:0006302|GO:0006303|GO:0006310|GO:0006351|GO:0006355|GO:0006974|GO:0008283|GO:0032508|GO:0045892|GO:0048660|GO:0050769|GO:0060218|GO:0071475|GO:0071480|GO:0071481|GO:0000784|GO:0005634|GO:0005654|GO:0005694|GO:0005737|GO:0005886|GO:0016020|GO:0043234|GO:0043564|GO:0070419|GO:0005730|GO:0000166|GO:0003677|GO:0003684|GO:0003690|GO:0003691|GO:0004003|GO:0004386|GO:…	NM_009533 // GO:0000237 // leptotene // inferred from mutant phenotype ///NM_009533 // GO:0000723 // telomere maintenance // not recorded ///NM_009533 // GO:0006281 // DNA repair // inferred from electronic annotation ///NM_009533 // GO:0006302 // double-strand break repair // inferred from genetic interaction ///NM_009533 // GO:0006302 // double-strand break repair // inferred from mutant phenot…	NM_009533 // GO:0000784 // nuclear chromosome, telomeric region // not recorded ///NM_009533 // GO:0005634 // nucleus // inferred from direct assay ///NM_009533 // GO:0005634 // nucleus // not recorded ///NM_009533 // GO:0005654 // nucleoplasm // not recorded ///NM_009533 // GO:0005694 // chromosome // inferred from electronic annotation ///NM_009533 // GO:0005737 // cytoplasm // inferred from di…	NM_009533 // GO:0000166 // nucleotide binding // inferred from electronic annotation ///NM_009533 // GO:0003677 // DNA binding // inferred from electronic annotation ///NM_009533 // GO:0003684 // damaged DNA binding // not recorded ///NM_009533 // GO:0003690 // double-stranded DNA binding // not recorded ///NM_009533 // GO:0003691 // double-stranded telomeric DNA binding // not recorded ///NM_009…		17214053	ENSMUST00000027379 // Pfam // IPR005160 // Ku70/Ku80 C-terminal arm///ENSMUST00000027379 // Pfam // IPR005161 // Ku70/Ku80, N-terminal alpha/beta///ENSMUST00000027379 // Pfam // IPR006164 // Ku70/Ku80 beta-barrel domain///ENSMUST00000027379 // Pfam // IPR014893 // Ku, C-terminal	NM_009533///XM_006495892///XM_006495893///XM_006495894	72307421	72394953	+	P27641///Q9CRI5	35	17214053	Mm.246952
17214075	0.989093	0.835327	up	1.01381	1.01381	0.0197851	62.0525	55.7582	53.7139	59.6238	63.1134	51.4613	0.105954	-0.0483522	-0.102241	0.0483527	0.130411	-0.164048	main	chr1	1		GENSCAN00000052785	ENSMUST00000047615|ENSMUST00000126832|ENSMUST00000133123|ENSMUST00000136498|ENSMUST00000145868|ENSMUST00000150725|ENSMUST00000152225|ENSMUST00000152814|ENSMUST00000156797	54380	AF088884|BC029078	SWI/SNFrelatedmatrixassociated,actindependentregulatorofchromatin,subfamilya-like1	Smarcal1	GO:0000733|GO:0006259|GO:0006357|GO:0006974|GO:0031297|GO:0006281|GO:0005634|GO:0005654|GO:0005662|GO:0035861|GO:0000166|GO:0004386|GO:0005524|GO:0008094|GO:0016787|GO:0036310|GO:0005515	NM_018817 // GO:0000733 // DNA strand renaturation // not recorded ///NM_018817 // GO:0006259 // DNA metabolic process // not recorded ///NM_018817 // GO:0006357 // regulation of transcription from RNA polymerase II promoter // not recorded ///NM_018817 // GO:0006974 // cellular response to DNA damage stimulus // not recorded ///NM_018817 // GO:0031297 // replication fork processing // not record…	NM_018817 // GO:0005634 // nucleus // not recorded ///NM_018817 // GO:0005654 // nucleoplasm // not recorded ///NM_018817 // GO:0005662 // DNA replication factor A complex // not recorded ///NM_018817 // GO:0035861 // site of double-strand break // not recorded ///NM_018817 // GO:0005634 // nucleus // inferred from electronic annotation ///NM_018817 // GO:0005634 // nucleus // ---///NM_018817 // …	NM_018817 // GO:0000166 // nucleotide binding // inferred from electronic annotation ///NM_018817 // GO:0004386 // helicase activity // inferred from electronic annotation ///NM_018817 // GO:0005524 // ATP binding // inferred from electronic annotation ///NM_018817 // GO:0008094 // DNA-dependent ATPase activity // inferred from direct assay ///NM_018817 // GO:0008094 // DNA-dependent ATPase activ…		17214075	ENSMUST00000047615 // Pfam // IPR000330 // SNF2-related, N-terminal domain///ENSMUST00000047615 // Pfam // IPR001650 // Helicase, C-terminal///ENSMUST00000047615 // Pfam // IPR010003 // HARP domain///ENSMUST00000047615 // Pfam // IPR010003 // HARP domain///ENSMUST00000133123 // Pfam // IPR010003 // HARP domain///ENSMUST00000133123 // Pfam // IPR010003 // HARP domain///ENSMUST00000152225 // Pfam /…	NM_018817///XM_006496141///XM_006496142///XM_006496143///XM_006496144///XM_006496145///XM_011238557	72583251	72636790	+	Q8BJL0///D3YUX5///D3Z0J8	34	17214075	Mm.274232
17317225	0.915665	0.000740452	up	1.0959	1.0959	0.132113	87.4874	89.0147	87.5104	95.8025	97.9274	95.6083	-0.0765152	-0.0515466	-0.0761361	0.0544739	0.0861225	0.0515461	main	chr15	1		GENSCAN00000044360	ENSMUST00000070143|ENSMUST00000110168|ENSMUST00000175805|ENSMUST00000176270|ENSMUST00000176713|ENSMUST00000177276|ENSMUST00000176076|ENSMUST00000176935|ENSMUST00000177504|ENSMUST00000177176	22770	BC054543	zincfingersandhomeoboxes1	Zhx1	GO:0000122|GO:0006351|GO:0006355|GO:0045892|GO:0005634|GO:0005654|GO:0003677|GO:0003700|GO:0003714|GO:0046872|GO:0046982|GO:0005515	NM_001042438 // GO:0000122 // negative regulation of transcription from RNA polymerase II promoter // not recorded ///NM_001042438 // GO:0006351 // transcription, DNA-templated // inferred from electronic annotation ///NM_001042438 // GO:0006355 // regulation of transcription, DNA-templated // not recorded ///NM_001042438 // GO:0045892 // negative regulation of transcription, DNA-templated // not…	NM_001042438 // GO:0005634 // nucleus // inferred from direct assay ///NM_001042438 // GO:0005634 // nucleus // not recorded ///NM_001042438 // GO:0005654 // nucleoplasm // not recorded ///NM_001042438 // GO:0005634 // nucleus // inferred from electronic annotation ///NM_001042438 // GO:0005634 // nucleus // ---///NM_001042438 // GO:0005654 // nucleoplasm // inferred from electronic annotation //…	NM_001042438 // GO:0003677 // DNA binding // not recorded ///NM_001042438 // GO:0003700 // transcription factor activity, sequence-specific DNA binding // not recorded ///NM_001042438 // GO:0003714 // transcription corepressor activity // not recorded ///NM_001042438 // GO:0046872 // metal ion binding // inferred from electronic annotation ///NM_001042438 // GO:0046982 // protein heterodimerizati…		17317225	ENSMUST00000070143 // Pfam // IPR001356 // Homeobox domain///ENSMUST00000070143 // Pfam // IPR001356 // Homeobox domain///ENSMUST00000070143 // Pfam // IPR001356 // Homeobox domain///ENSMUST00000070143 // Pfam // IPR001356 // Homeobox domain///ENSMUST00000070143 // Pfam // IPR024578 // Homez homeodomain///ENSMUST00000110168 // Pfam // IPR001356 // Homeobox domain///ENSMUST00000110168 // Pfam // I…	NM_001042438///NM_009572	58047003	58076489	-	P70121///Q5DTL2///H3BK31///H3BKS2///H3BIW7///H3BJT1///H3BKI4	23	17317225	Mm.244931
17214106	0.947887	0.437955	up	1.02629	1.02629	0.0374404	28.2865	29.1124	30.6041	28.9023	29.8323	31.5958	-0.0591388	-0.0176225	0.0544724	-0.0280705	0.0176229	0.10048	main	chr1	1		GENSCAN00000011155|GENSCAN00000011170	ENSMUST00000047328|ENSMUST00000120564|ENSMUST00000155703	16008	BC012724|BC054473	insulin-likegrowthfactorbindingprotein2	Igfbp2	GO:0001558|GO:0040008|GO:0042104|GO:0043567|GO:0007165|GO:0007565|GO:0007568|GO:0007584|GO:0009612|GO:0010226|GO:0032355|GO:0032526|GO:0032870|GO:0042493|GO:0043627|GO:0048545|GO:0051384|GO:0005576|GO:0005615|GO:0016324|GO:0031410|GO:0070062|GO:0005520|GO:0019838|GO:0031994|GO:0031995|GO:0005515	NM_001310659 // GO:0001558 // regulation of cell growth // inferred from electronic annotation ///NM_001310659 // GO:0040008 // regulation of growth // inferred from electronic annotation ///NM_001310659 // GO:0042104 // positive regulation of activated T cell proliferation // not recorded ///NM_001310659 // GO:0043567 // regulation of insulin-like growth factor receptor signaling pathway // not …	NM_001310659 // GO:0005576 // extracellular region // not recorded ///NM_001310659 // GO:0005615 // extracellular space // inferred from direct assay ///NM_001310659 // GO:0005615 // extracellular space // not recorded ///NM_001310659 // GO:0016324 // apical plasma membrane // not recorded ///NM_001310659 // GO:0031410 // cytoplasmic vesicle // not recorded ///NM_001310659 // GO:0070062 // extrac…	NM_001310659 // GO:0005520 // insulin-like growth factor binding // inferred from physical interaction ///NM_001310659 // GO:0019838 // growth factor binding // inferred from electronic annotation ///NM_001310659 // GO:0031994 // insulin-like growth factor I binding // not recorded ///NM_001310659 // GO:0031995 // insulin-like growth factor II binding // not recorded ///NM_001310659 // GO:0005520…	NM_001310659 // GenMAPP // Smooth_muscle_contraction///NM_008342 // GenMAPP // Smooth_muscle_contraction///ENSMUST00000047328 // GenMAPP // Smooth_muscle_contraction///ENSMUST00000120564 // GenMAPP // Smooth_muscle_contraction///ENSMUST00000155703 // GenMAPP // Smooth_muscle_contraction///BC012724 // GenMAPP // Smooth_muscle_contraction///BC054473 // GenMAPP // Smooth_muscle_contraction///OTTMUST…	17214106	ENSMUST00000047328 // Pfam // IPR000716 // Thyroglobulin type-1///ENSMUST00000047328 // Pfam // IPR000867 // Insulin-like growth factor-binding protein, IGFBP///ENSMUST00000120564 // Pfam // IPR000716 // Thyroglobulin type-1///OTTMUST00000073338 // Pfam // IPR000716 // Thyroglobulin type-1///OTTMUST00000073338 // Pfam // IPR000867 // Insulin-like growth factor-binding protein, IGFBP///OTTMUST0000…	NM_001310659///NM_008342	72824480	72852474	+	P47877///Q9D057///D3YU40	22	17214106	Mm.141936
17214115	0.967618	0.582487	down	1.01024	-1.01024	-0.0146984	20.2834	20.3732	20.4498	20.0054	19.7221	20.7737	-0.00318575	0.00318623	0.00860119	-0.023097	-0.0436687	0.0312724	main	chr1	1			ENSMUST00000185768|ENSMUST00000188349|ENSMUST00000190525|ENSMUST00000191122	69449	BC100504	RIKENcDNA1700027A15gene	1700027A15Rik						17214115		NR_038001///NR_038002	73016036	73025508	+		20	17214115	Mm.250447
17214120	0.993431	0.882335	up	1.00225	1.00225	0.00324716	22.0294	21.8428	21.2995	21.8672	21.6808	21.7642	0.0148683	0.00260067	-0.0337372	0.0042119	-0.00813866	-0.00260019	main	chr1	1			ENSMUST00000186582	78718		RIKENcDNAD530049I02gene	D530049I02Rik						17214120		NR_040605	73398968	73430779	+		20	17214120
17503116	0.915665	0.000783925	up	1.20562	1.20562	0.26977	22.9814	21.584	22.6442	25.6465	27.497	27.9113	-0.0791464	-0.169648	-0.100474	0.0791459	0.17966	0.201236	main	chr8	1			ENSMUST00000083677	387216		microRNA23a	Mir23a	GO:0008344|GO:0010468|GO:0010628|GO:0010629|GO:0030509|GO:0031643|GO:0035129|GO:0035195|GO:0045668|GO:0045766|GO:0048597|GO:0048714|GO:0061298|GO:2001260|GO:0000932|GO:0035068|GO:0003729	NR_029740 // GO:0008344 // adult locomotory behavior // inferred from direct assay ///NR_029740 // GO:0010468 // regulation of gene expression // inferred from mutant phenotype ///NR_029740 // GO:0010628 // positive regulation of gene expression // inferred from direct assay ///NR_029740 // GO:0010629 // negative regulation of gene expression // inferred from direct assay ///NR_029740 // GO:00106…	NR_029740 // GO:0000932 // cytoplasmic mRNA processing body // inferred from direct assay ///NR_029740 // GO:0035068 // micro-ribonucleoprotein complex // inferred from direct assay	NR_029740 // GO:0003729 // mRNA binding // inferred from direct assay		17503116		NR_029740	84208518	84208592	+		10	17503116
17214142	0.925374	0.15126	down	1.03252	-1.03252	-0.0461748	21.0243	21.8433	20.7941	20.1663	20.529	20.9548	0.0103264	0.0654607	-0.00555325	-0.0497808	-0.0240626	0.00555277	main	chr1	1		GENSCAN00000037365	ENSMUST00000027372|ENSMUST00000106899	12765	BC051677|D17630	chemokine(C-X-Cmotif)receptor2	Cxcr2	GO:0002438|GO:0002690|GO:0006935|GO:0006968|GO:0007165|GO:0007166|GO:0007186|GO:0007200|GO:0007204|GO:0008284|GO:0010666|GO:0030593|GO:0031623|GO:0033030|GO:0038112|GO:0042119|GO:0043066|GO:0043117|GO:0045766|GO:0070098|GO:0072173|GO:0090023|GO:0030901|GO:0005622|GO:0005829|GO:0005886|GO:0009986|GO:0016020|GO:0016021|GO:0042629|GO:0004871|GO:0004918|GO:0004930|GO:0004950|GO:0005515|GO:0016494|GO:…	NM_009909 // GO:0002438 // acute inflammatory response to antigenic stimulus // not recorded ///NM_009909 // GO:0002690 // positive regulation of leukocyte chemotaxis // not recorded ///NM_009909 // GO:0006935 // chemotaxis // not recorded ///NM_009909 // GO:0006935 // chemotaxis // traceable author statement ///NM_009909 // GO:0006968 // cellular defense response // not recorded ///NM_009909 // …	NM_009909 // GO:0005622 // intracellular // not recorded ///NM_009909 // GO:0005829 // cytosol // not recorded ///NM_009909 // GO:0005886 // plasma membrane // inferred from electronic annotation ///NM_009909 // GO:0009986 // cell surface // not recorded ///NM_009909 // GO:0016020 // membrane // not recorded ///NM_009909 // GO:0016021 // integral component of membrane // inferred from electronic …	NM_009909 // GO:0004871 // signal transducer activity // not recorded ///NM_009909 // GO:0004918 // interleukin-8 receptor activity // not recorded ///NM_009909 // GO:0004918 // interleukin-8 receptor activity // traceable author statement ///NM_009909 // GO:0004930 // G-protein coupled receptor activity // inferred from electronic annotation ///NM_009909 // GO:0004950 // chemokine receptor activ…	NM_009909 // GenMAPP // GPCRDB_Class_A_Rhodopsin-like///NM_009909 // GenMAPP // Peptide_GPCRs///XM_006495638 // GenMAPP // GPCRDB_Class_A_Rhodopsin-like///XM_006495638 // GenMAPP // Peptide_GPCRs///ENSMUST00000027372 // GenMAPP // GPCRDB_Class_A_Rhodopsin-like///ENSMUST00000027372 // GenMAPP // Peptide_GPCRs///ENSMUST00000106899 // GenMAPP // GPCRDB_Class_A_Rhodopsin-like///ENSMUST00000106899 // …	17214142	ENSMUST00000027372 // Pfam // IPR000276 // G protein-coupled receptor, rhodopsin-like///ENSMUST00000106899 // Pfam // IPR000276 // G protein-coupled receptor, rhodopsin-like///OTTMUST00000122843 // Pfam // IPR000276 // G protein-coupled receptor, rhodopsin-like	NM_009909///XM_006495638	74153989	74161246	+	P35343	17	17214142	Mm.234466
17214149	0.967618	0.596933	up	1.01319	1.01319	0.0189089	602.151	586.083	584.326	616.09	572.627	607.967	0.0195093	-0.0195103	-0.0238419	0.0525255	-0.0530205	0.0333786	main	chr1	1		GENSCAN00000037370	ENSMUST00000006467|ENSMUST00000113819|ENSMUST00000113820|ENSMUST00000185733	76709	BC115750	actinrelatedprotein2/3complex,subunit2	Arpc2	GO:0010592|GO:0030833|GO:0030838|GO:0034314|GO:1900026|GO:0005737|GO:0005768|GO:0005794|GO:0005856|GO:0005885|GO:0005886|GO:0005925|GO:0015629|GO:0030054|GO:0031252|GO:0036195|GO:0042995|GO:0043005|GO:0045202|GO:0070062|GO:0003779|GO:0005200|GO:0005515|GO:0051015|GO:0019894|GO:0035650|GO:0071933	NM_029711 // GO:0010592 // positive regulation of lamellipodium assembly // not recorded ///NM_029711 // GO:0030833 // regulation of actin filament polymerization // inferred from electronic annotation ///NM_029711 // GO:0030838 // positive regulation of actin filament polymerization // inferred from direct assay ///NM_029711 // GO:0034314 // Arp2/3 complex-mediated actin nucleation // not record…	NM_029711 // GO:0005737 // cytoplasm // not recorded ///NM_029711 // GO:0005768 // endosome // inferred from direct assay ///NM_029711 // GO:0005794 // Golgi apparatus // not recorded ///NM_029711 // GO:0005856 // cytoskeleton // inferred from electronic annotation ///NM_029711 // GO:0005885 // Arp2/3 protein complex // not recorded ///NM_029711 // GO:0005885 // Arp2/3 protein complex // traceabl…	NM_029711 // GO:0003779 // actin binding // inferred from electronic annotation ///NM_029711 // GO:0005200 // structural constituent of cytoskeleton // not recorded ///NM_029711 // GO:0005515 // protein binding // inferred from physical interaction ///NM_029711 // GO:0051015 // actin filament binding // not recorded ///NM_029711 // GO:0005200 // structural constituent of cytoskeleton // inferred …		17214149	ENSMUST00000006467 // Pfam // IPR007188 // Actin-related protein 2/3 complex subunit 2///ENSMUST00000113819 // Pfam // IPR007188 // Actin-related protein 2/3 complex subunit 2///ENSMUST00000113820 // Pfam // IPR007188 // Actin-related protein 2/3 complex subunit 2///OTTMUST00000039637 // Pfam // IPR007188 // Actin-related protein 2/3 complex subunit 2///OTTMUST00000041972 // Pfam // IPR007188 // …	NM_029711///XM_006496317	74236497	74268213	+	Q9CVB6///Q3UA52///Q4FZG5///D3YXG6///A0A087WRT2	31	17214149	Mm.337038
17328895	0.915665	0.000833225	down	1.25642	-1.25642	-0.32932	32.1311	31.1966	33.6649	27.5027	25.2473	24.5028	0.133489	0.090909	0.200766	-0.090909	-0.214355	-0.257533	main	chr16	1			ENSMUST00000116714|ENSMUST00000183789			predictedgene,25777[Source:MGISymbol;Acc:MGI:5455554]	Gm25777						17328895			18240717	18240842	-		10	17328895
17214166	0.940088	0.391132	up	1.04718	1.04718	0.0665131	167.561	167.972	172.335	196.527	175.945	161.083	-0.0220342	-0.0185008	0.0185008	0.20801	0.0484095	-0.0789146	main	chr1	1		GENSCAN00000037360|GENSCAN00000037368	ENSMUST00000027370|ENSMUST00000087225|ENSMUST00000087226|ENSMUST00000113805|ENSMUST00000129219|ENSMUST00000138620|ENSMUST00000152492	56695	AB041609|AY039041|AY299972|BC008274|BC058945|BC116236|BC116237	paroxysmalnonkinesiogenicdyskinesia	Pnkd	GO:0019243|GO:0032225|GO:0042053|GO:0046929|GO:0050884|GO:0006750|GO:0005634|GO:0005737|GO:0005739|GO:0016020|GO:0003923|GO:0004416|GO:0005515|GO:0016787|GO:0046872|GO:0052770|GO:0052771|GO:0008270	NM_001039509 // GO:0019243 // methylglyoxal catabolic process to D-lactate via S-lactoyl-glutathione // inferred from electronic annotation ///NM_001039509 // GO:0032225 // regulation of synaptic transmission, dopaminergic // inferred from mutant phenotype ///NM_001039509 // GO:0042053 // regulation of dopamine metabolic process // inferred from mutant phenotype ///NM_001039509 // GO:0046929 // n…	NM_001039509 // GO:0005634 // nucleus // inferred from electronic annotation ///NM_001039509 // GO:0005737 // cytoplasm // inferred from electronic annotation ///NM_001039509 // GO:0005739 // mitochondrion // inferred from direct assay ///NM_001039509 // GO:0005739 // mitochondrion // not recorded ///NM_001039509 // GO:0016020 // membrane // not recorded ///NM_001039509 // GO:0005739 // mitochond…	NM_001039509 // GO:0003923 // GPI-anchor transamidase activity // inferred from electronic annotation ///NM_001039509 // GO:0004416 // hydroxyacylglutathione hydrolase activity // inferred from electronic annotation ///NM_001039509 // GO:0005515 // protein binding // inferred from physical interaction ///NM_001039509 // GO:0016787 // hydrolase activity // inferred from electronic annotation ///NM…		17214166	ENSMUST00000027370 // Pfam // IPR001279 // Metallo-beta-lactamase///ENSMUST00000087225 // Pfam // IPR001279 // Metallo-beta-lactamase///ENSMUST00000087226 // Pfam // IPR001279 // Metallo-beta-lactamase///OTTMUST00000051553 // Pfam // IPR001279 // Metallo-beta-lactamase///OTTMUST00000051554 // Pfam // IPR001279 // Metallo-beta-lactamase///OTTMUST00000051563 // Pfam // IPR001279 // Metallo-beta-lac…	NM_001039509///NM_019999///NM_025580///XM_006496167	74284930	74353694	+	Q69ZP3	25	17214166	Mm.384726
17214184	0.93972	0.370396	down	1.01596	-1.01596	-0.0228476	21.5809	22.0014	21.4726	21.1283	21.071	21.8385	0.00363064	0.0314684	-0.00363111	-0.0269508	-0.0308695	0.0207453	main	chr1	1		GENSCAN00000037368	ENSMUST00000097697|ENSMUST00000128445|ENSMUST00000186688|ENSMUST00000191010	241112	BC150857	ciliogenesisassociatedTTC17interactingprotein	Catip	GO:0030030|GO:0030041|GO:0044782|GO:0005634|GO:0005737|GO:0005856|GO:0005886|GO:0016020|GO:0015629|GO:0003674|GO:0005515	NM_001033345 // GO:0030030 // cell projection organization // inferred from electronic annotation ///NM_001033345 // GO:0030041 // actin filament polymerization // inferred from electronic annotation ///NM_001033345 // GO:0030041 // actin filament polymerization // inferred from sequence or structural similarity ///NM_001033345 // GO:0044782 // cilium organization // inferred from electronic anno…	NM_001033345 // GO:0005634 // nucleus // inferred from electronic annotation ///NM_001033345 // GO:0005737 // cytoplasm // inferred from electronic annotation ///NM_001033345 // GO:0005856 // cytoskeleton // inferred from electronic annotation ///NM_001033345 // GO:0005886 // plasma membrane // inferred from electronic annotation ///NM_001033345 // GO:0016020 // membrane // inferred from electron…	NM_001033345 // GO:0003674 // molecular_function // no biological data available ///XM_006495984 // GO:0003674 // molecular_function // no biological data available ///XM_006495986 // GO:0003674 // molecular_function // no biological data available ///XM_011238520 // GO:0003674 // molecular_function // no biological data available ///XM_011238521 // GO:0003674 // molecular_function // no biologic…		17214184		NM_001033345///XM_006495984///XM_006495986///XM_011238520///XM_011238521///XM_011238522///XM_011238523	74362108	74369321	+	B9EKE5///F7AAT1	27	17214184	Mm.310460
17214197	0.917443	0.0641084	down	1.0373	-1.0373	-0.0528295	21.7099	21.6852	22.074	21.0226	20.6161	21.4833	0.00839281	0.00674868	0.0323849	-0.0380216	-0.0661922	-0.00674868	main	chr1	1		GENSCAN00000037368	ENSMUST00000027368|ENSMUST00000127487|ENSMUST00000131511|ENSMUST00000133896|ENSMUST00000134189|ENSMUST00000135137|ENSMUST00000136786|ENSMUST00000147233|ENSMUST00000149166|ENSMUST00000155865|ENSMUST00000187516	18173	BC109137|BC109138|L13732	solutecarrierfamily11(proton-coupleddivalentmetaliontransporters),member1	Slc11a1	GO:0000060|GO:0000165|GO:0001818|GO:0001819|GO:0002309|GO:0002369|GO:0002606|GO:0002827|GO:0006810|GO:0006811|GO:0006826|GO:0006828|GO:0006876|GO:0006879|GO:0006909|GO:0006954|GO:0007035|GO:0009617|GO:0010628|GO:0015707|GO:0032147|GO:0032496|GO:0032623|GO:0032632|GO:0032729|GO:0034341|GO:0042060|GO:0042116|GO:0042742|GO:0042832|GO:0043091|GO:0045342|GO:0045730|GO:0045944|GO:0048002|GO:0048255|GO:…	NM_013612 // GO:0000060 // protein import into nucleus, translocation // inferred from mutant phenotype ///NM_013612 // GO:0000165 // MAPK cascade // not recorded ///NM_013612 // GO:0001818 // negative regulation of cytokine production // inferred from mutant phenotype ///NM_013612 // GO:0001819 // positive regulation of cytokine production // inferred from mutant phenotype ///NM_013612 // GO:000…	NM_013612 // GO:0005764 // lysosome // inferred from direct assay ///NM_013612 // GO:0005770 // late endosome // inferred from direct assay ///NM_013612 // GO:0005770 // late endosome // inferred from mutant phenotype ///NM_013612 // GO:0005886 // plasma membrane // not recorded ///NM_013612 // GO:0009279 // cell outer membrane // inferred from direct assay ///NM_013612 // GO:0009986 // cell surf…	NM_013612 // GO:0005215 // transporter activity // inferred from electronic annotation ///NM_013612 // GO:0005384 // manganese ion transmembrane transporter activity // inferred from mutant phenotype ///NM_013612 // GO:0042803 // protein homodimerization activity // not recorded ///NM_013612 // GO:0046915 // transition metal ion transmembrane transporter activity // not recorded ///NM_013612 // G…		17214197	ENSMUST00000027368 // Pfam // IPR001046 // NRAMP family///ENSMUST00000187516 // Pfam // IPR001046 // NRAMP family///OTTMUST00000040229 // Pfam // IPR001046 // NRAMP family///OTTMUST00000122863 // Pfam // IPR001046 // NRAMP family	NM_013612///XM_006495773///XM_006495774	74375203	74386062	+	P41251///A0A087WNR0	33	17214197	Mm.2913
17214220	0.933607	0.272754	down	1.03979	-1.03979	-0.0562859	27.4275	26.4222	29.1797	27.7576	26.1687	25.8965	0.0269351	-0.0269351	0.11628	0.0441947	-0.040844	-0.0559287	main	chr1	1		GENSCAN00000037363	ENSMUST00000027367|ENSMUST00000141175|ENSMUST00000152659	227292	AY028804|BC049184|BC058085|BC065158|BC079638	CTD(carboxy-terminaldomain,RNApolymeraseII,polypeptideA)smallphosphatase1	Ctdsp1	GO:0001933|GO:0006357|GO:0006470|GO:0045665|GO:0050768|GO:2000134|GO:0005634|GO:0070062|GO:0004721|GO:0005515|GO:0008420|GO:0016787|GO:0016791|GO:0046872|GO:0004872	NM_153088 // GO:0001933 // negative regulation of protein phosphorylation // inferred from direct assay ///NM_153088 // GO:0006357 // regulation of transcription from RNA polymerase II promoter // not recorded ///NM_153088 // GO:0006470 // protein dephosphorylation // not recorded ///NM_153088 // GO:0045665 // negative regulation of neuron differentiation // inferred from direct assay ///NM_15308…	NM_153088 // GO:0005634 // nucleus // not recorded ///NM_153088 // GO:0070062 // extracellular exosome // not recorded ///NM_153088 // GO:0005634 // nucleus // inferred from electronic annotation ///NM_153088 // GO:0005634 // nucleus // ---///NM_153088 // GO:0070062 // extracellular exosome // inferred from electronic annotation ///NM_153088 // GO:0070062 // extracellular exosome // ---///ENSMUST…	NM_153088 // GO:0004721 // phosphoprotein phosphatase activity // inferred from electronic annotation ///NM_153088 // GO:0005515 // protein binding // inferred from physical interaction ///NM_153088 // GO:0008420 // CTD phosphatase activity // not recorded ///NM_153088 // GO:0016787 // hydrolase activity // inferred from electronic annotation ///NM_153088 // GO:0016791 // phosphatase activity // …		17214220	ENSMUST00000027367 // Pfam // IPR004274 // FCP1 homology domain///OTTMUST00000051577 // Pfam // IPR004274 // FCP1 homology domain	NM_153088	74391509	74397285	+	P58466///Q3T9V6///Q5I0X8///F7AIT6	16	17214220	Mm.165042
17214234	0.971753	0.655225	up	1.01155	1.01155	0.0165633	19.5069	20.8873	20.3608	20.5019	19.8946	21.0521	-0.066793	0.0318513	-0.00498104	0.00498104	-0.0384011	0.0431871	main	chr1	1		GENSCAN00000037363	ENSMUST00000027366|ENSMUST00000159749|ENSMUST00000161087|ENSMUST00000163018	22349	BC015267|BC117875|BC145671|M98454	villin1	Vil1	GO:0001951|GO:0006915|GO:0007010|GO:0007173|GO:0008360|GO:0009617|GO:0010634|GO:0030033|GO:0030041|GO:0030042|GO:0030335|GO:0030836|GO:0032233|GO:0032532|GO:0035729|GO:0040018|GO:0045010|GO:0051014|GO:0051016|GO:0051125|GO:0051693|GO:0060327|GO:0061041|GO:0071364|GO:0090004|GO:1902896|GO:2000392|GO:2000394|GO:0030855|GO:0043154|GO:0001726|GO:0005737|GO:0005856|GO:0005902|GO:0005903|GO:0030027|GO:…	NM_009509 // GO:0001951 // intestinal D-glucose absorption // inferred from genetic interaction ///NM_009509 // GO:0006915 // apoptotic process // inferred from electronic annotation ///NM_009509 // GO:0007010 // cytoskeleton organization // inferred from electronic annotation ///NM_009509 // GO:0007173 // epidermal growth factor receptor signaling pathway // not recorded ///NM_009509 // GO:00083…	NM_009509 // GO:0001726 // ruffle // not recorded ///NM_009509 // GO:0005737 // cytoplasm // inferred from electronic annotation ///NM_009509 // GO:0005856 // cytoskeleton // inferred from electronic annotation ///NM_009509 // GO:0005902 // microvillus // inferred from direct assay ///NM_009509 // GO:0005902 // microvillus // not recorded ///NM_009509 // GO:0005903 // brush border // inferred fro…	NM_009509 // GO:0003779 // actin binding // inferred from electronic annotation ///NM_009509 // GO:0005509 // calcium ion binding // not recorded ///NM_009509 // GO:0005515 // protein binding // inferred from physical interaction ///NM_009509 // GO:0005546 // phosphatidylinositol-4,5-bisphosphate binding // not recorded ///NM_009509 // GO:0035727 // lysophosphatidic acid binding // not recorded /…		17214234	ENSMUST00000027366 // Pfam // IPR003128 // Villin headpiece///ENSMUST00000027366 // Pfam // IPR007123 // Gelsolin-like domain///ENSMUST00000027366 // Pfam // IPR007123 // Gelsolin-like domain///ENSMUST00000027366 // Pfam // IPR007123 // Gelsolin-like domain///ENSMUST00000027366 // Pfam // IPR007123 // Gelsolin-like domain///ENSMUST00000027366 // Pfam // IPR007123 // Gelsolin-like domain///ENSMUST…	NM_009509///XM_011238478	74409376	74435560	+	Q62468///Q8CEJ4///F6V2H5	27	17214234	Mm.471601
17214257	0.993641	0.890323	down	1.00681	-1.00681	-0.00979599	80.0634	68.7939	80.4012	75.4755	78.457	73.2762	0.057189	-0.161673	0.0632629	-0.0279465	0.0279469	-0.0706091	main	chr1	1		GENSCAN00000037369	ENSMUST00000087215|ENSMUST00000137100|ENSMUST00000147810	58184	AF221849|BC034663|BC050898|BC051948	rcd1(requiredforcelldifferentiation)homolog1(S.pombe)	Rqcd1	GO:0000288|GO:0006351|GO:0006355|GO:0006402|GO:0006417|GO:0017148|GO:0019221|GO:0031047|GO:0033147|GO:2000327|GO:0000932|GO:0005634|GO:0005737|GO:0016020|GO:0030014|GO:0030015|GO:0005515|GO:0019904|GO:0042803	NM_021383 // GO:0000288 // nuclear-transcribed mRNA catabolic process, deadenylation-dependent decay // not recorded ///NM_021383 // GO:0006351 // transcription, DNA-templated // inferred from electronic annotation ///NM_021383 // GO:0006355 // regulation of transcription, DNA-templated // inferred from electronic annotation ///NM_021383 // GO:0006402 // mRNA catabolic process // inferred from el…	NM_021383 // GO:0000932 // cytoplasmic mRNA processing body // inferred from direct assay ///NM_021383 // GO:0005634 // nucleus // inferred from electronic annotation ///NM_021383 // GO:0005737 // cytoplasm // inferred from electronic annotation ///NM_021383 // GO:0016020 // membrane // not recorded ///NM_021383 // GO:0030014 // CCR4-NOT complex // not recorded ///NM_021383 // GO:0030015 // CCR4-…	NM_021383 // GO:0005515 // protein binding // inferred from physical interaction ///NM_021383 // GO:0019904 // protein domain specific binding // not recorded ///NM_021383 // GO:0042803 // protein homodimerization activity // not recorded ///NM_021383 // GO:0019904 // protein domain specific binding // inferred from electronic annotation ///NM_021383 // GO:0019904 // protein domain specific bindi…		17214257	OTTMUST00000051585 // Pfam // IPR007216 // Rcd1/Caf40	NM_021383///XM_006496171	74506058	74530844	+	Q9JKY0	29	17214257	Mm.291708
17214269	0.94876	0.454061	up	1.02572	1.02572	0.0366375	28.2909	26.5513	25.2054	27.3233	27.9101	26.7929	0.0643487	-0.0272045	-0.102257	0.0141406	0.0447998	-0.0141411	main	chr1	1		GENSCAN00000037369	ENSMUST00000027362|ENSMUST00000067916|ENSMUST00000113745|ENSMUST00000113747|ENSMUST00000113749|ENSMUST00000113750|ENSMUST00000135111|ENSMUST00000141412|ENSMUST00000152707|ENSMUST00000185411|ENSMUST00000189956	18802	AY033991|BC066156	phospholipaseC,delta4	Plcd4	GO:0006629|GO:0007165|GO:0007340|GO:0016042|GO:0035556|GO:0046488|GO:0005622|GO:0005634|GO:0005737|GO:0005783|GO:0005886|GO:0016020|GO:0031965|GO:0004435|GO:0004629|GO:0004871|GO:0005509|GO:0008081|GO:0016787|GO:0046872	NM_001081456 // GO:0006629 // lipid metabolic process // inferred from electronic annotation ///NM_001081456 // GO:0007165 // signal transduction // traceable author statement ///NM_001081456 // GO:0007340 // acrosome reaction // inferred from mutant phenotype ///NM_001081456 // GO:0016042 // lipid catabolic process // inferred from electronic annotation ///NM_001081456 // GO:0035556 // intracell…	NM_001081456 // GO:0005622 // intracellular // inferred from direct assay ///NM_001081456 // GO:0005634 // nucleus // inferred from electronic annotation ///NM_001081456 // GO:0005737 // cytoplasm // not recorded ///NM_001081456 // GO:0005783 // endoplasmic reticulum // inferred from electronic annotation ///NM_001081456 // GO:0005886 // plasma membrane // not recorded ///NM_001081456 // GO:00160…	NM_001081456 // GO:0004435 // phosphatidylinositol phospholipase C activity // not recorded ///NM_001081456 // GO:0004629 // phospholipase C activity // traceable author statement ///NM_001081456 // GO:0004871 // signal transducer activity // inferred from electronic annotation ///NM_001081456 // GO:0005509 // calcium ion binding // inferred from electronic annotation ///NM_001081456 // GO:000808…		17214269	ENSMUST00000027362 // Pfam // IPR000008 // C2 domain///ENSMUST00000027362 // Pfam // IPR000909 // Phosphatidylinositol-specific phospholipase C, X domain///ENSMUST00000027362 // Pfam // IPR001711 // Phospholipase C, phosphatidylinositol-specific, Y domain///ENSMUST00000027362 // Pfam // IPR001849 // Pleckstrin homology domain///ENSMUST00000027362 // Pfam // IPR015359 // Phosphoinositide-specific …	NM_001081456///NM_148937///XM_006495783///XM_006495784///XM_006495785///XM_006495786///XM_006495787///XM_006495788///XM_006495789///XM_006495790///XR_373244///XR_865222///XR_865223	74542888	74567794	+	Q8K3R3///D6RGN2	37	17214269	Mm.290731
17214293	0.928082	0.231316	up	1.08419	1.08419	0.116624	35.7278	41.5107	39.3811	47.001	39.1367	40.4655	-0.160049	0.0563884	-0.0195947	0.235596	-0.0285749	0.0195947	main	chr1	1		GENSCAN00000037352	ENSMUST00000027358|ENSMUST00000113732|ENSMUST00000113733|ENSMUST00000147464	66821	BC019781	BCS1-like(yeast)	Bcs1l	GO:0007005|GO:0032981|GO:0033617|GO:0034551|GO:0005739|GO:0005743|GO:0016020|GO:0016021|GO:0000166|GO:0005524|GO:0005515	NM_001305652 // GO:0007005 // mitochondrion organization // not recorded ///NM_001305652 // GO:0032981 // mitochondrial respiratory chain complex I assembly // not recorded ///NM_001305652 // GO:0033617 // mitochondrial respiratory chain complex IV assembly // not recorded ///NM_001305652 // GO:0034551 // mitochondrial respiratory chain complex III assembly // inferred from mutant phenotype ///NM…	NM_001305652 // GO:0005739 // mitochondrion // inferred from direct assay ///NM_001305652 // GO:0005739 // mitochondrion // inferred from mutant phenotype ///NM_001305652 // GO:0005739 // mitochondrion // not recorded ///NM_001305652 // GO:0005743 // mitochondrial inner membrane // inferred from electronic annotation ///NM_001305652 // GO:0016020 // membrane // inferred from electronic annotation…	NM_001305652 // GO:0000166 // nucleotide binding // inferred from electronic annotation ///NM_001305652 // GO:0005524 // ATP binding // inferred from electronic annotation ///NM_025784 // GO:0000166 // nucleotide binding // inferred from electronic annotation ///NM_025784 // GO:0005524 // ATP binding // inferred from electronic annotation ///ENSMUST00000027358 // GO:0000166 // nucleotide binding …		17214293	ENSMUST00000027358 // Pfam // IPR003959 // ATPase, AAA-type, core///ENSMUST00000027358 // Pfam // IPR014851 // BCS1, N-terminal///ENSMUST00000113732 // Pfam // IPR003959 // ATPase, AAA-type, core///ENSMUST00000113732 // Pfam // IPR014851 // BCS1, N-terminal///ENSMUST00000113733 // Pfam // IPR003959 // ATPase, AAA-type, core///ENSMUST00000113733 // Pfam // IPR014851 // BCS1, N-terminal///OTTMUST00…	NM_001305652///NM_025784	74588289	74592443	+	Q9CZP5	21	17214293	Mm.358700
17214307	0.93972	0.347739	down	1.02857	-1.02857	-0.0406362	22.5078	24.2366	23.0292	23.0061	23.1349	21.6907	-0.0323148	0.0744481	0.000722885	-0.000722408	0.00733137	-0.0856614	main	chr1	1		GENSCAN00000037372	ENSMUST00000087183|ENSMUST00000087186|ENSMUST00000113694|ENSMUST00000123154|ENSMUST00000145673|ENSMUST00000148456|ENSMUST00000155473|ENSMUST00000157007|ENSMUST00000189830	269209	AK173142|BC043103|BC058698	serine/threoninekinase36	Stk36	GO:0003351|GO:0006468|GO:0007228|GO:0007275|GO:0007420|GO:0009791|GO:0016310|GO:0030030|GO:0042384|GO:0045880|GO:0051090|GO:0005634|GO:0005737|GO:0000166|GO:0004672|GO:0004674|GO:0005515|GO:0005524|GO:0008134|GO:0016301|GO:0016740|GO:0046872	NM_175031 // GO:0003351 // epithelial cilium movement // inferred from mutant phenotype ///NM_175031 // GO:0006468 // protein phosphorylation // inferred from electronic annotation ///NM_175031 // GO:0007228 // positive regulation of hh target transcription factor activity // inferred from direct assay ///NM_175031 // GO:0007275 // multicellular organismal development // inferred from electronic …	NM_175031 // GO:0005634 // nucleus // not recorded ///NM_175031 // GO:0005737 // cytoplasm // inferred from direct assay ///NM_175031 // GO:0005737 // cytoplasm // not recorded ///NM_175031 // GO:0005634 // nucleus // inferred from electronic annotation ///NM_175031 // GO:0005634 // nucleus // ---///NM_175031 // GO:0005634 // nucleus // inferred from sequence or structural similarity ///NM_175031…	NM_175031 // GO:0000166 // nucleotide binding // inferred from electronic annotation ///NM_175031 // GO:0004672 // protein kinase activity // inferred from electronic annotation ///NM_175031 // GO:0004674 // protein serine/threonine kinase activity // inferred from electronic annotation ///NM_175031 // GO:0005515 // protein binding // inferred from physical interaction ///NM_175031 // GO:0005524 …		17214307	ENSMUST00000087183 // Pfam // IPR000719 // Protein kinase domain///ENSMUST00000087186 // Pfam // IPR000719 // Protein kinase domain///ENSMUST00000113694 // Pfam // IPR000719 // Protein kinase domain///ENSMUST00000148456 // Pfam // IPR000719 // Protein kinase domain///ENSMUST00000189830 // Pfam // IPR000719 // Protein kinase domain///OTTMUST00000051614 // Pfam // IPR000719 // Protein kinase domain…	NM_175031///XM_006496039///XM_006496040///XM_011238528	74601445	74636894	+	Q69ZM6///Q9D9B2///Q8BU99///E9Q341///A0A087WS61	27	17214307	Mm.310974
17214341	0.944593	0.415237	down	1.06576	-1.06576	-0.0918867	57.5051	46.4491	44.7747	43.0383	48.6508	47.1834	0.296723	-0.0113144	-0.0642819	-0.121345	0.0554972	0.0113144	main	chr1	1		GENSCAN00000037372	ENSMUST00000042125|ENSMUST00000113678|ENSMUST00000128891|ENSMUST00000129890|ENSMUST00000140591|ENSMUST00000141119|ENSMUST00000143790|ENSMUST00000143925|ENSMUST00000145132|ENSMUST00000153636|ENSMUST00000155753	67534	AK129075|BC049820|BC085151	tubulintyrosineligase-likefamily,member4	Ttll4	GO:0006464|GO:0018095|GO:0005737|GO:0005856|GO:0005874|GO:0005929|GO:0042995|GO:0005575|GO:0000166|GO:0005524|GO:0015631|GO:0016874	NM_001014974 // GO:0006464 // cellular protein modification process // inferred from electronic annotation ///NM_001014974 // GO:0018095 // protein polyglutamylation // inferred from direct assay ///NM_001014974 // GO:0018095 // protein polyglutamylation // inferred from electronic annotation ///XM_006496224 // GO:0006464 // cellular protein modification process // inferred from electronic annota…	NM_001014974 // GO:0005737 // cytoplasm // inferred from electronic annotation ///NM_001014974 // GO:0005856 // cytoskeleton // inferred from electronic annotation ///NM_001014974 // GO:0005874 // microtubule // inferred from electronic annotation ///NM_001014974 // GO:0005929 // cilium // inferred from electronic annotation ///NM_001014974 // GO:0042995 // cell projection // inferred from electr…	NM_001014974 // GO:0000166 // nucleotide binding // inferred from electronic annotation ///NM_001014974 // GO:0005524 // ATP binding // inferred from electronic annotation ///NM_001014974 // GO:0015631 // tubulin binding // inferred from direct assay ///NM_001014974 // GO:0016874 // ligase activity // inferred from electronic annotation ///XM_006496224 // GO:0000166 // nucleotide binding // infer…		17214341	ENSMUST00000042125 // Pfam // IPR004344 // Tubulin-tyrosine ligase/Tubulin polyglutamylase///ENSMUST00000113678 // Pfam // IPR004344 // Tubulin-tyrosine ligase/Tubulin polyglutamylase///OTTMUST00000051630 // Pfam // IPR004344 // Tubulin-tyrosine ligase/Tubulin polyglutamylase///OTTMUST00000051637 // Pfam // IPR004344 // Tubulin-tyrosine ligase/Tubulin polyglutamylase	NM_001014974///XM_006496224///XM_006496225	74661745	74701832	+	Q80UG8///D3YY08///D3Z7H1///D3Z402	22	17214341	Mm.260714
17214368	0.94876	0.453599	down	1.01744	-1.01744	-0.0249465	21.2015	20.6367	20.1427	20.9547	20.0523	19.9136	0.0564308	0.0174785	-0.0174785	0.0395389	-0.0239673	-0.0339804	main	chr1	1		GENSCAN00000037358|GENSCAN00000037362	ENSMUST00000027356|ENSMUST00000189083|ENSMUST00000190781	104086	BC002183|BC055028	cytochromeP450,family27,subfamilya,polypeptide1	Cyp27a1	GO:0008203|GO:0036378|GO:0055114|GO:0005739|GO:0005740|GO:0005743|GO:0016020|GO:0031966|GO:0004497|GO:0005506|GO:0016491|GO:0016705|GO:0020037|GO:0030343|GO:0031073|GO:0046872|GO:0047749	NM_024264 // GO:0008203 // cholesterol metabolic process // not recorded ///NM_024264 // GO:0036378 // calcitriol biosynthetic process from calciol // not recorded ///NM_024264 // GO:0055114 // oxidation-reduction process // inferred from electronic annotation ///NM_024264 // GO:0008203 // cholesterol metabolic process // inferred from electronic annotation ///NM_024264 // GO:0036378 // calcitrio…	NM_024264 // GO:0005739 // mitochondrion // inferred from direct assay ///NM_024264 // GO:0005739 // mitochondrion // not recorded ///NM_024264 // GO:0005740 // mitochondrial envelope // not recorded ///NM_024264 // GO:0005743 // mitochondrial inner membrane // inferred from direct assay ///NM_024264 // GO:0016020 // membrane // inferred from electronic annotation ///NM_024264 // GO:0005739 // mi…	NM_024264 // GO:0004497 // monooxygenase activity // inferred from electronic annotation ///NM_024264 // GO:0005506 // iron ion binding // inferred from electronic annotation ///NM_024264 // GO:0016491 // oxidoreductase activity // inferred from electronic annotation ///NM_024264 // GO:0016705 // oxidoreductase activity, acting on paired donors, with incorporation or reduction of molecular oxygen…		17214368	ENSMUST00000027356 // Pfam // IPR001128 // Cytochrome P450///OTTMUST00000123850 // Pfam // IPR001128 // Cytochrome P450	NM_024264///XM_006495607	74713574	74737890	+	Q9DBG1///Q99LX3	23	17214368	Mm.85083
[truncated: 26,247 more rows]

## Sheet: ttest_day1
# Notes : Created from Advanced Analysis operation: significance Analysis.
[truncated: 26,558 more rows]

## Sheet: ttest_day3
# Notes : Created from Advanced Analysis operation: significance Analysis.
[truncated: 26,540 more rows]
